# Supplementary material for: Conserved heat shock factors HvHSFA2 and HvHSFA3 control barley heat stress memory through diverged mechanisms
Source: Nat Commun. 2025 Nov 23;16:10411. doi: 10.1038/s41467-025-66651-6 (PMC12644563; doi:10.1038/s41467-025-66651-6)
Supplement: Supplementary file 4 — Supplementary Data 2 [file 41467_2025_66651_MOESM4_ESM.xlsx]

## Sheet: Description
RNAseq was performed on leaves 2 from 7d-old barley.HS-treatment were perfomed at day 5 (“Priming”, P) and/or day 7 (“Triggering”, T) by exposing barley to an ACC treatment (38C 2h, 23C 1h, 44C 1h). At day 7, Triggered barley were harvested immediately after HS-treatment. Assay was perfomed on wildtype (Golden Promise) and on hsfa2-1 and hsfa3-1 mutants. The values are the average of 3 biological…

## Sheet: 4_typeI_OX_genes
id	WT.PvsN.lfc	WT.PvsN.padj	WT.TvsN.lfc	WT.TvsN.padj	WT.PTvsN.lfc	WT.PTvsN.padj	WT.PTvsP.lfc	WT.PTvsP.padj	WT.PTvsT.lfc	WT.PTvsT.padj	hsfa2.PvsN.lfc	hsfa2.PvsN.padj	hsfa2.TvsN.lfc	hsfa2.TvsN.padj	hsfa2.PTvsN.lfc	hsfa2.PTvsN.padj	hsfa2.PTvsP.lfc	hsfa2.PTvsP.padj	hsfa2.PTvsT.lfc	hsfa2.PTvsT.padj	hsfa3.PvsN.lfc	hsfa3.PvsN.padj	hsfa3.TvsN.lfc	hsfa3.TvsN.padj	hsfa3.PTvsN.lfc	hsfa3.PTvsN.padj	hsfa3.PTvsP.lfc	hsfa3.PTvsP.padj	hsfa3.PTvsT.lfc	hsfa3.PTvsT.padj
HORVU.MOREX.r3.2HG0181240	17.6392	1.73129e-16	23.4772	2.39503e-36	16.2781	2.39389e-13	-1.36102	0.604175	-7.19907	0.00217475	-2.27245	1	0.206077	0.943688	-0.690847	0.803759	1.5816	0.58749	-0.896924	0.845636	-0.948673	1	2.12724	0.341838	1.95187	0.412595	2.90055	0.230388	-0.175368	0.958656
HORVU.MOREX.r3.2HG0178010	3.52783	0.0405018	2.24297	0.0204017	2.79147	0.00286914	-0.736367	0.510673	0.548494	0.772969	0.920757	1	2.56012	0.0203179	3.3579	0.0016244	2.43714	0.0321881	0.797778	0.709195	1.53548	1	1.82445	0.0762017	3.7073	6.04043e-05	2.17182	0.0302484	1.88286	0.115948
HORVU.MOREX.r3.4HG0357420	4.36101	2.55628e-23	4.95744	4.10673e-33	6.14868	8.59701e-51	1.78767	7.31871e-05	1.19124	0.0461035	1.49812	1	3.60391	5.07551e-14	4.47666	2.27998e-21	2.97854	1.42819e-09	0.872744	0.280863	4.6457	7.72207e-27	5.82065	1.52542e-45	6.39159	1.20161e-54	1.74589	0.000173547	0.570938	0.37709
HORVU.MOREX.r3.4HG0417690	21.4185	9.5224e-11	17.7865	1.79383e-08	22.4642	2.99696e-14	1.04575	0.79169	4.6777	0.313876	1.74419	1	0.704093	0.902027	0.413363	0.948322	-1.33082	0.810472	-0.29073	0.977984	-0.114452	1	-18.496	1.14132e-09	-19.5458	1.36712e-10	-19.4313	2.03904e-10	0	1

## Sheet: 1_typeI_repressed_gene
id	WT.PvsN.lfc	WT.PvsN.padj	WT.TvsN.lfc	WT.TvsN.padj	WT.PTvsN.lfc	WT.PTvsN.padj	WT.PTvsP.lfc	WT.PTvsP.padj	WT.PTvsT.lfc	WT.PTvsT.padj	hsfa2.PvsN.lfc	hsfa2.PvsN.padj	hsfa2.TvsN.lfc	hsfa2.TvsN.padj	hsfa2.PTvsN.lfc	hsfa2.PTvsN.padj	hsfa2.PTvsP.lfc	hsfa2.PTvsP.padj	hsfa2.PTvsT.lfc	hsfa2.PTvsT.padj	hsfa3.PvsN.lfc	hsfa3.PvsN.padj	hsfa3.TvsN.lfc	hsfa3.TvsN.padj	hsfa3.PTvsN.lfc	hsfa3.PTvsN.padj	hsfa3.PTvsP.lfc	hsfa3.PTvsP.padj	hsfa3.PTvsT.lfc	hsfa3.PTvsT.padj
HORVU.MOREX.r3.2HG0206820	-2.5745	0.0268116	-1.48931	0.0291711	-4.35816	2.22446e-12	-1.78367	0.00943281	-2.86886	0.000179966	-0.0509164	1	-0.815262	0.352065	-2.3177	0.00189791	-2.26678	0.00303239	-1.50244	0.154202	-0.783321	1	-1.13704	0.117711	-3.56825	1.17609e-08	-2.78493	1.77575e-05	-2.43121	0.00234488

## Sheet: 82_typeII_OX_genes
id	WT.PvsN.lfc	WT.PvsN.padj	WT.TvsN.lfc	WT.TvsN.padj	WT.PTvsN.lfc	WT.PTvsN.padj	WT.PTvsP.lfc	WT.PTvsP.padj	WT.PTvsT.lfc	WT.PTvsT.padj	hsfa2.PvsN.lfc	hsfa2.PvsN.padj	hsfa2.TvsN.lfc	hsfa2.TvsN.padj	hsfa2.PTvsN.lfc	hsfa2.PTvsN.padj	hsfa2.PTvsP.lfc	hsfa2.PTvsP.padj	hsfa2.PTvsT.lfc	hsfa2.PTvsT.padj	hsfa3.PvsN.lfc	hsfa3.PvsN.padj	hsfa3.TvsN.lfc	hsfa3.TvsN.padj	hsfa3.PTvsN.lfc	hsfa3.PTvsN.padj	hsfa3.PTvsP.lfc	hsfa3.PTvsP.padj	hsfa3.PTvsT.lfc	hsfa3.PTvsT.padj
HORVU.MOREX.r3.2HG0109340	-0.0820694	1	-0.6371	0.250941	1.17605	0.0185972	1.25812	0.0106282	1.81316	0.00141214	-0.760526	1	0.761299	0.221283	0.476441	0.491818	1.23697	0.0385654	-0.284858	0.823261	-0.0340377	1	1.02556	0.0490207	1.26456	0.01307	1.29859	0.011068	0.238996	0.758815
HORVU.MOREX.r3.2HG0181050	1.00627	1	-0.71686	0.170936	1.28234	0.00420832	0.276069	0.614948	1.9992	0.000145694	-0.960826	1	-0.433121	0.501131	-0.234671	0.74446	0.726155	0.253755	0.19845	0.879494	0.0609156	1	-0.239909	0.718429	1.19779	0.0124758	1.13688	0.0193084	1.4377	0.0140774
HORVU.MOREX.r3.2HG0141740	0.560354	1	0.725274	0.259932	2.17259	4.85548e-05	1.61223	0.00329859	1.44731	0.0400424	0.449088	1	2.36562	0.000149672	2.2683	0.000329301	1.81921	0.00534669	-0.0973232	0.954892	0.679581	1	3.75628	6.38128e-13	4.18196	8.03186e-16	3.50238	1.34039e-11	0.425687	0.600001
HORVU.MOREX.r3.2HG0138690	1.73411	1	0.0974116	0.943903	2.44136	0.00708295	0.707257	0.5092	2.34395	0.042399	2.15544	1	-0.578235	0.673613	1.85091	0.0979714	-0.304534	0.845754	2.42915	0.070769	2.37569	0.708108	0.931052	0.408332	1.04305	0.366105	-1.33264	0.20942	0.111996	0.949743
HORVU.MOREX.r3.2HG0172010	0.54442	1	0.446272	0.582607	2.02625	0.000576337	1.48183	0.0127625	1.57998	0.0405832	-0.406873	1	-0.194368	0.831684	1.33784	0.046671	1.74471	0.00841947	1.53221	0.060686	0.00820107	1	0.492919	0.485648	1.62801	0.00453299	1.61981	0.00494968	1.13509	0.115153
HORVU.MOREX.r3.2HG0187570	0.162883	1	-0.299176	0.420875	1.01216	0.000645253	0.849273	0.00488442	1.31133	0.000145694	-0.137244	1	1.25847	0.000191783	0.93227	0.00857546	1.06951	0.00251749	-0.326203	0.607734	0.493102	1	1.26411	1.92904e-05	1.24058	2.86074e-05	0.747477	0.0196908	-0.0235329	0.967775
HORVU.MOREX.r3.2HG0114320	0.333242	1	-0.182361	0.78175	1.18493	0.0121049	0.85169	0.0840404	1.36729	0.0186896	-0.418465	1	0.20514	0.777016	0.806117	0.171615	1.22458	0.0301499	0.600977	0.514629	0.327175	1	0.0608378	0.935201	1.03938	0.0379449	0.712206	0.190084	0.978544	0.102851
HORVU.MOREX.r3.2HG0196290	0.211983	1	0.471534	0.34795	1.70104	3.43552e-05	1.48905	0.000354654	1.2295	0.0204997	-0.663424	1	1.04861	0.0389303	0.964886	0.0636079	1.62831	0.000850393	-0.0837222	0.950218	0.147268	1	1.24663	0.00424705	1.35318	0.00181244	1.20591	0.00662893	0.106547	0.88712
HORVU.MOREX.r3.2HG0215940	0.574339	1	-0.211583	0.787266	1.60646	0.0017298	1.03212	0.0524353	1.81804	0.00497179	-0.677713	1	1.44212	0.0166047	1.19724	0.0559081	1.87495	0.0021265	-0.244884	0.85551	0.355805	1	1.55301	0.00421452	1.35082	0.0144707	0.995019	0.0851739	-0.202182	0.808633
HORVU.MOREX.r3.2HG0107680	1.79696	1	-0.385315	0.760656	2.64224	0.00358169	0.845277	0.429789	3.02755	0.00559613	0.0912388	1	1.90403	0.0895113	2.93437	0.00532319	2.84313	0.00847443	1.03033	0.583144	0.00026259	1	2.2861	0.017248	3.32248	0.000273137	3.32222	0.000285545	1.03638	0.413772
HORVU.MOREX.r3.7HG0673710	0.549354	1	0.410059	0.580306	1.83525	0.000849256	1.2859	0.0230402	1.42519	0.0481699	0.00901627	1	0.613966	0.437139	1.68119	0.0106164	1.67217	0.0121388	1.06722	0.26121	0.187007	1	0.876558	0.186053	1.47527	0.0131136	1.28826	0.0344433	0.598711	0.45432
HORVU.MOREX.r3.7HG0730110	-0.0424825	1	-0.370248	0.609657	1.2981	0.0198069	1.34059	0.0153988	1.66835	0.0148602	0.646184	1	1.29958	0.0561984	2.2424	0.000326425	1.59622	0.0140528	0.942828	0.325927	-0.0813812	1	0.536024	0.43489	1.27571	0.0296887	1.35709	0.0203456	0.739682	0.324332
HORVU.MOREX.r3.7HG0665380	0.248008	1	0.156416	0.795961	1.59804	0.000118441	1.35003	0.00137953	1.44162	0.00483341	-0.911096	1	0.166292	0.806758	0.366661	0.557211	1.27776	0.0122421	0.200368	0.866296	-0.144206	1	0.943606	0.0386536	1.54304	0.000296968	1.68724	6.75434e-05	0.59943	0.301451
HORVU.MOREX.r3.7HG0685490	0.623705	1	0.349301	0.445604	1.53096	1.1569e-05	0.907254	0.0131505	1.18166	0.0078798	-0.117396	1	1.14674	0.00642016	0.523666	0.285853	0.641062	0.190515	-0.623072	0.333369	0.377279	1	1.44829	7.24457e-05	1.16247	0.00197953	0.785195	0.0499027	-0.28582	0.597942
HORVU.MOREX.r3.7HG0736330	0.966191	1	0.820052	0.669963	4.20831	0.000948443	3.24211	0.0062872	3.38825	0.0344867	4.19178	1	6.28031	0.00254812	5.49456	0.01061	1.30278	0.460464	-0.785746	0.777474	-0.705032	1	3.59043	0.00808534	3.68775	0.0061824	4.39278	0.00263965	0.0973228	0.96367
HORVU.MOREX.r3.7HG0734380	-0.121316	1	-0.114191	0.845749	1.2248	0.00190679	1.34611	0.000556005	1.33899	0.00543097	-0.151208	1	0.103013	0.875474	1.28962	0.00454349	1.44083	0.00154427	1.18661	0.033161	0.25753	1	0.631757	0.163534	1.12681	0.00615325	0.869278	0.0447877	0.495051	0.3686
HORVU.MOREX.r3.7HG0670680	0.113104	1	-1.2375	0.225754	1.68447	0.0259711	1.57137	0.0381666	2.92198	0.00524992	-1.74408	1	0.934001	0.370484	1.6672	0.0727068	3.41128	0.000978341	0.733196	0.63572	0.866757	1	2.88477	0.000758927	3.0963	0.000209103	2.22954	0.00474723	0.21153	0.861049
HORVU.MOREX.r3.7HG0723120	0.371324	1	-0.50707	0.197633	1.12322	0.00113591	0.751897	0.038668	1.63029	2.43131e-05	0.234735	1	-0.301361	0.544515	0.493171	0.28919	0.258436	0.646033	0.794531	0.156391	0.457163	1	0.19778	0.673001	0.726488	0.0577474	0.269324	0.57405	0.528707	0.262032
HORVU.MOREX.r3.7HG0665270	-0.0484391	1	-0.22544	0.61401	1.06458	0.00172996	1.11302	0.000952181	1.29002	0.00137935	-0.389952	1	0.072983	0.897254	0.717831	0.0892133	1.10778	0.00585719	0.644848	0.275958	0.00194111	1	0.66097	0.0771312	1.06071	0.00232908	1.05877	0.00248512	0.399742	0.401742
HORVU.MOREX.r3.3HG0284790	0.121793	1	0.0742645	0.913971	1.21374	0.00586358	1.09194	0.0139098	1.13947	0.0470253	0.102388	1	1.08605	0.0461162	0.934472	0.0970951	0.832083	0.155044	-0.151577	0.910571	0.221332	1	0.635482	0.225475	0.405683	0.493933	0.184351	0.787935	-0.229799	0.748441
HORVU.MOREX.r3.3HG0301250	0.13426	1	-0.0912079	0.889198	1.98989	1.89373e-06	1.85563	1.02796e-05	2.0811	1.56598e-05	-0.545548	1	0.573014	0.326602	1.01604	0.0575445	1.56159	0.00221219	0.443025	0.641063	0.0594467	1	0.865758	0.0702539	1.53525	0.000491924	1.4758	0.000913729	0.669493	0.257535
HORVU.MOREX.r3.3HG0252810	0.11352	1	-0.227017	0.740549	1.23623	0.0131382	1.12271	0.0257953	1.46325	0.0174573	-0.35631	1	0.0839861	0.922102	1.68064	0.00299012	2.03695	0.000288055	1.59665	0.0186219	0.493146	1	0.337046	0.616511	1.92613	8.64229e-05	1.43298	0.00476508	1.58908	0.00978688
HORVU.MOREX.r3.3HG0235020	0.360901	1	0.173116	0.818949	2.26777	3.46778e-06	1.90687	0.000114077	2.09465	0.000390123	-0.13881	1	0.798099	0.230955	1.99736	0.000505812	2.13617	0.000210621	1.19926	0.130953	0.0896033	1	1.44399	0.00691992	2.33546	2.50174e-06	2.24586	6.77971e-06	0.891472	0.181746
HORVU.MOREX.r3.3HG0275680	-0.514486	1	0.000609455	1	1.48761	0.00324966	2.0021	4.13613e-05	1.487	0.0177628	-0.414494	1	-0.294394	0.698279	0.249452	0.755668	0.663946	0.353809	0.543847	0.608624	0.0660889	1	0.729602	0.206716	0.695763	0.251297	0.629674	0.312957	-0.0338383	0.97193
HORVU.MOREX.r3.3HG0244680	0.323582	1	0.392658	0.20446	1.43119	2.65529e-08	1.1076	2.58647e-05	1.03853	0.00115767	-0.257472	1	0.451621	0.19639	0.521813	0.13062	0.779285	0.0184808	0.0701926	0.935408	0.139356	1	0.649753	0.0247375	1.10525	4.09338e-05	0.965894	0.000452646	0.455497	0.211728
HORVU.MOREX.r3.3HG0318470	0.0804323	1	0.775972	0.21159	2.20433	2.37118e-05	2.1239	4.86446e-05	1.42836	0.0379005	-0.934598	1	1.01973	0.131032	1.57996	0.0122481	2.51456	3.59539e-05	0.560231	0.621985	0.828005	1	1.50985	0.00891167	2.39185	7.96341e-06	1.56384	0.0052564	0.881997	0.220698
HORVU.MOREX.r3.3HG0235010	-0.0721998	1	-0.153166	0.834602	1.55548	0.00166665	1.62768	0.000915663	1.70865	0.00459182	0.164672	1	0.84649	0.190489	1.99041	0.000415858	1.82574	0.00153265	1.14393	0.148512	0.660067	1	1.36147	0.00961502	2.47753	2.53343e-07	1.81746	0.00025047	1.11605	0.0780992
HORVU.MOREX.r3.3HG0313520	0.0296376	1	0.72955	0.122864	1.94404	1.93928e-06	1.9144	2.90368e-06	1.21449	0.0235996	0.112079	1	2.10686	7.65678e-06	1.00277	0.0595932	0.890687	0.111205	-1.1041	0.0849927	0.446462	1	2.21071	5.35803e-08	1.28534	0.00366793	0.838882	0.080252	-0.925363	0.08876
HORVU.MOREX.r3.3HG0248620	0.429392	1	-0.458593	0.591194	1.7553	0.00428749	1.32591	0.0350541	2.21389	0.00403925	-0.686894	1	-0.179014	0.862165	0.706054	0.407003	1.39295	0.0794613	0.885068	0.461777	0.435734	1	1.18652	0.098949	1.17903	0.100437	0.743296	0.341851	-0.00749475	0.995829
HORVU.MOREX.r3.3HG0306260	0.243275	1	0.309102	0.602576	1.52054	0.000536705	1.27726	0.00405744	1.21144	0.0342851	-0.180009	1	0.907892	0.117013	0.709178	0.247613	0.889187	0.143725	-0.198715	0.876603	0.636129	1	1.93352	1.36708e-05	1.76272	8.67903e-05	1.12659	0.0172474	-0.170799	0.814582
HORVU.MOREX.r3.4HG0411300	0.461051	1	0.295368	0.812341	2.81539	9.63057e-05	2.35434	0.000745066	2.52002	0.00733984	-0.255947	1	0.753696	0.426851	1.16636	0.180723	1.4223	0.103058	0.412661	0.809098	1.01044	1	2.20634	0.00574046	2.59038	0.000630542	1.57995	0.0317679	0.384045	0.707203
HORVU.MOREX.r3.4HG0332940	-0.330166	1	-0.154769	0.890854	1.76629	0.0124075	2.09645	0.00292398	1.92106	0.0390191	-0.899504	1	0.928742	0.335423	1.3383	0.137215	2.23781	0.0129193	0.409561	0.819766	0.525505	1	1.69422	0.038166	1.62533	0.0468127	1.09983	0.195117	-0.0688904	0.959795
HORVU.MOREX.r3.4HG0393090	0.10709	1	0.0426669	0.939045	1.12471	0.00110575	1.01762	0.00336571	1.08205	0.0141228	-0.169909	1	1.08283	0.00691874	0.830507	0.0491038	1.00042	0.0168229	-0.25232	0.761516	0.263882	1	0.659691	0.0991689	1.0631	0.00319934	0.799216	0.0339427	0.403406	0.413435
HORVU.MOREX.r3.4HG0416200	0.0984472	1	-0.378893	0.428415	1.02685	0.00794452	0.928402	0.0174317	1.40574	0.00226245	-0.227571	1	0.538519	0.295826	1.17583	0.00900325	1.4034	0.00169571	0.637312	0.362368	0.0780751	1	0.707631	0.101572	1.4078	0.000235486	1.32972	0.000577172	0.700167	0.164518
HORVU.MOREX.r3.4HG0354460	0.0519798	1	0.170898	0.689981	1.28451	1.96102e-05	1.23253	4.46512e-05	1.11361	0.00306185	-0.499674	1	1.12702	0.00127526	1.00617	0.0049083	1.50584	1.23041e-05	-0.120852	0.891494	0.16013	1	1.39086	4.49465e-06	1.61638	4.77268e-08	1.45625	1.13988e-06	0.225517	0.62803
HORVU.MOREX.r3.4HG0406980	-0.0780476	1	0.539992	0.247487	1.57139	4.74099e-05	1.64944	1.8508e-05	1.0314	0.0446138	-0.31851	1	1.0735	0.0197581	0.606509	0.240274	0.925019	0.0612644	-0.466995	0.557305	-0.468203	1	1.44762	0.000228124	1.17773	0.00366986	1.64593	2.67574e-05	-0.269893	0.648974
HORVU.MOREX.r3.4HG0407750	0.645651	1	-0.696215	0.423725	2.19102	0.00106683	1.54537	0.0256341	2.88724	0.000325619	-1.14988	1	0.309881	0.767233	0.627691	0.515482	1.77758	0.0334055	0.317809	0.864211	-0.35279	1	1.32387	0.0766537	1.17252	0.130248	1.52531	0.0420292	-0.151349	0.900285
HORVU.MOREX.r3.4HG0415480	0.145604	1	-0.473976	0.38235	1.0293	0.0274792	0.883697	0.0633385	1.50328	0.00577776	-0.202879	1	0.931774	0.0929232	0.194084	0.791477	0.396963	0.572055	-0.73769	0.369002	-0.0729634	1	1.36676	0.00287706	1.04293	0.0311916	1.11589	0.0205009	-0.323826	0.633601
HORVU.MOREX.r3.4HG0377280	0.309434	1	-0.0370134	0.943109	1.20756	0.000283984	0.898128	0.00903564	1.24458	0.0018795	-0.275509	1	0.490381	0.268116	0.89853	0.0259943	1.17404	0.00298481	0.40815	0.557165	0.0975834	1	0.910838	0.00957833	1.34302	5.93223e-05	1.24544	0.000242466	0.432181	0.356589
HORVU.MOREX.r3.4HG0400920	-0.109128	1	-0.100488	0.85821	1.84768	9.89241e-08	1.95681	1.56786e-08	1.94817	1.50857e-06	0.631308	1	0.605518	0.243493	1.59495	0.000252312	0.96364	0.0367688	0.98943	0.0835072	0.0134336	1	0.366432	0.449104	1.68786	3.4173e-06	1.67443	4.29366e-06	1.32143	0.00433675
HORVU.MOREX.r3.4HG0364050	0.301632	1	-0.244327	0.656806	1.09264	0.00828998	0.791011	0.0666344	1.33697	0.00773297	-0.0794701	1	0.322654	0.59067	1.00684	0.041171	1.08631	0.0294638	0.684182	0.355015	-0.18985	1	0.396627	0.435112	1.11038	0.00907474	1.30023	0.0018922	0.713749	0.18799
HORVU.MOREX.r3.5HG0498910	0.0824746	1	0.00773641	0.992399	1.3406	0.000283441	1.25812	0.000694016	1.33286	0.00351528	-0.607226	1	0.537952	0.274713	-0.0638333	0.925057	0.543393	0.307838	-0.601785	0.38647	0.300165	1	1.49275	6.23491e-05	0.78746	0.0588314	0.487295	0.291738	-0.705291	0.148902
HORVU.MOREX.r3.5HG0436650	0.158626	1	0.747654	0.013388	1.80806	2.95015e-11	1.64944	1.79752e-09	1.06041	0.00217318	-0.183147	1	0.81514	0.0185581	1.30842	5.95576e-05	1.49157	3.77833e-06	0.493283	0.354202	0.112558	1	0.933824	0.00177952	1.14856	7.92988e-05	1.036	0.000470243	0.214734	0.629987
HORVU.MOREX.r3.5HG0489860	0.306648	1	-0.0182668	0.980178	1.05387	0.0122028	0.747225	0.0901448	1.07214	0.042399	-0.504767	1	0.493271	0.372004	0.179721	0.785904	0.684488	0.217284	-0.31355	0.753108	0.236331	1	1.09625	0.0101387	1.19831	0.00472374	0.961977	0.030492	0.102054	0.888022
HORVU.MOREX.r3.5HG0520940	0.322748	1	0.849269	0.0204017	2.36877	3.17342e-13	2.04602	4.98593e-10	1.5195	0.000145694	0.130613	1	2.64034	4.99249e-13	2.10703	2.47874e-08	1.97642	2.17044e-07	-0.533305	0.420636	0.517485	1	2.98517	7.60327e-21	3.21045	6.76968e-24	2.69297	7.64824e-17	0.225281	0.675151
HORVU.MOREX.r3.5HG0511100	0.273468	1	0.122744	0.86325	1.75839	6.36058e-05	1.48492	0.000776275	1.63564	0.00330767	-1.39883	1	-0.00799712	0.995077	0.729301	0.220734	2.12813	0.000139627	0.737299	0.384639	0.245166	1	0.725515	0.199099	1.0684	0.0374692	0.823231	0.122691	0.342883	0.632563
HORVU.MOREX.r3.5HG0472800	0.116528	1	0.329504	0.668134	2.31502	1.53648e-05	2.1985	4.18173e-05	1.98552	0.00299292	0.287115	1	1.8076	0.0040392	1.16221	0.0896763	0.875096	0.238851	-0.645387	0.557774	0.0377875	1	2.71674	2.60763e-07	2.66609	4.96736e-07	2.62831	7.55527e-07	-0.0506412	0.961241
HORVU.MOREX.r3.5HG0442330	0.514737	1	0.171683	0.802326	1.45045	0.00231385	0.935715	0.063042	1.27877	0.0360059	0.516859	1	0.370246	0.605234	0.464411	0.508427	-0.0524481	0.957951	0.0941644	0.950804	0.855172	1	0.804189	0.143206	0.289956	0.683571	-0.565217	0.351604	-0.514233	0.460265
HORVU.MOREX.r3.6HG0633500	0.402307	1	0.152443	0.843767	2.04856	2.31715e-05	1.64625	0.000749853	1.89612	0.00169336	-0.493468	1	0.549015	0.458727	1.88379	0.00137364	2.37726	5.39229e-05	1.33478	0.0779521	0.757673	1	1.03389	0.0999433	2.31973	9.72454e-06	1.56206	0.00306788	1.28584	0.0530456
HORVU.MOREX.r3.6HG0605740	0.161466	1	0.26497	0.626472	1.35048	0.000882347	1.18901	0.00377259	1.08551	0.0399667	-1.1745	1	0.00342766	0.999189	0.826848	0.109426	2.00135	2.03752e-05	0.82342	0.241393	0.391476	1	0.771811	0.0976524	1.59709	0.000100037	1.20562	0.00465452	0.825281	0.123262
HORVU.MOREX.r3.6HG0542990	-0.0690966	1	-0.0501077	0.913095	1.03408	0.000463165	1.10318	0.000166311	1.08419	0.00248892	-0.0207594	1	0.00219363	0.999582	1.28684	0.000118937	1.3076	0.00010171	1.28464	0.000932834	-0.0731343	1	0.257128	0.502845	1.18871	6.33634e-05	1.26185	2.0476e-05	0.931585	0.012688
HORVU.MOREX.r3.6HG0559070	0.25562	1	0.53229	0.402563	2.20741	8.74183e-06	1.95179	9.62804e-05	1.67512	0.00771248	0.408512	1	1.4009	0.0237318	2.07852	0.000383256	1.67001	0.00595853	0.677618	0.505717	0.225584	1	1.62361	0.00315054	2.47773	1.32307e-06	2.25214	1.26386e-05	0.854121	0.216322
HORVU.MOREX.r3.6HG0555230	1.59338	1	-0.464398	0.65188	2.39668	0.00215076	0.803301	0.381311	2.86108	0.00189055	0.0130067	1	0.491467	0.673347	1.83567	0.0531529	1.82267	0.0636301	1.34421	0.338783	0.251483	1	0.529474	0.603007	2.21146	0.00646142	1.95997	0.0190445	1.68198	0.0934035
HORVU.MOREX.r3.6HG0624190	0.0289619	1	0.406249	0.247487	1.5098	1.606e-07	1.48084	2.84944e-07	1.10355	0.00217182	-0.18778	1	1.48232	8.99502e-06	1.19319	0.000560056	1.38097	5.75948e-05	-0.28913	0.671172	0.452511	1	1.59519	4.593e-08	1.86131	9.00369e-11	1.4088	1.90888e-06	0.266117	0.55162
HORVU.MOREX.r3.6HG0583220	0.221974	1	0.450457	0.349054	1.66183	1.26438e-05	1.43986	0.000180212	1.21137	0.0136998	-0.167119	1	0.645823	0.221511	1.46815	0.00134699	1.63527	0.000346889	0.822326	0.213086	0.393345	1	0.742879	0.112104	1.96382	4.51411e-07	1.57047	7.17337e-05	1.22094	0.014519
HORVU.MOREX.r3.6HG0601420	0.177136	1	0.256999	0.651096	1.34219	0.00143229	1.16505	0.00624562	1.08519	0.048001	-0.325936	1	0.512413	0.370925	0.949623	0.0664344	1.27556	0.0117065	0.437211	0.626784	-0.138414	1	0.931644	0.0411699	1.32732	0.00206166	1.46573	0.000591263	0.395671	0.516674
HORVU.MOREX.r3.6HG0602940	-0.21185	1	-0.20952	0.771931	1.73278	0.000572335	1.94463	8.93416e-05	1.9423	0.00129972	0.861914	1	2.2467	0.000122325	2.17931	0.000225773	1.31739	0.0387004	-0.0673974	0.966601	0.487202	1	1.71943	0.000970504	2.06006	5.02153e-05	1.57286	0.00284846	0.340625	0.660799
HORVU.MOREX.r3.6HG0539500	0.946345	1	0.148955	0.857427	2.5159	2.28522e-06	1.56955	0.00480672	2.36694	0.00020441	1.49725	1	0.18952	0.832163	1.75181	0.0060533	0.254557	0.788998	1.56229	0.0483177	1.20706	1	1.32772	0.0218808	1.20935	0.0436304	0.00229172	1	-0.118375	0.904576
HORVU.MOREX.r3.6HG0583210	0.0692263	1	0.13985	0.801005	1.57033	1.36921e-05	1.50111	3.40752e-05	1.43048	0.001396	0.477307	1	0.928429	0.051244	1.81155	2.28502e-05	1.33424	0.00232355	0.883117	0.136141	0.850011	1	0.637196	0.155821	1.77529	1.60787e-06	0.925278	0.0201926	1.13809	0.0167465
HORVU.MOREX.r3.1HG0069660	1.43461	1	-2.65166	0.0374642	2.20298	0.0162377	0.768375	0.458658	4.85464	0.000375538	1.89681	1	-0.288773	0.857846	2.08296	0.0672173	0.18615	0.910379	2.37173	0.101524	3.82747	0.0176032	-0.0182877	0.995678	4.32153	9.2137e-06	0.494065	0.694115	4.33982	0.000601264
HORVU.MOREX.r3.1HG0060040	0.277055	1	-0.0714192	0.897669	1.03951	0.00469618	0.762457	0.0458643	1.11093	0.0152136	0.182767	1	0.883199	0.0441542	1.08366	0.0110786	0.900894	0.0451863	0.200462	0.834762	0.397366	1	0.269064	0.577514	1.20069	0.00123609	0.80332	0.0438533	0.931622	0.0470612
HORVU.MOREX.r3.1HG0071740	0.241445	1	-0.270388	0.818811	1.98739	0.00890484	1.74595	0.0222135	2.25778	0.0226759	0.54277	1	2.66173	0.00510855	2.81916	0.00284579	2.27639	0.0138793	0.157434	0.945002	0.127262	1	1.52062	0.0529679	1.6078	0.0399251	1.48054	0.0635053	0.0871815	0.949478
HORVU.MOREX.r3.1HG0078180	0.0997966	1	0.084174	0.911806	1.77744	0.000175885	1.67764	0.000421052	1.69327	0.00404205	-0.0639218	1	-0.0959938	0.908641	0.733487	0.255551	0.797409	0.226635	0.829481	0.352248	0.447595	1	-0.0535803	0.949345	1.24608	0.0179367	0.79848	0.161878	1.29966	0.0456977
HORVU.MOREX.r3.1HG0029430	-0.0282754	1	0.722128	0.0357475	1.78347	4.80765e-09	1.81175	2.69827e-09	1.06134	0.00693123	-0.155414	1	1.10529	0.00300047	1.59624	7.69996e-06	1.75165	7.46279e-07	0.490942	0.418959	-0.17845	1	0.80495	0.0195981	1.74204	1.67484e-08	1.92049	3.73855e-10	0.937086	0.0202375
HORVU.MOREX.r3.1HG0005600	1.3821	1	1.10308	0.0777458	3.52288	7.32516e-11	2.14078	0.000162928	2.4198	0.000262262	2.43622	0.318857	1.18959	0.0982669	2.1807	0.000946136	-0.255518	0.801226	0.991108	0.347933	2.20436	0.0183084	0.669663	0.334397	1.78886	0.00277743	-0.415493	0.610706	1.1192	0.140881
HORVU.MOREX.r3.1HG0051100	0.285897	1	-0.297973	0.653004	1.34216	0.00817234	1.05626	0.0435164	1.64013	0.00693326	-0.569884	1	-0.39807	0.583961	0.486261	0.497054	1.05614	0.100209	0.88433	0.322435	-0.0319971	1	-0.231319	0.738696	0.131253	0.873587	0.16325	0.840642	0.362573	0.633566
HORVU.MOREX.r3.1HG0070150	0.212092	1	0.491551	0.349996	1.62671	0.00013997	1.41462	0.00105305	1.13516	0.0438581	-0.264827	1	0.40192	0.525869	0.848191	0.130462	1.11302	0.0435229	0.446271	0.641691	0.597554	1	1.22357	0.0085313	1.22546	0.00835037	0.627909	0.234466	0.00188864	0.999343
HORVU.MOREX.r3.1HG0017250	0.11174	1	0.553997	0.0662958	1.71718	4.34832e-11	1.60544	9.07025e-10	1.16319	0.000271004	-0.0920637	1	1.30451	2.16769e-05	1.24614	6.41115e-05	1.3382	1.70576e-05	-0.0583706	0.949132	0.166808	1	1.62565	7.16052e-10	2.07863	8.65198e-16	1.91182	2.1949e-13	0.452981	0.22656
HORVU.MOREX.r3.1HG0087190	0.483962	1	-0.44718	0.304974	1.04099	0.00582172	0.557032	0.179637	1.48817	0.000515228	-0.533645	1	0.54817	0.259345	0.528652	0.289019	1.0623	0.0187031	-0.0195182	0.98798	0.632272	1	0.912241	0.0201978	1.12292	0.00348318	0.490645	0.282398	0.210676	0.718661
HORVU.MOREX.r3.1HG0018930	0.0529493	1	-0.155477	0.844982	1.31191	0.0166316	1.25896	0.0219099	1.46738	0.0326332	0.277443	1	-0.126614	0.89029	1.76915	0.00451755	1.4917	0.0212306	1.89576	0.00880224	0.319565	1	-0.247693	0.754565	1.47877	0.00855538	1.1592	0.0490049	1.72646	0.0117357
HORVU.MOREX.r3.7HG0712530	-0.0166024	1	1.53454	2.23862e-05	2.5934	4.33974e-14	2.61	2.87293e-14	1.05886	0.0235996	0.537721	1	2.39251	1.83198e-09	2.82126	7.06586e-13	2.28354	1.16662e-08	0.428752	0.581149	0.125253	1	1.97858	2.87556e-08	2.55203	2.40919e-13	2.42678	4.34497e-12	0.573451	0.255839
HORVU.MOREX.r3.7HG0705230	0.313913	1	2.39235	5.61472e-21	3.49511	5.25531e-45	3.1812	1.21475e-37	1.10275	0.000457228	0.035111	1	2.34985	6.70055e-16	2.85307	2.70453e-23	2.81795	4.50926e-23	0.503219	0.297526	0.108091	1	2.18153	1.759e-17	2.47339	2.15747e-22	2.3653	1.43504e-20	0.291859	0.458633
HORVU.MOREX.r3.7HG0728580	0.10897	1	2.04774	8.72322e-08	4.4041	2.58825e-34	4.29513	1.23545e-32	2.35636	3.90103e-08	-0.0419561	1	3.34304	8.007e-16	3.16279	4.93564e-14	3.20475	2.04103e-14	-0.180253	0.873792	0.000302941	1	4.15556	1.25971e-30	4.44907	7.59065e-35	4.44877	1.18068e-34	0.293513	0.632647
HORVU.MOREX.r3.3HG0270240	0.328348	1	1.52254	7.51203e-05	2.56526	1.09125e-12	2.23692	6.474e-10	1.04273	0.0321502	0.932347	1	3.19503	7.72201e-15	2.07336	1.97087e-06	1.14101	0.0144231	-1.12167	0.0369212	0.15971	1	2.45703	6.78104e-12	2.31545	1.63008e-10	2.15574	3.38402e-09	-0.141576	0.821645
HORVU.MOREX.r3.3HG0330150	1.2566	1	2.32957	0.00243166	5.16481	1.54164e-13	3.90821	2.53794e-08	2.83524	0.00104038	0.827005	1	3.67841	2.22423e-05	4.41665	2.34029e-07	3.58964	2.22131e-05	0.738231	0.646448	3.21114	0.0371895	4.5792	5.21156e-08	5.65011	5.94704e-12	2.43897	0.00154856	1.07091	0.29276
HORVU.MOREX.r3.3HG0252210	0.268144	1	1.51774	0.0158538	3.26721	8.85117e-09	2.99906	1.39291e-07	1.74947	0.0187212	-0.455906	1	1.94431	0.00462586	2.12139	0.00187837	2.57729	0.000139224	0.177077	0.925549	-0.550261	1	2.616	7.14778e-06	3.2339	1.32988e-08	3.78416	2.12916e-11	0.617902	0.465198
HORVU.MOREX.r3.4HG0357420	4.36101	2.55628e-23	4.95744	4.10673e-33	6.14868	8.59701e-51	1.78767	7.31871e-05	1.19124	0.0461035	1.49812	1	3.60391	5.07551e-14	4.47666	2.27998e-21	2.97854	1.42819e-09	0.872744	0.280863	4.6457	7.72207e-27	5.82065	1.52542e-45	6.39159	1.20161e-54	1.74589	0.000173547	0.570938	0.37709
HORVU.MOREX.r3.4HG0335640	0.287035	1	1.46921	0.00175924	2.71732	3.84921e-10	2.43029	2.58856e-08	1.24812	0.032563	-0.100618	1	1.79497	0.000606554	1.90528	0.0002662	2.0059	0.00012947	0.110312	0.938879	-0.0657671	1	1.339	0.00727083	2.29647	4.97771e-07	2.36224	2.32617e-07	0.95747	0.11335
HORVU.MOREX.r3.5HG0516530	0.125508	1	1.19097	2.55055e-06	2.25083	1.00077e-21	2.12532	1.77081e-19	1.05986	0.000297385	-0.0551398	1	1.79638	1.63776e-10	2.05996	1.13552e-13	2.1151	1.2227e-14	0.263584	0.631761	0.395814	1	1.47123	6.14751e-09	1.80306	2.07308e-13	1.40724	1.62873e-08	0.331823	0.356261
HORVU.MOREX.r3.5HG0441680	0.41407	1	1.79823	0.0210352	3.61095	1.22235e-07	3.19688	1.6506e-06	1.81272	0.0325251	0.0720597	1	1.58187	0.0625468	1.99897	0.0142736	1.92691	0.0192596	0.417096	0.806725	-0.881839	1	1.27698	0.10711	1.41664	0.0663843	2.29848	0.00265831	0.139657	0.909186
HORVU.MOREX.r3.5HG0513360	0.323781	1	1.27402	0.00201621	2.56437	1.12509e-11	2.24059	3.82216e-09	1.29034	0.00873574	-0.00935082	1	1.90332	2.5209e-05	2.54306	7.00817e-09	2.55241	4.84367e-09	0.639742	0.388611	0.817502	1	1.86129	4.23136e-06	2.60222	1.61028e-11	1.78472	7.09611e-06	0.740934	0.163366
HORVU.MOREX.r3.1HG0093760	0.29961	1	1.8471	0.000153707	3.24895	6.39416e-13	2.94934	5.72274e-11	1.40185	0.0169191	-0.071089	1	2.63461	1.119e-06	2.13746	0.000137808	2.20855	7.78522e-05	-0.497149	0.620132	0.487897	1	1.70168	0.000575865	2.04599	1.83299e-05	1.55809	0.00145793	0.344311	0.632647

## Sheet: 345_typeII_repressed_genes
id	WT.PvsN.lfc	WT.PvsN.padj	WT.TvsN.lfc	WT.TvsN.padj	WT.PTvsN.lfc	WT.PTvsN.padj	WT.PTvsP.lfc	WT.PTvsP.padj	WT.PTvsT.lfc	WT.PTvsT.padj	hsfa2.PvsN.lfc	hsfa2.PvsN.padj	hsfa2.TvsN.lfc	hsfa2.TvsN.padj	hsfa2.PTvsN.lfc	hsfa2.PTvsN.padj	hsfa2.PTvsP.lfc	hsfa2.PTvsP.padj	hsfa2.PTvsT.lfc	hsfa2.PTvsT.padj	hsfa3.PvsN.lfc	hsfa3.PvsN.padj	hsfa3.TvsN.lfc	hsfa3.TvsN.padj	hsfa3.PTvsN.lfc	hsfa3.PTvsN.padj	hsfa3.PTvsP.lfc	hsfa3.PTvsP.padj	hsfa3.PTvsT.lfc	hsfa3.PTvsT.padj
HORVU.MOREX.r3.2HG0215250	1.63115	1	0.0241902	0.989748	-2.82399	0.00429526	-4.45513	1.93321e-06	-2.84818	0.0202043	-1.47757	1	-1.99162	0.0955438	-1.51512	0.234113	-0.0375531	0.986062	0.476501	0.858564	-1.82783	1	-1.34178	0.232838	-2.07787	0.0515578	-0.250032	0.87744	-0.736084	0.619987
HORVU.MOREX.r3.2HG0206500	0.126901	1	-1.06399	0.00922589	-2.31255	6.43752e-10	-2.43945	5.75756e-11	-1.24856	0.0111447	0.189308	1	-2.09444	1.16375e-06	-2.51243	3.72332e-09	-2.70174	1.5543e-10	-0.417986	0.628132	-0.0644127	1	-1.63761	3.01867e-05	-2.39128	2.17568e-10	-2.32687	8.16609e-10	-0.75367	0.152162
HORVU.MOREX.r3.2HG0182630	-0.372481	1	-0.307362	0.411427	-1.35139	6.53534e-06	-0.978908	0.00165621	-1.04403	0.00580687	0.601425	1	-0.832061	0.0229052	-0.498919	0.215038	-1.10034	0.00207234	0.333142	0.613892	-0.211063	1	-0.784919	0.0153639	-1.11217	0.000324398	-0.90111	0.00505825	-0.327253	0.463089
HORVU.MOREX.r3.2HG0119330	0.140954	1	-0.703842	0.0914255	-1.84181	5.79916e-07	-1.98277	5.78987e-08	-1.13797	0.0187682	-0.387128	1	-1.01007	0.0268517	-2.09033	5.42078e-07	-1.7032	8.37494e-05	-1.08025	0.0548489	-0.101483	1	-0.36545	0.440524	-1.07975	0.0071888	-0.978263	0.0175792	-0.714296	0.159432
HORVU.MOREX.r3.2HG0178640	-0.910425	1	0.28239	0.726983	-1.4809	0.015487	-0.570471	0.420287	-1.76329	0.0169976	-0.252221	1	-1.3425	0.0622185	-1.55033	0.0289644	-1.29811	0.0869703	-0.207832	0.90999	-0.621562	1	-0.655104	0.356585	-1.83217	0.00266657	-1.21061	0.0681638	-1.17707	0.127308
HORVU.MOREX.r3.2HG0208280	-0.0130009	1	-1.17434	0.00701833	-2.88409	3.17288e-11	-2.87109	4.12587e-11	-1.70975	0.0031162	0.242338	1	-2.25175	9.17095e-07	-3.01943	3.86772e-11	-3.26176	4.82862e-13	-0.767673	0.369686	-0.776827	1	-3.50256	1.96005e-15	-3.84321	1.08869e-19	-3.06638	2.11912e-12	-0.340647	0.678422
HORVU.MOREX.r3.2HG0100180	-0.195422	1	-0.204472	0.628237	-1.2613	6.36467e-05	-1.06588	0.000898871	-1.05683	0.00732409	-0.308123	1	-1.1367	0.00195952	-1.63169	3.86088e-06	-1.32356	0.000325401	-0.494988	0.418964	-0.00767588	1	-0.355013	0.36098	-1.49937	1.85804e-06	-1.49169	2.28702e-06	-1.14436	0.00385636
HORVU.MOREX.r3.2HG0099060	0.2511	1	0.703612	0.435538	-2.49508	0.000854014	-2.74618	0.000199519	-3.19869	0.000194981	0.426707	1	-0.845445	0.400911	-2.53274	0.00299482	-2.95944	0.00047896	-1.68729	0.16319	-0.220572	1	-0.424027	0.668833	-2.16231	0.00484859	-1.94174	0.0137751	-1.73828	0.066529
HORVU.MOREX.r3.2HG0199370	0.684997	1	-1.49599	0.0249771	-3.69566	1.07262e-09	-4.38065	2.14462e-13	-2.19967	0.00483341	-0.585529	1	-3.38876	9.32623e-07	-3.83456	2.48374e-08	-3.24903	4.16189e-06	-0.4458	0.785102	-0.439208	1	-1.62523	0.0153765	-3.58925	4.05374e-09	-3.15005	4.03904e-07	-1.96403	0.0139457
HORVU.MOREX.r3.2HG0182380	0.298667	1	-1.11392	0.12646	-3.37259	3.94422e-07	-3.67126	2.49093e-08	-2.25868	0.00900006	-0.0203347	1	-1.58643	0.0478247	-1.36786	0.0978849	-1.34753	0.116149	0.218566	0.918538	0.0195162	1	-1.42596	0.047657	-1.42659	0.0490212	-1.4461	0.0475611	-0.000627013	1
HORVU.MOREX.r3.2HG0191990	0.330943	1	0.63946	0.583552	-2.32387	0.0194405	-2.65482	0.00617147	-2.96334	0.0122633	0.380848	1	-2.02098	0.0697871	-2.34199	0.0329276	-2.72284	0.012935	-0.321012	0.913354	-0.561576	1	-0.789699	0.482873	-3.82939	4.3096e-05	-3.26782	0.000693948	-3.03969	0.00970606
HORVU.MOREX.r3.2HG0119280	0.823217	1	-0.579571	0.523725	-3.26761	4.12318e-06	-4.09083	3.73954e-09	-2.68804	0.00217475	-1.21752	1	-1.88411	0.0281446	-2.14494	0.0113959	-0.927418	0.373567	-0.260834	0.906302	0.439353	1	-0.717421	0.416751	-2.43657	0.000978582	-2.87592	7.21826e-05	-1.71915	0.0652543
HORVU.MOREX.r3.2HG0122620	2.18482	1	0.239286	0.928643	-5.54363	0.0139015	-7.72845	0.000302707	-5.78291	0.0401878	-3.68838	1	-1.23592	0.620166	-0.660781	0.812901	3.0276	0.187936	0.575136	0.914538	-1.41842	1	0.76764	0.755104	-0.826616	0.762478	0.591803	0.844788	-1.59426	0.543919
HORVU.MOREX.r3.2HG0110780	-0.127532	1	-0.228427	0.612897	-1.40425	3.22682e-05	-1.27672	0.000184442	-1.17582	0.00510768	0.0274492	1	-0.86831	0.0368727	-1.54953	5.96525e-05	-1.57698	5.09669e-05	-0.681223	0.256615	-0.253865	1	-0.81083	0.0280433	-1.88383	1.30635e-08	-1.62997	1.44441e-06	-1.073	0.0128663
HORVU.MOREX.r3.2HG0183930	0.728327	1	-0.340861	0.534017	-1.6455	0.000124049	-2.37383	8.07258e-09	-1.30464	0.0174652	-0.376471	1	-1.19089	0.0197898	-1.15919	0.0248177	-0.782715	0.175528	0.0317072	0.982156	0.416104	1	-0.673718	0.173527	-0.337921	0.570249	-0.754025	0.129838	0.335798	0.611961
HORVU.MOREX.r3.2HG0172200	-1.25766	1	-0.579391	0.436365	-2.60762	9.91324e-06	-1.34996	0.0355647	-2.02823	0.00622135	-0.214779	1	-1.16555	0.125632	-2.62772	0.000110371	-2.41294	0.000547268	-1.46217	0.128316	0.0716304	1	-0.315742	0.704748	-2.29789	0.000159607	-2.36952	0.000100337	-1.98215	0.00834044
HORVU.MOREX.r3.2HG0182010	0.950193	1	0.103764	0.89229	-1.38137	0.00959086	-2.33156	2.88305e-06	-1.48513	0.0238148	-1.11669	1	-1.02565	0.106613	-1.8488	0.00158405	-0.732113	0.312092	-0.823151	0.391775	-0.473646	1	-0.144022	0.84856	-0.78858	0.191957	-0.314934	0.674844	-0.644558	0.369262
HORVU.MOREX.r3.2HG0096010	-0.371988	1	-0.644371	0.0120642	-1.68816	4.60669e-13	-1.31617	3.68278e-08	-1.04379	0.000351381	0.00176977	1	-1.30145	1.3881e-06	-1.43689	8.83135e-08	-1.43866	8.81503e-08	-0.13544	0.843554	-0.437994	1	-1.06591	1.29728e-05	-1.30216	4.5199e-08	-0.864169	0.000644042	-0.236251	0.522384
HORVU.MOREX.r3.2HG0122530	-0.69654	1	2.85572	0.220386	-5.33916	0.0397103	-4.64262	0.0803939	-8.19489	0.00541155	-0.660663	1	-1.19987	0.703382	-0.501572	0.889713	0.159091	0.970354	0.698293	0.91607	-6.77238	0.479635	-2.51536	0.323442	-2.8644	0.264601	3.90798	0.188674	-0.349032	0.932595
HORVU.MOREX.r3.2HG0192840	-0.430244	1	0.17898	0.878114	-3.98232	6.36735e-07	-3.55207	1.15287e-05	-4.1613	5.95324e-06	-0.0368428	1	-2.04722	0.0285213	-2.91171	0.0011638	-2.87486	0.00168864	-0.864486	0.608624	-0.497889	1	-0.608891	0.54324	-3.39873	1.46628e-05	-2.90084	0.000314803	-2.78984	0.0044523
HORVU.MOREX.r3.2HG0192000	-0.672804	1	0.420019	0.683814	-2.17435	0.00655261	-1.50154	0.0754205	-2.59437	0.00646166	-0.552285	1	-1.45911	0.130087	-2.4743	0.00571193	-1.92202	0.0460926	-1.01519	0.516547	-1.17945	1	-0.766407	0.415781	-4.18337	3.87557e-08	-3.00392	0.000177986	-3.41697	0.000260677
HORVU.MOREX.r3.2HG0122140	-0.0613041	1	-0.500864	0.55819	-2.54388	0.000127127	-2.48257	0.000189907	-2.04301	0.0156292	-2.36082	1	-1.62336	0.0429574	-2.57454	0.000654169	-0.213719	0.859981	-0.951184	0.467555	-0.815979	1	-0.144784	0.886485	-1.12124	0.147196	-0.305262	0.766908	-0.976456	0.287234
HORVU.MOREX.r3.2HG0167350	1.03701	1	2.17571	0.02552	-3.31082	0.00284524	-4.34783	4.43018e-05	-5.48654	4.18875e-06	-1.69818	1	-1.12972	0.364864	-1.84565	0.113157	-0.147478	0.934925	-0.715928	0.753276	-0.24449	1	2.6016	0.00763187	0.238919	0.880725	0.483409	0.736118	-2.36268	0.0475633
HORVU.MOREX.r3.2HG0099170	0.554655	1	-0.637049	0.301855	-2.78772	3.15531e-08	-3.34237	1.46021e-11	-2.15067	0.000457228	-1.40217	1	-1.87199	0.00180961	-2.71006	2.68479e-06	-1.30788	0.048517	-0.838072	0.399773	-0.324297	1	-0.331061	0.636902	-1.66143	0.00236342	-1.33713	0.0192596	-1.33037	0.0503384
HORVU.MOREX.r3.2HG0199600	0.457846	1	-0.82072	0.314598	-3.05943	5.80395e-05	-3.51728	2.45745e-06	-2.23871	0.0266849	-1.00607	1	-1.32778	0.13065	-4.10518	7.2946e-06	-3.09912	0.00155595	-2.7774	0.0269893	0.394557	1	-0.721052	0.398376	-3.47254	1.13636e-05	-3.8671	6.86752e-07	-2.75149	0.00664183
HORVU.MOREX.r3.2HG0130620	0.18288	1	0.0509994	0.941617	-1.18627	0.0113543	-1.36914	0.00279322	-1.23726	0.0334325	-0.406167	1	-0.62249	0.303404	-2.04168	5.58814e-05	-1.63552	0.00210833	-1.41919	0.0275554	0.0375802	1	0.191834	0.764736	-1.81529	6.10554e-05	-1.85287	4.49767e-05	-2.00713	0.000156159
HORVU.MOREX.r3.2HG0208700	0.80452	1	-0.114661	0.920831	-4.44195	1.77143e-06	-5.24646	8.63059e-09	-4.32728	9.25529e-05	0.258604	1	-0.699584	0.512926	-1.19324	0.232364	-1.45185	0.144663	-0.493659	0.807342	-0.517618	1	-0.442799	0.659786	-1.53465	0.0672311	-1.01703	0.27328	-1.09185	0.295509
HORVU.MOREX.r3.2HG0176250	0.881714	1	0.0698282	0.975003	-3.6249	0.00812831	-4.50662	0.000683141	-3.69473	0.0303382	0.764568	1	2.04916	0.224043	-0.234028	0.921423	-0.998596	0.635615	-2.28319	0.329617	3.55781	0.536941	3.56377	0.0088785	1.90302	0.224672	-1.65479	0.306689	-1.66075	0.360106
HORVU.MOREX.r3.2HG0125920	-0.338735	1	-0.444781	0.478076	-2.20464	1.34963e-05	-1.86591	0.000313893	-1.75986	0.00608645	0.047505	1	-1.69389	0.0034797	-1.82352	0.00154248	-1.87103	0.00135196	-0.129633	0.936577	-0.187917	1	-0.391422	0.542782	-1.85688	0.000299042	-1.66896	0.00147715	-1.46545	0.0231425
HORVU.MOREX.r3.2HG0194280	0.0938765	1	-0.209274	0.656901	-1.93877	8.15472e-09	-2.03265	1.25799e-09	-1.7295	9.99834e-06	-0.317247	1	-0.967795	0.0214529	-1.3253	0.00105849	-1.00805	0.0200958	-0.357505	0.645715	0.235773	1	0.0348799	0.95165	-0.815992	0.0349587	-1.05177	0.0046508	-0.850872	0.0618389
HORVU.MOREX.r3.2HG0197370	-0.176541	1	-3.14708	0.00340281	-8.7546	4.70712e-08	-8.57806	8.93272e-08	-5.60752	0.00772242	-0.515577	1	-4.51289	0.000375554	-3.44483	0.00478884	-2.92925	0.0232318	1.06805	0.704638	0.17561	1	-1.07158	0.388619	-4.32227	0.000107954	-4.49788	5.53015e-05	-3.25069	0.0220911
HORVU.MOREX.r3.2HG0207200	-0.478137	1	0.338483	0.679628	-1.69151	0.00693061	-1.21338	0.0643856	-2.03	0.00644766	-0.0456499	1	-0.977851	0.217472	-1.4687	0.0498347	-1.42305	0.0677894	-0.490853	0.739433	-0.422532	1	-0.463019	0.556814	-1.9011	0.0026841	-1.47856	0.0265308	-1.43808	0.0675404
HORVU.MOREX.r3.2HG0199560	-0.533485	1	-0.229611	0.878565	-3.82825	0.00314073	-3.29477	0.0129977	-3.59864	0.0287996	-0.387947	1	-1.59738	0.24816	-3.52126	0.0117912	-3.13331	0.0331991	-1.92388	0.43072	-1.16769	1	-1.39728	0.281511	-2.94208	0.0199662	-1.77439	0.223343	-1.5448	0.380579
HORVU.MOREX.r3.2HG0108010	0.328976	1	0.930347	0.6105	-4.82091	0.0154615	-5.14989	0.00850107	-5.75126	0.0160809	0.212232	1	-1.77471	0.395346	-4.2822	0.0568448	-4.49443	0.0489024	-2.50749	0.549463	0.0561653	1	-0.531901	0.811084	-1.5755	0.44944	-1.63167	0.429793	-1.0436	0.687396
HORVU.MOREX.r3.2HG0216220	-0.136722	1	-0.98763	0.0101317	-3.78118	8.48927e-24	-3.64446	4.384e-22	-2.79355	1.1974e-10	-0.299691	1	-2.29207	6.2801e-09	-2.66349	9.23091e-12	-2.3638	2.61083e-09	-0.371418	0.663672	-0.673003	1	-1.51639	3.57554e-05	-2.67757	1.45516e-14	-2.00456	2.97025e-08	-1.16118	0.0148134
HORVU.MOREX.r3.2HG0140050	0.0236329	1	0.0916279	0.89229	-1.07618	0.0230476	-1.09981	0.0193811	-1.16781	0.0470253	0.00361813	1	-0.378203	0.564285	-1.29656	0.016101	-1.30018	0.0186868	-0.91836	0.234948	-0.00620718	1	0.253644	0.679695	-1.06491	0.0302981	-1.05871	0.0331037	-1.31856	0.0204301
HORVU.MOREX.r3.2HG0198940	0.709009	1	-0.756946	0.28929	-2.47048	4.28007e-05	-3.17949	6.2114e-08	-1.71354	0.0306539	-0.705396	1	-1.36991	0.0670523	-2.1125	0.00279781	-1.40711	0.0720608	-0.742589	0.561784	0.612519	1	0.0870808	0.928696	-1.3903	0.0388016	-2.00282	0.00156861	-1.47738	0.0619512
HORVU.MOREX.r3.2HG0170250	-0.789658	1	-0.145562	0.855703	-1.63465	0.00354491	-0.844988	0.175616	-1.48908	0.0371785	-0.601977	1	-0.163572	0.857174	-0.964354	0.180641	-0.362377	0.697711	-0.800783	0.465141	-0.979596	1	-0.226368	0.767596	0.385714	0.612764	1.36531	0.0195015	0.612082	0.426302
HORVU.MOREX.r3.2HG0107700	-1.12088	1	-0.709255	0.276586	-3.54066	5.25884e-11	-2.41978	1.62724e-05	-2.8314	9.11191e-06	-0.150509	1	-2.03652	0.00133882	-2.75857	7.77193e-06	-2.60806	3.23398e-05	-0.722057	0.528819	-0.575998	1	-1.17179	0.0538416	-3.00107	2.58422e-08	-2.42507	1.32293e-05	-1.82927	0.00865027
HORVU.MOREX.r3.2HG0139040	-0.29672	1	-0.898931	0.362159	-3.9873	1.79861e-06	-3.69058	1.18925e-05	-3.08837	0.00322883	-2.16882	1	-2.42145	0.0119814	-3.35547	0.000317383	-1.18665	0.31153	-0.934014	0.597839	-1.73088	1	-0.284915	0.810935	-2.34506	0.00777437	-0.614182	0.607237	-2.06014	0.0565732
HORVU.MOREX.r3.2HG0186200	-0.424134	1	-0.277372	0.733844	-2.49891	3.26797e-05	-2.07477	0.000752649	-2.22154	0.00282591	-0.339477	1	-1.83981	0.00722714	-1.87921	0.00618759	-1.53974	0.0352401	-0.0394046	0.985051	-0.311062	1	-0.726323	0.298967	-1.42115	0.0253974	-1.11009	0.0995868	-0.694831	0.407787
HORVU.MOREX.r3.2HG0210610	0.345848	1	-0.0816187	0.865794	-1.36324	2.14236e-05	-1.70909	4.81185e-08	-1.28162	0.000941923	0.0763827	1	0.148393	0.7723	-0.79274	0.0467837	-0.869123	0.0312104	-0.941133	0.0453753	0.160158	1	0.685902	0.0530906	-0.577465	0.122729	-0.737622	0.040654	-1.26337	0.00128106
HORVU.MOREX.r3.2HG0119270	0.542871	1	-0.827488	0.20254	-3.04549	2.27366e-08	-3.58836	2.19864e-11	-2.218	0.000996005	-0.598565	1	-1.70394	0.0108047	-3.20544	2.4935e-07	-2.60687	5.25585e-05	-1.5015	0.0844038	0.182317	1	-0.672149	0.325756	-2.54038	6.20754e-06	-2.7227	1.09535e-06	-1.86823	0.00835486
HORVU.MOREX.r3.2HG0139440	-1.42957	1	-0.7391	0.447152	-5.64478	5.63995e-13	-4.21521	1.65171e-07	-4.90568	4.80616e-08	-0.0388338	1	-2.74399	0.00232443	-2.98123	0.000892236	-2.9424	0.00132545	-0.23724	0.926256	-0.327082	1	-1.74661	0.0398557	-4.4786	3.66229e-09	-4.15152	6.55673e-08	-2.73199	0.00531492
HORVU.MOREX.r3.2HG0206860	-0.710077	1	-0.497389	0.523413	-2.85077	1.49991e-06	-2.14069	0.000462303	-2.35338	0.00120928	-0.458517	1	-2.38592	0.000590269	-3.60668	6.11998e-08	-3.14816	3.80288e-06	-1.22076	0.251274	-0.363103	1	-1.22829	0.069463	-3.30434	2.31723e-08	-2.94124	1.01814e-06	-2.07605	0.00623856
HORVU.MOREX.r3.2HG0205250	-0.211505	1	0.0354872	0.97008	-1.61607	0.00683418	-1.40456	0.0209482	-1.65156	0.0260344	-0.0710233	1	-1.34039	0.0551312	-0.623104	0.442252	-0.552081	0.533322	0.717288	0.545549	-0.331379	1	-0.59499	0.39597	-1.1594	0.0703365	-0.828025	0.233394	-0.564414	0.501387
HORVU.MOREX.r3.2HG0206820	-2.5745	0.0268116	-1.48931	0.0291711	-4.35816	2.22446e-12	-1.78367	0.00943281	-2.86886	0.000179966	-0.0509164	1	-0.815262	0.352065	-2.3177	0.00189791	-2.26678	0.00303239	-1.50244	0.154202	-0.783321	1	-1.13704	0.117711	-3.56825	1.17609e-08	-2.78493	1.77575e-05	-2.43121	0.00234488
HORVU.MOREX.r3.2HG0204040	-0.0877015	1	1.72937	0.278122	-4.25807	0.0354638	-4.17037	0.0395821	-5.98744	0.0107625	0.737601	1	-2.99806	0.171167	0.549971	0.812618	-0.18763	0.945284	3.54803	0.243538	1.27853	1	0.775497	0.69752	-1.01796	0.642295	-2.29649	0.19538	-1.79346	0.405381
HORVU.MOREX.r3.2HG0200920	0.759892	1	0.379616	0.687628	-1.62576	0.0291947	-2.38566	0.000702897	-2.00538	0.0256242	-0.102207	1	-1.65642	0.0509798	-1.41507	0.108189	-1.31286	0.157224	0.241355	0.913354	-0.79721	1	-0.127028	0.906835	-0.55239	0.567231	0.24482	0.82945	-0.425362	0.697367
HORVU.MOREX.r3.2HG0122360	-0.00138175	1	-0.538259	0.393264	-2.04802	6.44235e-05	-2.04664	6.35976e-05	-1.50976	0.0227907	-0.0771114	1	-1.41736	0.0219737	-2.03218	0.000589135	-1.95507	0.00125921	-0.614826	0.573298	-0.528467	1	-0.523697	0.413058	-2.00114	0.000130899	-1.47267	0.00765701	-1.47744	0.0247483
HORVU.MOREX.r3.2HG0158950	-1.03352	1	-0.226688	0.724802	-1.58636	0.000778371	-0.552842	0.318773	-1.35968	0.0235715	0.105589	1	-0.125941	0.872101	-0.678526	0.284148	-0.784115	0.221946	-0.552585	0.575278	0.291835	1	-0.355136	0.555923	-1.20048	0.0164609	-1.49232	0.00209135	-0.845346	0.175033
HORVU.MOREX.r3.2HG0125650	-0.265062	1	-0.665776	0.133385	-1.98017	2.94462e-07	-1.71511	1.2068e-05	-1.31439	0.00825264	-0.223192	1	-0.955215	0.0499908	-1.86427	3.20881e-05	-1.64108	0.000385784	-0.90906	0.174656	0.000757595	1	-0.338677	0.503657	-1.51676	0.000170329	-1.51751	0.000184006	-1.17808	0.0197833
HORVU.MOREX.r3.2HG0200390	0.870869	1	-2.78721	0.000434513	-5.34601	6.07171e-13	-6.21688	2.26056e-17	-2.55881	0.00929607	-0.269909	1	-1.83416	0.059159	-1.90893	0.0504957	-1.63902	0.115212	-0.0747761	0.976712	0.401305	1	-0.556966	0.592784	-0.778255	0.459405	-1.17956	0.219741	-0.221289	0.873798
HORVU.MOREX.r3.2HG0165920	0.530388	1	-0.132443	0.84657	-1.54757	0.00125105	-2.07796	6.67105e-06	-1.41513	0.019956	0.0104857	1	-0.772576	0.193163	-1.40018	0.0101706	-1.41067	0.0113592	-0.627605	0.503685	-0.107369	1	-0.10152	0.885275	-1.9025	5.1409e-05	-1.79513	0.000163699	-1.80098	0.00167272
HORVU.MOREX.r3.2HG0099160	0.280886	1	-0.794963	0.0638219	-1.97877	2.57962e-07	-2.25965	2.46795e-09	-1.1838	0.0199252	-0.0737517	1	-1.4434	0.00153931	-1.47919	0.00120111	-1.40544	0.00274566	-0.0357945	0.977958	0.158958	1	-0.437563	0.365791	-1.36569	0.000814897	-1.52464	0.000155931	-0.928123	0.0727724
HORVU.MOREX.r3.2HG0103660	-1.03618	1	0.913028	0.54522	-3.81733	0.0273099	-2.78116	0.132335	-4.73036	0.0227907	-1.20366	1	-1.42409	0.354367	-3.59782	0.00880827	-2.39416	0.119487	-2.17373	0.305956	-0.568275	1	-0.0720043	0.97111	-3.14368	0.0244683	-2.5754	0.0809395	-3.07167	0.0675404
HORVU.MOREX.r3.2HG0096540	0.101254	1	-1.83001	0.0151769	-3.73769	1.33667e-07	-3.83895	5.35997e-08	-1.90769	0.0499219	-0.965177	1	-2.63111	0.0014336	-3.05032	0.0001842	-2.08514	0.0187602	-0.419215	0.831839	-0.0116075	1	-1.22159	0.135575	-1.62918	0.0398383	-1.61757	0.0434161	-0.40759	0.724473
HORVU.MOREX.r3.2HG0185490	0.387802	1	-0.96421	0.0431908	-2.86252	1.27701e-11	-3.25032	7.40432e-15	-1.89831	0.000265852	-0.580943	1	-2.16948	1.03774e-05	-2.02627	5.15536e-05	-1.44533	0.0069773	0.143209	0.921493	-0.257577	1	-1.00387	0.0380645	-1.79975	5.85885e-05	-1.54217	0.000803365	-0.795874	0.185726
HORVU.MOREX.r3.2HG0197760	-0.175366	1	-0.298793	0.781634	-2.66855	0.00108777	-2.49318	0.00245198	-2.36975	0.0230388	-0.214418	1	-1.35843	0.161542	-1.78608	0.0572933	-1.57166	0.114723	-0.427643	0.839902	-1.19315	1	-2.12476	0.0107555	-2.85158	0.00039711	-1.65843	0.0666789	-0.726811	0.56034
HORVU.MOREX.r3.2HG0107650	-1.36617	1	-0.114196	0.930953	-3.8212	1.70433e-05	-2.45504	0.00921003	-3.70701	0.000460869	0.404207	1	-1.80817	0.0905852	-2.58766	0.0114162	-2.99187	0.00337258	-0.779492	0.703936	-0.0998914	1	-1.29625	0.198278	-3.5586	9.97625e-05	-3.4587	0.000179239	-2.26235	0.0581378
HORVU.MOREX.r3.2HG0158390	-0.327728	1	-0.322047	0.49742	-1.56506	2.21095e-05	-1.23734	0.00107368	-1.24302	0.00733526	-0.240157	1	-1.24981	0.00412912	-1.2272	0.00532594	-0.987042	0.0357771	0.0226075	0.98623	-0.487959	1	-0.916547	0.0225464	-1.4696	0.000104061	-0.981639	0.0158071	-0.553052	0.287234
HORVU.MOREX.r3.2HG0158120	-1.03494	1	0.967319	0.415292	-2.3678	0.0350489	-1.33286	0.286152	-3.33512	0.010861	-2.85274	1	-0.248209	0.879523	-1.08566	0.439755	1.76708	0.239184	-0.837448	0.723377	-1.15384	1	-0.954806	0.447474	-1.41325	0.245471	-0.259413	0.879911	-0.458444	0.78935
HORVU.MOREX.r3.2HG0106600	0.188835	1	-1.70645	0.0072663	-3.73947	1.31836e-10	-3.92831	1.22767e-11	-2.03302	0.00734496	-1.49855	1	-2.65225	0.000121328	-3.29046	1.21049e-06	-1.79191	0.0178718	-0.638214	0.637784	-1.00797	1	-0.713634	0.337949	-2.82794	3.23908e-06	-1.81997	0.00521702	-2.11431	0.00555389
HORVU.MOREX.r3.2HG0215310	-1.31184	1	0.68702	0.617444	-2.52541	0.0350893	-1.21358	0.374542	-3.21243	0.0253666	0.0552497	1	-1.11913	0.44944	-2.69256	0.0446264	-2.74781	0.0455921	-1.57343	0.482006	-2.28454	1	-5.51218	0.000182801	-4.08433	0.000457684	-1.79979	0.200193	1.42786	0.533044
HORVU.MOREX.r3.2HG0122480	-0.997511	1	-2.40979	0.0107481	-5.14854	1.41858e-07	-4.15103	3.43109e-05	-2.73875	0.0429247	0.284841	1	-4.10494	5.16447e-05	-2.84894	0.00657328	-3.13378	0.00297518	1.25599	0.503257	0.0494823	1	-2.03725	0.0365616	-4.46842	1.18584e-06	-4.5179	9.39218e-07	-2.43117	0.0474717
HORVU.MOREX.r3.2HG0154550	-0.224252	1	0.91761	0.108184	-1.84916	0.000976708	-1.62491	0.00440648	-2.76677	7.13082e-06	0.228118	1	-0.913354	0.169542	-0.985481	0.137309	-1.2136	0.0646369	-0.0721266	0.965865	-0.434098	1	-1.35459	0.0159209	-1.79583	0.000858278	-1.36173	0.0169342	-0.441238	0.59403
HORVU.MOREX.r3.7HG0670040	-1.36297	1	-1.41118	0.033287	-3.4	7.61697e-07	-2.03702	0.00629422	-1.98882	0.0385744	-0.803902	1	-2.9495	5.44221e-05	-3.60724	1.08343e-06	-2.80334	0.000337245	-0.657744	0.717418	-0.0775448	1	-1.4832	0.0326491	-4.18161	5.90261e-08	-4.10406	1.22293e-07	-2.69841	0.00929371
HORVU.MOREX.r3.7HG0639230	-5.43344	3.90202e-05	-1.89348	0.0946967	-6.30392	3.10535e-09	-0.870474	0.546446	-4.41044	0.000839564	-0.970399	1	0.312158	0.854944	-1.62274	0.240285	-0.652345	0.709723	-1.9349	0.293493	-0.312004	1	-0.832145	0.529102	-2.69432	0.0150002	-2.38231	0.0374747	-1.86217	0.179319
HORVU.MOREX.r3.7HG0677270	-0.913125	1	-0.112541	0.912648	-2.87897	8.13167e-05	-1.96584	0.0110822	-2.76643	0.00192312	-0.357182	1	-2.03213	0.00971559	-2.20175	0.00476728	-1.84457	0.025468	-0.169623	0.938407	-0.557545	1	-0.717377	0.376566	-2.49669	0.000292041	-1.93915	0.00735757	-1.77932	0.0445215
HORVU.MOREX.r3.7HG0701930	0.707176	1	-0.77441	0.383586	-3.44771	1.24347e-06	-4.15489	2.74066e-09	-2.6733	0.00248892	-1.12169	1	-2.02192	0.0205343	-2.02627	0.0214114	-0.904584	0.401099	-0.00435682	0.998883	0.218929	1	-0.32761	0.751286	-1.95425	0.0124077	-2.17318	0.00489664	-1.62664	0.0878217
HORVU.MOREX.r3.7HG0737830	0.723812	1	-0.507385	0.520462	-2.61122	6.02435e-05	-3.33503	1.24429e-07	-2.10384	0.0116601	-1.22945	1	-1.02501	0.190043	-1.93892	0.00664023	-0.709474	0.437514	-0.913912	0.440374	-0.714843	1	0.538642	0.48496	0.135422	0.897474	0.850265	0.260393	-0.40322	0.66922
HORVU.MOREX.r3.7HG0718690	-0.795638	1	-0.0235495	0.986031	-2.13742	0.00577671	-1.34178	0.112084	-2.11387	0.0314785	-0.618746	1	-2.00111	0.0175853	-1.55297	0.069329	-0.934226	0.349242	0.448142	0.822037	-1.21884	1	-1.05286	0.189348	-2.34709	0.0014383	-1.12825	0.197503	-1.29422	0.19435
HORVU.MOREX.r3.7HG0635380	-0.363881	1	-0.834516	0.192443	-2.83107	1.67486e-07	-2.46719	6.78403e-06	-1.99655	0.00339592	-0.437708	1	-2.41789	0.00012097	-2.39044	0.000165742	-1.95273	0.00341448	0.0274487	0.989375	-0.724302	1	-0.724112	0.278274	-1.67508	0.00448286	-0.950781	0.151973	-0.950971	0.211915
HORVU.MOREX.r3.7HG0732860	-0.137809	1	0.189847	0.759813	-1.40479	0.00187221	-1.26698	0.00550063	-1.59464	0.0031162	-0.530682	1	-1.54314	0.00238681	-2.10598	1.94198e-05	-1.5753	0.00257699	-0.562841	0.542334	-0.265205	1	-0.487467	0.363752	-1.47654	0.00116884	-1.21134	0.0104339	-0.989078	0.0863098
HORVU.MOREX.r3.7HG0748900	2.35597	1	-0.317591	0.857427	-4.35681	0.000430441	-6.71278	1.25114e-08	-4.03922	0.0083598	-0.376716	1	0.042548	0.985595	-1.53647	0.349509	-1.15975	0.532078	-1.57902	0.515054	1.44712	1	0.822835	0.601569	-0.256212	0.901603	-1.70333	0.242828	-1.07905	0.543919
HORVU.MOREX.r3.7HG0706740	0.23977	1	-0.613136	0.136154	-1.66751	4.79373e-06	-1.90728	1.08254e-07	-1.05437	0.0313557	-0.42065	1	-1.09093	0.0114927	-1.10656	0.0105108	-0.685915	0.161281	-0.0156381	0.991174	-0.0108895	1	-0.188944	0.710005	-0.858009	0.0322876	-0.847119	0.0365804	-0.669064	0.175048
HORVU.MOREX.r3.7HG0670690	-0.300486	1	-0.844499	0.264165	-3.51233	7.22964e-07	-3.21184	7.51831e-06	-2.66783	0.00311701	-1.60387	1	-2.23645	0.00267423	-2.17275	0.00364183	-0.568881	0.581373	0.0637046	0.976654	-0.748085	1	-1.0798	0.141623	-1.76299	0.0101041	-1.01491	0.192508	-0.68319	0.47891
HORVU.MOREX.r3.7HG0683070	0.602751	1	-0.676127	0.0578888	-2.0805	4.38035e-11	-2.68325	3.49178e-18	-1.40437	0.000329457	-0.625272	1	-1.5738	1.42723e-05	-1.74942	1.26263e-06	-1.12415	0.00409138	-0.175614	0.84727	-0.417427	1	-0.391801	0.322701	-0.947258	0.00626717	-0.529831	0.177204	-0.555457	0.214676
HORVU.MOREX.r3.7HG0663430	-0.280953	1	-0.980419	0.0440583	-2.33206	2.09695e-07	-2.05111	6.75848e-06	-1.35165	0.0255492	0.0861844	1	-2.21867	9.66797e-06	-1.42696	0.00688318	-1.51315	0.0046673	0.79171	0.351719	-0.115496	1	-1.55304	0.000853983	-1.47928	0.00147489	-1.36378	0.00402695	0.0737637	0.932586
HORVU.MOREX.r3.7HG0678040	0.0141992	1	-1.28463	0.000140038	-2.37398	7.8817e-14	-2.38818	5.37457e-14	-1.08934	0.0100166	0.2413	1	-2.08824	1.08471e-08	-2.12144	8.25032e-09	-2.36274	7.44643e-11	-0.0332033	0.976459	-0.32819	1	-1.80833	3.14994e-08	-1.8429	2.05543e-08	-1.51471	7.4689e-06	-0.0345681	0.959328
HORVU.MOREX.r3.7HG0679840	0.686726	1	-0.233872	0.846897	-3.22301	0.000210441	-3.90973	4.10249e-06	-2.98913	0.00535511	-1.14142	1	-1.4118	0.18283	-3.21119	0.000828054	-2.06977	0.0528277	-1.7994	0.211245	-0.33004	1	0.138022	0.915567	-2.42891	0.0059155	-2.09887	0.0215499	-2.56693	0.0150808
HORVU.MOREX.r3.7HG0678680	-0.145129	1	0.0110538	0.990761	-1.85352	0.000166819	-1.70839	0.00059664	-1.86457	0.0018637	0.595278	1	0.266882	0.708685	-0.355578	0.6183	-0.950856	0.116368	-0.62246	0.51249	-0.387061	1	-0.657579	0.228261	-0.899349	0.08597	-0.512288	0.394312	-0.241769	0.752624
HORVU.MOREX.r3.7HG0721540	0.329258	1	-0.399601	0.594785	-2.5481	6.59708e-06	-2.87736	2.55415e-07	-2.1485	0.00203548	-1.02511	1	-1.07081	0.142814	-2.65495	4.08765e-05	-1.62983	0.0225138	-1.58414	0.0681576	-0.3862	1	-0.149451	0.860798	-1.70481	0.00468501	-1.31861	0.03858	-1.55536	0.0345114
HORVU.MOREX.r3.7HG0722000	-0.309124	1	-0.437789	0.361053	-1.71902	1.22191e-05	-1.4099	0.000458716	-1.28123	0.0109417	0.469708	1	-1.373	0.00279988	-0.953087	0.0511721	-1.42279	0.00229335	0.419914	0.631128	-0.137684	1	-0.771667	0.079175	-1.64496	3.28825e-05	-1.50728	0.000184006	-0.873294	0.0923362
HORVU.MOREX.r3.7HG0656350	-0.463665	1	-1.78169	5.40315e-05	-3.13925	1.59937e-13	-2.67559	5.87781e-10	-1.35756	0.0204315	-0.298267	1	-2.46069	4.14094e-07	-1.83939	0.00026022	-1.54113	0.00347458	0.6213	0.493834	-0.517911	1	-1.4988	0.000969038	-2.12134	1.10449e-06	-1.60343	0.000424488	-0.622535	0.317197
HORVU.MOREX.r3.7HG0718540	-0.609111	1	-0.233837	0.67445	-1.86925	3.99285e-06	-1.26014	0.00299169	-1.63541	0.000905386	-0.912523	1	-0.71975	0.175029	-1.3505	0.00527297	-0.43798	0.487207	-0.630753	0.428197	-0.830129	1	-0.478206	0.337033	-1.17019	0.00727751	-0.340059	0.55341	-0.691981	0.216831
HORVU.MOREX.r3.7HG0719010	-1.26829	1	-0.86192	0.330955	-5.94192	8.21315e-06	-4.67363	0.000698278	-5.08	0.00208349	-0.930456	1	-3.03396	0.000486886	-3.51771	5.08476e-05	-2.58726	0.00554402	-0.483748	0.833701	-0.109468	1	-1.351	0.108135	-3.37243	2.57571e-05	-3.26297	5.53125e-05	-2.02144	0.059808
HORVU.MOREX.r3.7HG0740200	0.131599	1	0.369912	0.574394	-1.24346	0.0198452	-1.37506	0.00865502	-1.61337	0.0107625	0.0576346	1	-0.640848	0.354132	-1.1505	0.0691263	-1.20814	0.0625688	-0.509656	0.652571	0.00247422	1	-0.0505218	0.951266	-1.30218	0.0171698	-1.30465	0.0178088	-1.25166	0.0566384
HORVU.MOREX.r3.7HG0713820	0.765637	1	0.367557	0.787266	-2.54354	0.0248483	-3.30918	0.00218528	-2.9111	0.0371565	-1.21052	1	-1.9881	0.109908	-2.94168	0.0159633	-1.73116	0.226211	-0.953581	0.713817	-0.347557	1	0.213974	0.879308	-3.48455	0.000951006	-3.13699	0.0036855	-3.69852	0.00366392
HORVU.MOREX.r3.7HG0650330	-0.716546	1	-0.685051	0.212265	-2.02027	1.65873e-05	-1.30372	0.00831488	-1.33522	0.0304529	-0.00348724	1	-1.86567	0.000590269	-1.6452	0.0031453	-1.64171	0.00396604	0.22047	0.872596	-0.266896	1	-0.840382	0.120159	-2.03763	1.93594e-05	-1.77073	0.000287512	-1.19725	0.052694
HORVU.MOREX.r3.7HG0742110	0.49803	1	-0.242985	0.763042	-2.20442	0.000276059	-2.70245	4.51599e-06	-1.96144	0.0104432	-0.224768	1	-1.0748	0.130136	-1.49834	0.0272854	-1.27357	0.0780583	-0.423545	0.767989	-0.658179	1	-0.724689	0.275862	-2.04726	0.000379939	-1.38908	0.0254049	-1.32257	0.0751263
HORVU.MOREX.r3.7HG0718130	0.492245	1	-1.88059	2.55021e-05	-3.27229	3.59218e-14	-3.76453	1.09222e-18	-1.3917	0.0193322	-0.561676	1	-2.83624	6.30281e-09	-2.50525	4.21487e-07	-1.94357	0.000179057	0.330989	0.777621	0.0138845	1	-1.61468	0.00045786	-1.85617	4.0977e-05	-1.87005	3.83641e-05	-0.241485	0.744089
HORVU.MOREX.r3.7HG0669790	-0.447111	1	-1.52213	0.000508825	-2.83485	5.76889e-12	-2.38774	1.10918e-08	-1.31272	0.0178046	-0.271274	1	-3.39416	1.45549e-13	-3.09797	2.78978e-11	-2.8267	2.00481e-09	0.296186	0.797879	-0.220586	1	-2.76032	2.39195e-11	-2.50429	2.46683e-09	-2.2837	8.16521e-08	0.256034	0.713969
HORVU.MOREX.r3.7HG0731940	0.0676124	1	-0.121255	0.767276	-1.13799	7.46761e-05	-1.2056	2.35067e-05	-1.01674	0.00403729	-0.276335	1	-0.837187	0.0149984	-1.19026	0.000309249	-0.913921	0.00922672	-0.353068	0.561784	-0.0530208	1	-0.327254	0.352766	-1.27902	9.10461e-06	-1.226	2.54752e-05	-0.951769	0.00865027
HORVU.MOREX.r3.7HG0649920	-0.753668	1	-0.159742	0.798928	-1.3832	0.0017276	-0.629531	0.205111	-1.22346	0.0285351	0.355276	1	-0.750472	0.180499	-0.544984	0.366546	-0.90026	0.114594	0.205488	0.868553	-0.261781	1	-0.371286	0.50154	-0.820815	0.0976038	-0.559035	0.305514	-0.449529	0.479817
HORVU.MOREX.r3.7HG0728670	-1.15502	1	-0.770081	0.35782	-3.10842	2.61886e-05	-1.9534	0.0136792	-2.33834	0.0150351	-0.205443	1	-2.50349	0.00178747	-2.28273	0.00471307	-2.07728	0.0134639	0.220765	0.924736	-0.668712	1	-1.34008	0.0789884	-3.92421	2.24527e-08	-3.2555	6.74338e-06	-2.58413	0.00460177
HORVU.MOREX.r3.7HG0645900	1.72355	1	-0.177494	0.926437	-5.15224	0.00054155	-6.87579	1.70826e-06	-4.97474	0.00646166	-2.10298	1	-2.05807	0.197608	-3.22203	0.0318392	-1.11905	0.566563	-1.16396	0.684892	1.63715	1	0.761394	0.651671	-0.333288	0.874523	-1.97044	0.187039	-1.09468	0.5605
HORVU.MOREX.r3.7HG0636450	0.295634	1	-0.625957	0.248469	-1.90355	4.19913e-05	-2.19918	1.52814e-06	-1.27759	0.0386527	-0.47055	1	-1.28528	0.0215494	-2.50242	1.5715e-06	-2.03187	0.000181618	-1.21714	0.103418	0.103414	1	-0.525805	0.35376	-1.58072	0.0010655	-1.68413	0.000453092	-1.05491	0.0863098
HORVU.MOREX.r3.7HG0751420	-0.302029	1	-1.46473	0.018115	-3.86645	1.02943e-11	-3.56442	4.86937e-10	-2.40171	0.000753463	0.508298	1	-2.59951	8.4963e-05	-2.27124	0.000787285	-2.77954	3.01369e-05	0.328277	0.839503	-0.0485875	1	-1.60548	0.00987962	-2.30249	0.000110049	-2.2539	0.000174181	-0.697009	0.409999
HORVU.MOREX.r3.7HG0711950	0.0921241	1	-0.499795	0.295859	-1.55729	0.000110236	-1.64941	3.67304e-05	-1.05749	0.0474656	-0.264329	1	-1.84455	4.49042e-05	-2.30525	2.13977e-07	-2.04092	7.0085e-06	-0.460697	0.599488	-0.145951	1	-1.16511	0.00612101	-2.26304	7.99546e-09	-2.11709	9.45729e-08	-1.09793	0.0368356
HORVU.MOREX.r3.7HG0642480	-0.472668	1	-1.25384	0.12852	-3.24717	1.30551e-05	-2.7745	0.000257037	-1.99333	0.0472492	1.10318	1	-2.17137	0.0144191	-2.8099	0.00117271	-3.91308	2.60979e-06	-0.638534	0.729427	-0.295591	1	-2.24315	0.00374882	-2.47788	0.00118026	-2.18229	0.00538436	-0.234728	0.857177
HORVU.MOREX.r3.7HG0744120	0.700335	1	-0.155411	0.836135	-1.69898	0.00170361	-2.39931	3.27753e-06	-1.54357	0.0255818	-0.267958	1	-1.13835	0.069433	-1.71762	0.00398441	-1.44966	0.0213072	-0.57927	0.608226	0.504424	1	-0.818768	0.169167	-0.791901	0.190235	-1.29633	0.0179208	0.0268671	0.97847
HORVU.MOREX.r3.7HG0655850	0.302511	1	-0.47514	0.392765	-1.79063	7.59954e-05	-2.09314	2.52275e-06	-1.31549	0.0246299	-0.914798	1	-1.07027	0.05542	-1.81455	0.000491028	-0.899749	0.139	-0.744277	0.386569	0.0030684	1	-0.295449	0.62769	-1.49341	0.00159089	-1.49648	0.0016555	-1.19796	0.0423269
HORVU.MOREX.r3.7HG0747080	0.116508	1	-0.991486	0.00407823	-2.13326	1.18268e-10	-2.24977	8.41098e-12	-1.14178	0.0116135	-0.686649	1	-1.66524	7.86149e-06	-2.09437	1.23079e-08	-1.40772	0.000362529	-0.42913	0.569418	-0.136122	1	-1.08891	0.00183731	-0.930208	0.00776116	-0.794085	0.0288182	0.158706	0.781562
HORVU.MOREX.r3.7HG0648140	0.062896	1	-0.802816	0.145697	-2.50204	2.17879e-07	-2.56494	9.57631e-08	-1.69923	0.00596518	0.140791	1	-0.9856	0.111696	-0.449914	0.534373	-0.590705	0.415649	0.535685	0.614282	-0.399066	1	-1.54435	0.00249577	-1.01852	0.0633532	-0.619458	0.316103	0.525827	0.46652
HORVU.MOREX.r3.7HG0649670	-0.924611	1	-0.954499	0.203191	-3.56591	1.3218e-08	-2.6413	4.37656e-05	-2.61141	0.000707069	0.34104	1	-2.65557	0.000331145	-1.84939	0.0187867	-2.19043	0.00516642	0.806186	0.555835	-0.507729	1	-1.77668	0.0100541	-2.66351	5.03975e-05	-2.15578	0.00155305	-0.886829	0.333176
HORVU.MOREX.r3.7HG0690240	0.125806	1	-0.309513	0.877239	-5.3451	0.00536556	-5.4709	0.0040933	-5.03559	0.0394255	-3.57503	1	-0.509145	0.812453	-1.39361	0.466411	2.18141	0.306866	-0.88447	0.805654	-1.41492	1	-1.41955	0.391327	-1.98531	0.219733	-0.570391	0.790432	-0.56576	0.807005
HORVU.MOREX.r3.7HG0747690	0.753915	1	-0.937434	0.185814	-2.8954	2.01274e-06	-3.64932	9.08415e-10	-1.95797	0.0130541	-0.811172	1	-1.77262	0.0165891	-2.36152	0.000961448	-1.55035	0.0496259	-0.588896	0.683289	0.155248	1	-0.321676	0.710009	-2.13242	0.000923801	-2.28767	0.000346046	-1.81074	0.0223762
HORVU.MOREX.r3.7HG0649490	1.155	1	1.25288	0.321423	-2.64812	0.0252522	-3.80312	0.000676575	-3.901	0.00403729	-1.9131	1	-1.7706	0.206004	-4.47313	0.000729085	-2.56003	0.0928071	-2.70254	0.173079	1.15616	1	-0.138293	0.93886	-2.82306	0.0380741	-3.97922	0.00176589	-2.68477	0.100832
HORVU.MOREX.r3.7HG0649980	-2.23098	1	-0.498056	0.700811	-4.43226	0.000851628	-2.20129	0.151293	-3.93421	0.0204097	0.381584	1	-1.16493	0.372717	-2.6056	0.0319338	-2.98718	0.0134126	-1.44067	0.491689	0.10055	1	-0.992208	0.397643	-3.22113	0.00274869	-3.32168	0.00198172	-2.22892	0.109182
HORVU.MOREX.r3.7HG0665140	-0.768705	1	-1.26545	0.0277426	-2.99024	8.48534e-09	-2.22154	3.22869e-05	-1.72479	0.0109304	-0.161955	1	-1.96107	0.00167656	-1.03183	0.140376	-0.869871	0.249803	0.929247	0.354202	-0.800697	1	-1.14649	0.0544832	-1.73228	0.00217565	-0.931579	0.145833	-0.585787	0.458105
HORVU.MOREX.r3.7HG0655610	0.682435	1	-0.991585	0.162651	-2.68461	1.37287e-05	-3.36705	2.40805e-08	-1.69303	0.0390867	-0.717715	1	-2.18298	0.00266349	-1.87854	0.0121768	-1.16083	0.171817	0.304438	0.864458	0.516081	1	-0.849039	0.253558	-1.88726	0.00431953	-2.40334	0.00017713	-1.03822	0.226647
HORVU.MOREX.r3.7HG0642100	0.232919	1	-1.99013	0.000236769	-3.80577	2.47281e-12	-4.03869	7.43223e-14	-1.81564	0.0152136	-0.471445	1	-1.57702	0.0121769	-3.05732	2.76065e-07	-2.58587	2.52926e-05	-1.48029	0.0816887	-0.0944047	1	-0.743304	0.230477	-2.67324	3.70194e-07	-2.57883	1.12995e-06	-1.92994	0.00414823
HORVU.MOREX.r3.7HG0668440	-0.0701745	1	-1.33878	0.000500089	-2.60104	7.14738e-13	-2.53086	3.2909e-12	-1.26226	0.00891264	-0.235017	1	-1.94402	3.82579e-06	-1.65804	0.000122864	-1.42302	0.00152685	0.285979	0.768297	-0.321921	1	-1.46261	0.000154163	-1.40952	0.000287861	-1.0876	0.00757539	0.0530827	0.943859
HORVU.MOREX.r3.7HG0751150	-0.370195	1	-0.379328	0.642315	-2.44988	0.000210215	-2.07968	0.00210991	-2.07055	0.0146995	-1.20152	1	-0.406462	0.663945	-1.58823	0.040927	-0.386714	0.727698	-1.18177	0.310838	-1.43844	1	0.176954	0.845773	0.289346	0.75683	1.72779	0.00975008	0.112392	0.920108
HORVU.MOREX.r3.7HG0642560	0.761083	1	0.588877	0.618908	-2.48031	0.0160529	-3.2414	0.000981318	-3.06919	0.0128688	-0.0156588	1	-0.406732	0.782723	-3.46275	0.00628402	-3.4471	0.00774307	-3.05602	0.0707971	-0.197083	1	-2.25967	0.0432455	-3.37222	0.00241709	-3.17514	0.00494149	-1.11255	0.521514
HORVU.MOREX.r3.7HG0741770	-1.00459	1	0.460752	0.564418	-1.48473	0.0224468	-0.480134	0.532062	-1.94548	0.0115782	0.0929347	1	-1.02995	0.19881	-1.24811	0.112271	-1.34104	0.0952531	-0.218152	0.910748	-0.291671	1	-0.620172	0.4171	-1.58803	0.0169364	-1.29636	0.0635658	-0.967857	0.253444
HORVU.MOREX.r3.7HG0709300	0.707564	1	1.06846	0.124143	-1.41128	0.0435791	-2.11885	0.0011563	-2.47975	0.00137935	-0.0335705	1	0.61307	0.497143	-0.77179	0.393198	-0.73822	0.442169	-1.38486	0.197402	0.571352	1	0.920192	0.210551	-1.68551	0.0177476	-2.25686	0.000843341	-2.6057	0.00102685
HORVU.MOREX.r3.7HG0676100	-1.38406	1	0.82305	0.479661	-2.54412	0.0110294	-1.16006	0.310231	-3.36717	0.00397681	-0.184873	1	-0.581664	0.678449	-0.982874	0.457203	-0.798002	0.586868	-0.401211	0.879975	-1.32584	1	0.21857	0.875001	-1.52336	0.160528	-0.197519	0.900994	-1.74193	0.157629
HORVU.MOREX.r3.7HG0679220	0.0354132	1	-1.50768	0.00355053	-3.38003	2.25483e-12	-3.41544	1.22973e-12	-1.87235	0.00256682	-0.615661	1	-2.50367	6.94072e-06	-2.66386	1.75038e-06	-2.0482	0.000463862	-0.160185	0.922796	-0.176521	1	-1.33026	0.0128446	-3.23889	1.91581e-11	-3.06237	3.22232e-10	-1.90864	0.00236182
HORVU.MOREX.r3.7HG0672810	-0.371224	1	0.201785	0.718307	-1.91409	1.23748e-06	-1.54286	0.000133037	-2.11587	2.28485e-06	0.346719	1	-1.35724	0.00403936	-2.49709	1.56679e-08	-2.84381	5.83885e-11	-1.13985	0.059567	-0.351645	1	-1.01626	0.0192294	-2.1972	2.41131e-08	-1.84556	4.95847e-06	-1.18095	0.0221824
HORVU.MOREX.r3.7HG0743280	1.40634	1	-0.190379	0.901043	-3.08726	0.00468182	-4.4936	1.5015e-05	-2.89688	0.0365616	-2.42817	1	-4.07928	0.000435169	-5.40088	3.20327e-06	-2.97271	0.0226366	-1.32161	0.562729	0.241771	1	0.104623	0.949519	-1.3611	0.28266	-1.60287	0.191673	-1.46572	0.302831
HORVU.MOREX.r3.7HG0709720	-0.420052	1	-0.00261857	0.999116	-1.11005	0.00338534	-0.689994	0.0885164	-1.10743	0.0182773	0.06219	1	-0.935013	0.0375143	-1.07489	0.0154032	-1.13708	0.011593	-0.13988	0.901389	-0.395809	1	-0.566301	0.186386	-1.39989	0.000193085	-1.00408	0.0117464	-0.833589	0.0843219
HORVU.MOREX.r3.7HG0654260	0.516682	1	-1.44888	0.209889	-5.82037	3.35013e-06	-6.33706	3.24193e-07	-4.3715	0.00608645	-3.2776	1	-2.35148	0.0518294	-3.50482	0.00236734	-0.227219	0.906249	-1.15334	0.587691	-0.687255	1	-1.39359	0.245162	-2.49023	0.0258071	-1.80298	0.135337	-1.09664	0.473832
HORVU.MOREX.r3.3HG0254010	-0.726395	1	-1.10255	0.0168945	-2.3523	2.83142e-08	-1.6259	0.000222425	-1.24975	0.0278768	0.252745	1	-1.60161	0.0015156	-0.668592	0.257795	-0.921337	0.110162	0.933022	0.209979	-0.283089	1	-1.43122	0.00158854	-1.85241	2.52928e-05	-1.56933	0.000513946	-0.421194	0.518412
HORVU.MOREX.r3.3HG0245300	-0.0131332	1	-0.652473	0.0426443	-1.98299	4.30324e-12	-1.96986	6.05014e-12	-1.33052	0.000167447	0.112053	1	-1.36591	4.71557e-05	-1.71884	1.82829e-07	-1.83089	2.20615e-08	-0.352923	0.585772	-0.208984	1	-0.919225	0.00315998	-1.6201	2.41131e-08	-1.41111	1.92772e-06	-0.700872	0.074285
HORVU.MOREX.r3.3HG0294850	-0.611904	1	-0.138645	0.828317	-1.3309	0.00389572	-0.718993	0.161009	-1.19225	0.0464204	0.194946	1	0.108681	0.884231	-0.32016	0.644016	-0.515106	0.435112	-0.428841	0.677922	-0.0987007	1	-0.411669	0.48084	-0.745026	0.162851	-0.646325	0.246507	-0.333356	0.648177
HORVU.MOREX.r3.3HG0234710	-0.50419	1	0.200967	0.768043	-1.30199	0.00968638	-0.7978	0.141882	-1.50296	0.0137462	0.15193	1	-1.21388	0.0375885	-0.508037	0.461461	-0.659967	0.339652	0.705847	0.454706	-0.169281	1	-0.44499	0.461372	-0.832774	0.136144	-0.663493	0.264866	-0.387784	0.598653
HORVU.MOREX.r3.3HG0287140	0.0189665	1	0.110976	0.794339	-1.03495	0.000660726	-1.05392	0.000498469	-1.14593	0.00168396	0.277883	1	-0.361628	0.364103	-0.559096	0.13533	-0.836979	0.0187816	-0.197468	0.798001	-0.674688	1	-0.37311	0.284232	-0.657792	0.0401724	0.0168966	0.979863	-0.284682	0.512185
HORVU.MOREX.r3.3HG0296370	-0.872682	1	-0.572442	0.290315	-1.85243	4.21814e-05	-0.979753	0.0462101	-1.27999	0.0304529	0.200222	1	-1.33092	0.0145884	-1.19343	0.0330208	-1.39365	0.0127808	0.137486	0.926961	-0.745911	1	-1.08295	0.0286486	-1.75999	0.000152432	-1.01408	0.0489027	-0.677046	0.286891
HORVU.MOREX.r3.3HG0220930	-0.44049	1	-0.746654	0.0985633	-2.14796	5.38042e-08	-1.70747	2.34534e-05	-1.40131	0.0053783	-0.616659	1	-1.71505	0.000207277	-1.52056	0.001309	-0.903897	0.0902825	0.19449	0.868553	-0.74695	1	-0.653948	0.165431	-1.60484	0.000107559	-0.857892	0.0653888	-0.950893	0.0750457
HORVU.MOREX.r3.3HG0230640	0.013448	1	-0.319364	0.50217	-1.3432	0.000356641	-1.35665	0.000300545	-1.02384	0.0359222	-0.280796	1	-1.23869	0.00462586	-1.41523	0.00107099	-1.13444	0.0134164	-0.176548	0.869857	-0.132339	1	-0.336404	0.479027	-1.6524	9.81106e-06	-1.52006	6.28911e-05	-1.31599	0.00474433
HORVU.MOREX.r3.3HG0309470	0.000131089	1	-1.14849	0.075127	-2.93	4.50145e-07	-2.93013	4.43348e-07	-1.7815	0.0204097	0.28468	1	-1.01359	0.182763	-1.50557	0.0365093	-1.79025	0.012571	-0.491971	0.727373	0.997459	1	-0.106994	0.907919	-0.701738	0.34896	-1.6992	0.00656634	-0.594744	0.491754
HORVU.MOREX.r3.3HG0307420	-0.299717	1	-1.04518	0.000533641	-2.27152	5.12843e-16	-1.9718	3.62231e-12	-1.22634	0.00050467	-0.165033	1	-1.89808	4.04292e-09	-2.32878	2.4025e-13	-2.16375	1.41929e-11	-0.430703	0.47362	-0.406036	1	-1.77452	5.90883e-10	-2.07904	2.27078e-13	-1.673	9.31826e-09	-0.304516	0.493276
HORVU.MOREX.r3.3HG0287130	0.408981	1	0.19227	0.745133	-1.11816	0.0118997	-1.52714	0.000334043	-1.31043	0.0149952	-0.409129	1	-0.622279	0.265333	-2.13676	5.7075e-06	-1.72763	0.000439753	-1.51448	0.00880224	0.026293	1	0.209621	0.721417	-0.920484	0.0495914	-0.946777	0.0442633	-1.1301	0.0374785
HORVU.MOREX.r3.3HG0329870	-0.273251	1	-0.772087	0.121373	-2.011	4.34351e-06	-1.73775	9.24789e-05	-1.23891	0.0329835	-0.663975	1	-1.54645	0.00281666	-1.83384	0.000326116	-1.16987	0.0376303	-0.287386	0.810827	-0.337686	1	-0.605385	0.253309	-1.3535	0.00402702	-1.01581	0.0422963	-0.748112	0.220129
HORVU.MOREX.r3.3HG0287050	-0.199009	1	0.307605	0.593381	-1.29115	0.00553071	-1.09214	0.0220063	-1.59875	0.0037617	-0.0810897	1	0.337167	0.604621	-0.996563	0.0728293	-0.915473	0.116677	-1.33373	0.0369212	-0.329153	1	0.536601	0.306987	-0.931108	0.0600811	-0.601955	0.274468	-1.46771	0.00789912
HORVU.MOREX.r3.3HG0230910	-0.377835	1	-0.485741	0.332367	-1.70201	5.28812e-05	-1.32418	0.00229316	-1.21627	0.0278768	-0.187296	1	-1.4243	0.00376003	-1.58656	0.00110409	-1.39926	0.00572328	-0.162258	0.902462	-0.448594	1	-1.27	0.00368061	-2.29677	1.95191e-08	-1.84817	1.25526e-05	-1.02676	0.0655338
HORVU.MOREX.r3.3HG0303410	0.726166	1	-0.751037	0.161953	-2.48744	5.83498e-08	-3.2136	6.87632e-13	-1.7364	0.00257261	-0.368591	1	-1.64824	0.00267485	-2.22976	2.86728e-05	-1.86117	0.000781021	-0.581526	0.558183	-0.137468	1	-0.645869	0.250106	-2.28861	9.89035e-07	-2.15114	5.51463e-06	-1.64274	0.00539505
HORVU.MOREX.r3.3HG0234240	-0.0996807	1	-0.977059	0.0151452	-2.1143	3.44036e-08	-2.01462	1.69502e-07	-1.13724	0.0329835	0.0213656	1	-1.72863	7.11797e-05	-1.85938	1.6066e-05	-1.88074	1.3506e-05	-0.130748	0.922232	-0.175246	1	-0.960816	0.0169726	-2.41065	6.75166e-11	-2.23541	2.34016e-09	-1.44984	0.00339025
HORVU.MOREX.r3.3HG0312760	0.660268	1	-2.77614	0.000371398	-5.58166	3.89895e-14	-6.24193	1.31913e-17	-2.80552	0.00350615	-2.07512	1	-3.98907	3.11879e-06	-4.71463	2.72942e-08	-2.63951	0.00471632	-0.725559	0.689338	0.264826	1	-0.850278	0.372927	-2.96479	0.000185165	-3.22962	4.18065e-05	-2.11451	0.0354966
HORVU.MOREX.r3.3HG0309570	-0.609738	1	-0.75596	0.155406	-2.32484	1.17117e-06	-1.71511	0.000572651	-1.56888	0.0129285	-0.371546	1	-0.839647	0.156472	-2.37521	5.90631e-06	-2.00367	0.000229933	-1.53557	0.0241738	-0.442821	1	-0.77089	0.146463	-1.79979	0.000141339	-1.35697	0.0064558	-1.0289	0.0974846
HORVU.MOREX.r3.3HG0293360	-0.308202	1	-0.274946	0.727083	-1.81442	0.00189321	-1.50622	0.0116683	-1.53947	0.0404996	-0.0453128	1	-1.50637	0.0281446	-1.16316	0.10717	-1.11785	0.139352	0.343212	0.823261	-0.516467	1	-0.552428	0.434855	-1.63643	0.00639904	-1.11996	0.0851739	-1.084	0.153732
HORVU.MOREX.r3.3HG0330030	0.138744	1	-0.779599	0.401899	-3.17222	3.92208e-05	-3.31097	1.59786e-05	-2.39262	0.0159772	0.0435166	1	-2.04957	0.0237139	-3.40332	6.9796e-05	-3.44684	6.60459e-05	-1.35375	0.332305	-0.579844	1	-0.0557302	0.964646	-2.004	0.0137	-1.42416	0.104891	-1.94827	0.0470143
HORVU.MOREX.r3.3HG0324410	0.167143	1	-0.484125	0.461095	-1.92027	0.000392527	-2.08741	9.41691e-05	-1.43614	0.0453221	0.142215	1	-1.04249	0.108791	-1.23687	0.0520834	-1.37908	0.0316004	-0.194378	0.902799	0.0999429	1	-0.804817	0.191545	-1.13092	0.0544707	-1.23086	0.0346335	-0.326099	0.702498
HORVU.MOREX.r3.3HG0314780	0.399254	1	-0.988798	0.00922589	-2.36283	1.09898e-11	-2.76209	8.18124e-16	-1.37403	0.00203548	-1.08517	1	-1.62618	6.64156e-05	-1.332	0.00155043	-0.246828	0.685248	0.294179	0.742154	-0.0952847	1	-0.348199	0.447298	-1.17962	0.00193825	-1.08433	0.00515657	-0.831416	0.082874
HORVU.MOREX.r3.3HG0222300	0.39295	1	-1.00273	0.0951432	-2.90554	1.41858e-07	-3.29849	1.35889e-09	-1.90281	0.0083598	-0.913184	1	-1.29515	0.0512155	-2.26329	0.000283608	-1.35011	0.0542912	-0.968146	0.347647	0.225703	1	-0.671477	0.312999	-1.20549	0.0489514	-1.43119	0.0162689	-0.534011	0.52088
HORVU.MOREX.r3.3HG0283770	-0.538967	1	-1.90439	6.04753e-09	-2.90957	5.07773e-20	-2.37061	2.19982e-13	-1.00519	0.0234112	-0.462548	1	-1.843	8.2655e-07	-2.17418	4.39214e-09	-1.71164	8.1453e-06	-0.331183	0.675266	-0.749727	1	-1.98487	1.235e-09	-1.47324	1.50148e-05	-0.72351	0.0613264	0.511638	0.282295
HORVU.MOREX.r3.3HG0314010	0.0762979	1	-0.538338	0.272992	-1.7491	2.47092e-05	-1.8254	9.76447e-06	-1.21077	0.0256242	-0.788651	1	-0.929877	0.074255	-1.88664	7.45202e-05	-1.09799	0.0393391	-0.956765	0.177331	-0.488163	1	-0.335743	0.533579	-1.90686	4.77798e-06	-1.4187	0.00119786	-1.57112	0.00261146
HORVU.MOREX.r3.3HG0316890	-0.445519	1	-0.289453	0.657309	-2.16441	1.30725e-05	-1.71889	0.000775956	-1.87496	0.00231853	-0.408958	1	-1.23522	0.0336797	-1.50229	0.00815632	-1.09333	0.0781535	-0.267069	0.840726	-0.794761	1	-0.930978	0.0827904	-1.99512	3.91807e-05	-1.20036	0.0239653	-1.06414	0.0964928
HORVU.MOREX.r3.3HG0324480	-1.18973	1	0.567498	0.581801	-2.98166	0.000243936	-1.79193	0.0401196	-3.54916	0.000159792	-0.0169736	1	-0.914588	0.401837	-2.42409	0.0099646	-2.40711	0.0127041	-1.5095	0.28608	-0.653752	1	-0.204936	0.861311	-2.67581	0.00112779	-2.02206	0.0199171	-2.47088	0.0137124
HORVU.MOREX.r3.3HG0234970	-0.195677	1	-0.346468	0.480794	-1.63691	3.06896e-05	-1.44123	0.000308011	-1.29044	0.0103181	0.222114	1	-1.24107	0.00689474	-1.18637	0.0104421	-1.40848	0.0021265	0.0546949	0.966046	-0.247488	1	-0.704316	0.112105	-1.35654	0.000757972	-1.10905	0.00814926	-0.652221	0.231551
HORVU.MOREX.r3.3HG0297360	-0.0720268	1	0.141374	0.831951	-1.2003	0.0129594	-1.12827	0.0204349	-1.34167	0.0240443	-0.620825	1	-1.20263	0.026481	-1.90826	0.000201816	-1.28743	0.0218629	-0.705623	0.426694	0.0963773	1	-0.220926	0.729328	-0.844615	0.104948	-0.940993	0.0678637	-0.623689	0.332861
HORVU.MOREX.r3.3HG0288000	0.100957	1	-2.15917	0.0315417	-7.70753	6.76987e-07	-7.80849	4.61514e-07	-5.54836	0.00574602	0.172966	1	-1.60743	0.184307	-3.91317	0.00161889	-4.08613	0.00109341	-2.30574	0.250199	-0.0169496	1	-1.06447	0.344049	-1.46334	0.178613	-1.44639	0.189399	-0.398873	0.802758
HORVU.MOREX.r3.3HG0246970	-0.421881	1	1.37383	0.0681119	-1.47266	0.0488843	-1.05078	0.181706	-2.84649	0.000430182	-0.185536	1	-0.214428	0.85198	-1.06508	0.252771	-0.87954	0.387843	-0.850648	0.556923	-0.787135	1	0.473708	0.605877	-1.14691	0.159414	-0.359772	0.73256	-1.62061	0.0714422
HORVU.MOREX.r3.3HG0284690	-0.0528789	1	-0.0898696	0.868482	-1.30357	0.000395376	-1.25069	0.000702337	-1.2137	0.0078709	-0.106619	1	-0.746217	0.102201	-1.46642	0.000433557	-1.3598	0.00152535	-0.720201	0.267803	-0.312459	1	-0.682886	0.094624	-1.16038	0.00214782	-0.847922	0.0355732	-0.477494	0.357317
HORVU.MOREX.r3.3HG0307760	-1.20607	1	-0.634475	0.496412	-2.89391	0.000155031	-1.68784	0.0416615	-2.25944	0.0226709	0.350267	1	-1.48016	0.11251	-3.26695	0.000148543	-3.61722	2.42134e-05	-1.78679	0.164078	-0.689684	1	-1.41996	0.0811675	-3.24774	1.05968e-05	-2.55805	0.000854722	-1.82777	0.0593479
HORVU.MOREX.r3.3HG0285000	-0.349705	1	-0.0539859	0.915793	-1.24742	0.000163538	-0.897716	0.00908247	-1.19344	0.00307448	-0.0894066	1	-0.621763	0.142486	-1.45941	0.000103636	-1.37	0.000367951	-0.837644	0.108657	-0.215409	1	-0.637193	0.0860533	-1.70719	1.37466e-07	-1.49178	6.61747e-06	-1.07	0.0102625
HORVU.MOREX.r3.3HG0308630	0.0618817	1	-2.25687	8.11629e-11	-3.45416	3.80005e-23	-3.51604	5.56696e-24	-1.19729	0.0160113	-0.247827	1	-1.89669	1.07995e-06	-2.04307	1.42281e-07	-1.79524	6.13397e-06	-0.146377	0.89082	-0.275561	1	-2.17998	2.37956e-10	-2.05202	2.24411e-09	-1.77646	4.01194e-07	0.127956	0.8392
HORVU.MOREX.r3.3HG0219280	-1.46146	1	-1.10021	0.255353	-4.70462	0.000109349	-3.24316	0.0122952	-3.60441	0.0242224	-1.53518	1	-1.72156	0.0772646	-2.26344	0.0167586	-0.728263	0.564847	-0.54188	0.802794	-0.881773	1	-1.20596	0.199689	-1.84862	0.0377006	-0.966846	0.35506	-0.642663	0.619768
HORVU.MOREX.r3.3HG0234950	-0.238591	1	-1.92203	7.88716e-06	-3.19718	1.01141e-13	-2.95859	8.5782e-12	-1.27516	0.0399667	-0.29603	1	-3.22858	8.98147e-12	-2.19446	3.99285e-06	-1.89843	0.000109447	1.03413	0.181503	-0.313569	1	-2.31663	7.44881e-08	-1.9906	2.91351e-06	-1.67703	0.000132801	0.326027	0.644623
HORVU.MOREX.r3.3HG0289000	0.94925	1	0.517942	0.521402	-1.38412	0.0427886	-2.33336	0.000227773	-1.90206	0.0183299	0.61349	1	1.02669	0.213701	1.20339	0.139907	0.589905	0.551935	0.176704	0.929811	0.969388	1	1.08206	0.133421	1.06799	0.149428	0.0986023	0.93009	-0.0140649	0.991349
HORVU.MOREX.r3.3HG0246070	-0.664712	1	-0.0698358	0.934378	-2.21259	3.99449e-05	-1.54787	0.00585526	-2.14275	0.000905386	-0.025017	1	-1.23751	0.0666712	-1.73914	0.00693462	-1.71412	0.00961867	-0.50163	0.692768	-0.583709	1	-0.57314	0.394162	-1.80545	0.00139826	-1.22174	0.0455537	-1.23231	0.0836883
HORVU.MOREX.r3.3HG0299990	0.32447	1	-1.57799	0.114348	-5.55796	8.94569e-06	-5.88243	2.23428e-06	-3.97997	0.0152136	-0.64593	1	-1.70809	0.13442	-3.55554	0.00123452	-2.90961	0.0127494	-1.84745	0.304128	-0.231398	1	-1.47187	0.153379	-2.94362	0.00227169	-2.71222	0.00584497	-1.47175	0.262464
HORVU.MOREX.r3.3HG0281540	0.296569	1	-0.153878	0.657053	-1.35916	1.2264e-07	-1.65572	4.23112e-11	-1.20528	0.000110793	-0.085578	1	-1.11666	0.000104884	-1.13272	8.12803e-05	-1.04714	0.000367951	-0.0160567	0.98623	0.0243594	1	-0.438939	0.133087	-0.992787	0.000120303	-1.01715	8.19942e-05	-0.553848	0.105892
HORVU.MOREX.r3.3HG0312340	-0.357597	1	-0.229034	0.593032	-1.27655	0.00010069	-0.918957	0.00727306	-1.04752	0.0123054	-0.0100964	1	-0.208631	0.671409	-0.796129	0.046671	-0.786033	0.0574365	-0.587498	0.32157	-0.45254	1	-0.382969	0.331205	-1.48548	4.62779e-06	-1.03294	0.00272782	-1.10251	0.00767815
HORVU.MOREX.r3.3HG0243220	0.0789801	1	0.372538	0.602171	-1.4674	0.00960828	-1.54638	0.00578703	-1.83993	0.00598253	0.0304778	1	1.08347	0.115125	-1.30537	0.0532374	-1.33585	0.0544529	-2.38884	0.000785105	0.121926	1	1.81703	0.00114268	-1.02759	0.0994829	-1.14952	0.0629565	-2.84463	4.81971e-06
HORVU.MOREX.r3.3HG0258640	-0.870947	1	-0.962408	0.093659	-2.97479	5.15847e-07	-2.10385	0.000786738	-2.01238	0.0116601	-1.01573	1	-1.33444	0.0290667	-1.97194	0.000830412	-0.956211	0.178651	-0.637501	0.58164	-1.24048	0.932783	-1.10698	0.0465556	-2.36879	5.21526e-06	-1.12831	0.0644736	-1.26181	0.078126
HORVU.MOREX.r3.3HG0248990	0.103258	1	-0.395062	0.6682	-2.31069	0.000820798	-2.41395	0.000432251	-1.91563	0.0299282	-1.25482	1	-2.18036	0.00654922	-3.15739	4.10584e-05	-1.90257	0.0253344	-0.977037	0.473253	-0.200861	1	0.191168	0.851135	-2.46977	0.000423955	-2.26891	0.00147113	-2.66094	0.00137863
HORVU.MOREX.r3.3HG0306620	0.60263	1	-2.26477	0.00361923	-4.77821	2.54955e-10	-5.38084	6.06156e-13	-2.51344	0.0129528	-1.2174	1	-1.30441	0.178921	-3.21113	0.000180249	-1.99373	0.035915	-1.90672	0.109326	0.317212	1	0.297914	0.782662	-1.1232	0.219285	-1.44041	0.0986264	-1.42111	0.160259
HORVU.MOREX.r3.3HG0319300	-1.86914	1	0.149524	0.898536	-2.26931	0.00735263	-0.400169	0.721122	-2.41883	0.0208594	-1.87478	1	-1.36375	0.161753	-1.96053	0.0348779	-0.085748	0.957371	-0.596781	0.75391	-2.33435	0.301217	0.0243438	0.987678	-2.12101	0.0109049	0.213341	0.875384	-2.14535	0.032576
HORVU.MOREX.r3.3HG0294970	-0.369894	1	-0.232444	0.594785	-1.45702	7.85769e-06	-1.08712	0.0012334	-1.22457	0.00226245	-0.101283	1	-1.25271	0.00100664	-0.596149	0.169854	-0.494865	0.293645	0.656564	0.26121	-0.306529	1	-0.767975	0.0332778	-1.15455	0.00074923	-0.848023	0.0195075	-0.386577	0.41798
HORVU.MOREX.r3.3HG0300660	-0.295061	1	-1.12323	0.100557	-3.4381	1.10305e-05	-3.14304	7.45453e-05	-2.31487	0.0321229	-0.786225	1	-1.83805	0.00789527	-1.53491	0.0268605	-0.748685	0.377349	0.303145	0.862946	-0.584266	1	-0.87814	0.188777	-2.41557	7.4558e-05	-1.8313	0.00458292	-1.53743	0.059576
HORVU.MOREX.r3.3HG0244320	-0.545468	1	0.692642	0.278533	-1.38724	0.0148553	-0.841769	0.171712	-2.07988	0.00137965	-0.245204	1	-0.384906	0.637473	-1.05225	0.132318	-0.807047	0.294637	-0.667345	0.557232	-0.335774	1	0.358419	0.62068	-1.37313	0.0196139	-1.03736	0.0985536	-1.73155	0.0110826
HORVU.MOREX.r3.3HG0297700	-0.0904589	1	-1.04137	0.225196	-3.69666	3.57469e-07	-3.6062	7.19396e-07	-2.65529	0.00368934	-0.588776	1	-3.36549	4.98261e-05	-3.09349	0.000250629	-2.50471	0.00489021	0.272	0.906243	-0.474114	1	-1.23927	0.143993	-1.41766	0.0943145	-0.943543	0.314043	-0.178387	0.895124
HORVU.MOREX.r3.3HG0292220	-0.459756	1	-1.15062	0.0257277	-3.12739	3.0859e-11	-2.66764	2.49093e-08	-1.97678	0.000859044	-0.286071	1	-2.015	0.000230992	-2.52588	2.59022e-06	-2.23981	4.93269e-05	-0.510874	0.63572	-0.253661	1	-0.624415	0.278861	-1.19756	0.0225713	-0.943895	0.0891267	-0.573141	0.408183
HORVU.MOREX.r3.3HG0292960	0.118773	1	0.12742	0.87851	-1.46004	0.012439	-1.57882	0.00610843	-1.58746	0.0274427	-0.733263	1	-1.10827	0.112857	-1.32067	0.0539914	-0.587411	0.487945	-0.2124	0.89988	-0.899486	1	0.626902	0.35156	0.252191	0.769791	1.15168	0.0677493	-0.374711	0.66268
HORVU.MOREX.r3.3HG0254810	-0.53303	1	0.112437	0.890245	-1.2846	0.0240256	-0.751571	0.224414	-1.39704	0.0479213	-0.105661	1	-1.09065	0.107809	-0.960654	0.171104	-0.854993	0.254848	0.129991	0.939886	-0.281039	1	-0.372047	0.601825	-1.44241	0.0123174	-1.16137	0.0558826	-1.07037	0.133444
HORVU.MOREX.r3.3HG0287690	-0.771646	1	-0.324706	0.676907	-2.9716	1.25882e-07	-2.19995	0.000149238	-2.64689	8.25541e-05	-1.11669	1	-1.06238	0.149615	-3.24264	3.45799e-07	-2.12595	0.00192635	-2.18026	0.00521293	-1.6051	0.509566	-0.421583	0.576695	-2.89858	3.21226e-07	-1.29348	0.0469902	-2.47699	0.000340625
HORVU.MOREX.r3.3HG0219790	-0.308064	1	-0.457811	0.514077	-2.30907	2.14603e-05	-2.00101	0.000292334	-1.85126	0.00652524	-0.373126	1	-1.70371	0.0085802	-1.73812	0.00762181	-1.36499	0.0512674	-0.0344061	0.98623	-0.581954	1	-0.830104	0.194692	-1.78855	0.00178983	-1.2066	0.0517487	-0.958447	0.199296
HORVU.MOREX.r3.3HG0287230	-0.241502	1	-0.10825	0.849931	-1.4422	0.000183599	-1.2007	0.0022685	-1.33395	0.00483341	0.118001	1	-1.25302	0.00548947	-1.47049	0.000944755	-1.58849	0.000380918	-0.217471	0.836109	-0.296117	1	-0.901474	0.030861	-1.5119	0.000107332	-1.21578	0.00271088	-0.610428	0.250617
HORVU.MOREX.r3.3HG0305100	-0.71698	1	0.219575	0.831951	-1.94823	0.00814912	-1.23125	0.118782	-2.1678	0.0156292	0.639087	1	-1.34576	0.133955	-2.0536	0.0154041	-2.69268	0.00114028	-0.707838	0.657145	-0.540801	1	-0.638948	0.472638	-2.74951	0.000127414	-2.20871	0.00308657	-2.11056	0.0191688
HORVU.MOREX.r3.3HG0306850	-0.522729	1	0.316731	0.600735	-1.05004	0.0335731	-0.527306	0.337426	-1.36677	0.0206286	-0.0142276	1	-0.695028	0.253722	-0.808938	0.178211	-0.79471	0.206734	-0.11391	0.938427	-0.228941	1	-0.337108	0.576101	-1.08999	0.0307864	-0.861044	0.106778	-0.752877	0.232542
HORVU.MOREX.r3.3HG0234040	-0.0501349	1	1.86314	0.305556	-5.7553	0.00603271	-5.70516	0.00638801	-7.61844	0.00165038	-3.46402	1	-0.834178	0.7258	-2.21604	0.293688	1.24798	0.646333	-1.38187	0.709195	-1.68048	1	0.439675	0.85012	-0.229106	0.937725	1.45138	0.51355	-0.668782	0.799118
HORVU.MOREX.r3.3HG0286770	-0.572289	1	-0.672786	0.181525	-2.03162	5.74339e-06	-1.45933	0.00183781	-1.35883	0.0232843	0.362607	1	-0.701848	0.214821	-2.12885	1.64374e-05	-2.49146	2.63285e-07	-1.42701	0.0261449	-0.721602	1	-1.82229	3.5148e-05	-1.60371	0.00026679	-0.882112	0.0747653	0.218575	0.767648
HORVU.MOREX.r3.3HG0295200	-0.84439	1	-1.0856	0.0877488	-2.79746	1.02147e-06	-1.95307	0.00105906	-1.71186	0.0243046	-0.0437399	1	-1.68951	0.0133426	-2.51996	0.000115703	-2.47622	0.00019099	-0.830448	0.473685	-0.559129	1	-0.913248	0.16686	-2.42742	2.6053e-05	-1.86829	0.001934	-1.51418	0.0426814
HORVU.MOREX.r3.3HG0222380	0.513111	1	1.43021	0.239458	-3.39798	0.0020851	-3.91109	0.000302509	-4.82819	0.000107154	0.253133	1	-2.71594	0.033014	-3.1965	0.010737	-3.44963	0.00642636	-0.480558	0.874915	0.258695	1	-1.57002	0.199211	-2.5812	0.024389	-2.8399	0.012391	-1.01119	0.519052
HORVU.MOREX.r3.3HG0231800	0.0102019	1	-0.644982	0.351922	-2.35815	3.16708e-05	-2.36835	2.87775e-05	-1.71317	0.0190548	-0.539013	1	-1.41421	0.0440789	-2.24307	0.000682838	-1.70406	0.0158846	-0.828865	0.467214	-0.00253192	1	0.0950217	0.91787	-2.1149	0.000316456	-2.11237	0.000341232	-2.20992	0.00162048
HORVU.MOREX.r3.3HG0286360	-0.444408	1	-1.26954	0.00222881	-2.62956	8.31345e-12	-2.18515	2.35824e-08	-1.36002	0.00693326	0.464156	1	-1.63065	0.000414501	-1.13233	0.0212925	-1.59648	0.000771338	0.498326	0.558183	-0.432514	1	-1.67256	3.92184e-05	-1.62432	7.56492e-05	-1.19181	0.00586017	0.0482383	0.953085
HORVU.MOREX.r3.4HG0345880	-0.724008	1	-0.940485	0.0155884	-2.48425	1.31614e-12	-1.76024	1.1419e-06	-1.54377	0.000381703	0.162096	1	-1.83996	7.19403e-06	-1.68918	5.2804e-05	-1.85127	8.63254e-06	0.150788	0.89082	-0.501074	1	-1.28359	0.000717594	-1.92604	9.86792e-08	-1.42497	0.000164395	-0.642456	0.202071
HORVU.MOREX.r3.4HG0418230	-0.327157	1	0.271984	0.708935	-1.17685	0.0390058	-0.849693	0.156359	-1.44883	0.0361527	0.0137931	1	-0.913699	0.183509	-1.28844	0.0494102	-1.30223	0.0541137	-0.374741	0.781806	-0.29805	1	-0.262063	0.724451	-1.04538	0.0828446	-0.747331	0.253951	-0.783318	0.287232
HORVU.MOREX.r3.4HG0417320	-0.70847	1	-0.297721	0.563154	-1.52084	0.000118441	-0.812372	0.0587537	-1.22312	0.0148317	-0.0909375	1	-0.426486	0.442683	-0.642374	0.224042	-0.551437	0.334544	-0.215889	0.843097	-0.840067	1	-0.536005	0.253516	-0.96652	0.025437	-0.126453	0.848829	-0.430515	0.456185
HORVU.MOREX.r3.4HG0340040	0.548828	1	-1.0119	0.504352	-6.03228	0.000581233	-6.58111	0.000136593	-5.02038	0.0281918	-2.05487	1	-2.77629	0.0450748	-4.00206	0.00347418	-1.94719	0.238753	-1.22577	0.658736	-0.29721	1	-0.428356	0.800592	-0.489146	0.787728	-0.191937	0.925204	-0.0607899	0.97847
HORVU.MOREX.r3.4HG0403000	0.439659	1	-1.0135	0.0504113	-2.55186	4.03812e-08	-2.99152	6.18962e-11	-1.53836	0.0111015	-0.197955	1	-2.14049	7.17227e-05	-2.57282	1.31447e-06	-2.37487	1.15844e-05	-0.432339	0.704434	0.00228103	1	-0.708778	0.206979	-1.87929	0.000116789	-1.88157	0.000124136	-1.17051	0.0619599
HORVU.MOREX.r3.4HG0399460	0.482643	1	-1.00238	0.225465	-3.82296	0.000222383	-4.3056	2.18879e-05	-2.82058	0.0458998	0.461363	1	-2.30256	0.00444641	-1.66506	0.0382775	-2.12642	0.00627506	0.637506	0.719566	-0.189385	1	-0.705232	0.390487	-1.6145	0.0284385	-1.42511	0.0627225	-0.909264	0.360492
HORVU.MOREX.r3.4HG0402120	-0.286717	1	-0.0487295	0.940411	-1.23324	0.00455028	-0.94652	0.0358847	-1.18451	0.0306539	-0.081749	1	-1.0803	0.0335958	-1.62672	0.000753259	-1.54497	0.00182468	-0.546418	0.533253	-0.596874	1	-0.885825	0.0551868	-1.82782	1.34397e-05	-1.23095	0.0060694	-0.941994	0.0897848
HORVU.MOREX.r3.4HG0395960	-0.840239	1	0.0158284	0.985657	-2.2175	3.46075e-07	-1.37726	0.00264669	-2.23333	8.49097e-06	0.0734369	1	-1.70924	0.000875862	-1.79931	0.000462706	-1.87274	0.000312609	-0.0900668	0.950343	-0.505296	1	-0.899584	0.0714705	-2.02829	5.37068e-06	-1.52299	0.00110521	-1.1287	0.0523778
HORVU.MOREX.r3.4HG0353070	0.554197	1	0.466394	0.554457	-1.46715	0.0230821	-2.02135	0.00102755	-1.93354	0.0113889	-1.6346	1	-0.282508	0.770663	-2.24846	0.00145513	-0.613865	0.518817	-1.96595	0.0229692	0.115217	1	0.727348	0.324093	-1.64161	0.0122115	-1.75682	0.00702193	-2.36895	0.00142816
HORVU.MOREX.r3.4HG0400580	1.13976	1	-0.877212	0.159791	-2.99014	2.25109e-08	-4.12989	1.78585e-15	-2.11293	0.00158393	-0.0993687	1	-1.78179	0.00567856	-1.18522	0.0883461	-1.08585	0.139505	0.596571	0.618578	0.526541	1	-0.630607	0.347986	-1.23317	0.0445211	-1.75971	0.00234586	-0.602564	0.454369
HORVU.MOREX.r3.4HG0395710	-0.0921856	1	-0.226056	0.62997	-1.40171	8.16715e-05	-1.30952	0.00026228	-1.17565	0.00902712	-0.672123	1	-1.04068	0.0133258	-1.55445	0.000111557	-0.882332	0.0522568	-0.513775	0.476497	-0.319816	1	-0.306768	0.496439	-1.66501	2.56193e-06	-1.34519	0.000248323	-1.35824	0.00236182
HORVU.MOREX.r3.4HG0415780	-0.736491	1	-0.741942	0.0611665	-2.10351	2.09387e-09	-1.36702	0.00019979	-1.36157	0.00219616	-0.319376	1	-1.65204	5.26855e-05	-2.13353	9.92089e-08	-1.81416	1.03552e-05	-0.481493	0.526031	-0.816084	1	-1.31007	0.000448863	-2.21209	3.13025e-10	-1.39601	0.000200191	-0.902019	0.0600807
HORVU.MOREX.r3.4HG0418330	0.143195	1	-0.0672745	0.970779	-3.20849	0.00490645	-3.35169	0.00302549	-3.14122	0.0273453	-3.23842	1	-2.23343	0.109492	-4.59839	0.000269682	-1.35997	0.40916	-2.36496	0.207447	-1.25422	1	0.681407	0.647935	-2.056	0.105765	-0.801782	0.613189	-2.73741	0.0566384
HORVU.MOREX.r3.4HG0340910	0.285236	1	0.258871	0.688631	-1.24408	0.0123628	-1.52931	0.00150821	-1.50295	0.0117672	-0.686351	1	-0.900945	0.13671	-1.87575	0.000578283	-1.1894	0.0491848	-0.97481	0.235937	-0.514581	1	-0.0602752	0.937412	-1.75947	0.0002879	-1.24489	0.0160689	-1.69919	0.00414004
HORVU.MOREX.r3.4HG0335170	0.0277151	1	-0.300829	0.749194	-2.73644	9.086e-05	-2.76416	7.34413e-05	-2.43561	0.00498551	-0.133176	1	-2.32172	0.00272276	-2.33344	0.0027099	-2.20026	0.00608136	-0.0117241	0.996412	-0.409232	1	-1.03444	0.179577	-1.64343	0.023275	-1.23419	0.111514	-0.608984	0.545106
HORVU.MOREX.r3.4HG0402930	-0.562712	1	0.281202	0.768043	-3.48981	2.84205e-07	-2.9271	2.36205e-05	-3.77101	9.56099e-07	-0.148424	1	-1.15722	0.183846	-2.88266	0.000173878	-2.73423	0.000502681	-1.72544	0.104553	-0.717365	1	-0.685924	0.410157	-2.99256	9.41076e-06	-2.27519	0.00128192	-2.30664	0.00648233
HORVU.MOREX.r3.4HG0392350	0.029496	1	0.57267	0.686454	-2.6957	0.0240256	-2.7252	0.021972	-3.26837	0.0235996	-0.883466	1	-2.26851	0.0813666	-3.475	0.0054764	-2.59153	0.0571199	-1.20649	0.608624	-1.32898	1	-1.37471	0.264354	-3.50716	0.00144076	-2.17818	0.0735464	-2.13245	0.134328
HORVU.MOREX.r3.4HG0359140	-0.110881	1	-1.20839	0.223488	-4.4369	8.54322e-07	-4.32602	1.71971e-06	-3.22851	0.00483341	-0.399771	1	-2.05645	0.0479304	-2.86304	0.00414009	-2.46327	0.018957	-0.80659	0.684832	-0.630009	1	-1.58052	0.0995659	-3.34526	0.000123959	-2.71525	0.00270034	-1.76474	0.123262
HORVU.MOREX.r3.4HG0355400	-0.194148	1	0.140689	0.846687	-1.73435	0.000646709	-1.5402	0.00279322	-1.87504	0.00207486	-0.727787	1	-1.73856	0.00213167	-1.26474	0.0337072	-0.536951	0.468762	0.473823	0.676947	-0.348484	1	-0.582631	0.326777	-1.25833	0.0176272	-0.909843	0.111359	-0.675696	0.329028
HORVU.MOREX.r3.4HG0337920	0.214646	1	-0.41528	0.340044	-2.38185	9.98116e-12	-2.59649	7.27907e-14	-1.96657	1.50857e-06	-0.231982	1	-1.329	0.00139467	-2.38869	1.17328e-09	-2.15671	6.27261e-08	-1.05969	0.0491295	-0.306143	1	-0.911413	0.0183642	-1.99834	1.23876e-08	-1.6922	2.53172e-06	-1.08693	0.0189623
HORVU.MOREX.r3.4HG0349450	-0.096195	1	-0.533582	0.336842	-2.07388	4.56059e-06	-1.97769	1.36097e-05	-1.5403	0.00711771	0.0487479	1	-1.22863	0.0280838	-1.31118	0.0190059	-1.35993	0.0171586	-0.0825586	0.955549	-0.142805	1	-0.349668	0.562802	-1.47922	0.00222382	-1.33642	0.0068461	-1.12956	0.0603706
HORVU.MOREX.r3.4HG0345230	0.368297	1	-1.79055	0.0181898	-3.77281	1.08375e-07	-4.14111	3.86913e-09	-1.98226	0.0405832	-1.14004	1	-3.40063	2.47422e-05	-3.32536	4.30113e-05	-2.18531	0.0135546	0.0752751	0.975526	0.340944	1	-1.41637	0.0777215	-2.91494	6.65914e-05	-3.25589	6.58289e-06	-1.49857	0.119985
HORVU.MOREX.r3.4HG0408180	-0.36946	1	-0.955824	0.071817	-2.38132	1.14623e-06	-2.01186	5.67623e-05	-1.42549	0.0320714	-0.451575	1	-1.57858	0.00475773	-2.25758	3.0439e-05	-1.80601	0.00148466	-0.679005	0.493898	-0.381921	1	-1.23237	0.0169396	-1.44006	0.00427161	-1.05814	0.0498538	-0.20769	0.800582
HORVU.MOREX.r3.4HG0392320	-0.586251	1	0.114166	0.886449	-2.38983	3.56437e-06	-1.80358	0.000693422	-2.504	2.60564e-05	-0.0297941	1	-1.88563	0.00196673	-2.29157	0.000127669	-2.26177	0.000198349	-0.405941	0.75862	-0.478256	1	-0.802176	0.190871	-1.9141	0.000394927	-1.43584	0.0116605	-1.11192	0.109827
HORVU.MOREX.r3.4HG0399030	-0.264369	1	-1.05236	0.0799971	-2.55399	4.38893e-06	-2.28962	4.90563e-05	-1.50162	0.0492062	0.0397482	1	-2.07967	0.00107104	-1.14649	0.0951555	-1.18624	0.09261	0.933179	0.37828	-0.483686	1	-1.16048	0.0527788	-1.74398	0.00207823	-1.26029	0.0376927	-0.583497	0.472026
HORVU.MOREX.r3.4HG0385780	0.0808775	1	-0.20711	0.678898	-1.36747	0.000228177	-1.44835	8.24796e-05	-1.16036	0.0132823	-0.402222	1	-1.06699	0.0149069	-1.13915	0.0091062	-0.736924	0.13264	-0.0721602	0.951253	-0.27822	1	-0.337721	0.467896	-0.899078	0.0254454	-0.620859	0.156322	-0.561357	0.272065
HORVU.MOREX.r3.4HG0359100	-0.868084	1	-0.842589	0.489785	-5.29095	0.00116244	-4.42287	0.00840361	-4.44836	0.0366862	-2.0107	1	-3.04406	0.00837447	-4.31511	0.00040488	-2.30442	0.111856	-1.27106	0.631113	-2.02923	1	-1.37273	0.228003	-5.1093	0.000638671	-3.08007	0.0707946	-3.73657	0.0544053
HORVU.MOREX.r3.4HG0338190	-0.16635	1	-0.14785	0.808149	-1.67633	7.59954e-05	-1.50998	0.000434161	-1.52848	0.00350615	-0.168722	1	-1.38324	0.00458158	-1.47932	0.00231327	-1.3106	0.00967065	-0.0960797	0.944496	-0.196155	1	-0.702474	0.140572	-1.60414	0.000154524	-1.40799	0.00121283	-0.901666	0.103946
HORVU.MOREX.r3.4HG0401920	-0.373996	1	-0.786335	0.179186	-3.38338	8.11252e-11	-3.00939	1.16377e-08	-2.59705	3.77166e-05	0.116825	1	-1.94512	0.001056	-1.4096	0.0231057	-1.52643	0.0149374	0.535519	0.646347	-0.409191	1	-2.1715	2.84784e-05	-1.94865	0.000176471	-1.53946	0.00455135	0.222853	0.801187
HORVU.MOREX.r3.4HG0395480	-0.617438	1	-0.507823	0.103356	-1.52467	2.74608e-08	-0.907232	0.00186236	-1.01685	0.00387383	0.321543	1	-0.970662	0.00281759	-1.28279	4.92559e-05	-1.60434	1.79914e-07	-0.312131	0.611917	-0.39012	1	-0.742731	0.0127551	-1.31074	2.17625e-06	-0.920618	0.00168933	-0.568006	0.131263
HORVU.MOREX.r3.4HG0342510	-0.267085	1	-1.52478	0.00573918	-3.06123	3.033e-09	-2.79414	7.93445e-08	-1.53645	0.0280192	0.198523	1	-2.21404	0.000235873	-1.72845	0.00581505	-1.92697	0.00220328	0.485597	0.698783	-0.126961	1	-0.895432	0.140982	-1.22482	0.0370871	-1.09786	0.0697802	-0.329386	0.696019
HORVU.MOREX.r3.4HG0394970	-0.415715	1	0.041718	0.948394	-1.51968	0.000215488	-1.10397	0.00961185	-1.5614	0.00152729	-0.382108	1	-1.36315	0.00448424	-2.37759	1.31607e-07	-1.99548	1.71481e-05	-1.01444	0.120691	-0.371394	1	-0.300797	0.57726	-2.00884	6.77782e-07	-1.63745	8.79187e-05	-1.70805	0.000560088
HORVU.MOREX.r3.4HG0334610	0.670286	1	-0.737123	0.353329	-3.08994	1.92293e-06	-3.76023	3.51435e-09	-2.35282	0.00385633	-0.924895	1	-2.23841	0.00343127	-3.62668	6.43209e-07	-2.70179	0.000436501	-1.38827	0.222555	-0.0103414	1	-0.374362	0.678753	-2.21184	0.00123889	-2.2015	0.00139483	-1.83748	0.0304708
HORVU.MOREX.r3.4HG0390770	-0.168489	1	-0.979053	0.0955169	-2.77382	6.20765e-07	-2.60533	3.41032e-06	-1.79477	0.0159368	-0.555025	1	-1.41226	0.0247358	-2.38196	7.11257e-05	-1.82693	0.00415528	-0.969694	0.333369	-0.165085	1	-0.821245	0.182115	-2.17698	7.28855e-05	-2.0119	0.000309899	-1.35574	0.061743
HORVU.MOREX.r3.4HG0380570	-0.522815	1	-0.310388	0.546116	-1.48517	0.000196699	-0.962359	0.0226645	-1.17479	0.0218288	0.0455554	1	-1.26603	0.0065966	-1.50532	0.00102159	-1.55087	0.00083547	-0.23929	0.824259	-0.12165	1	-1.41822	0.00049623	-1.97414	4.46263e-07	-1.85249	2.86573e-06	-0.55592	0.322106
HORVU.MOREX.r3.5HG0530200	-0.939441	1	0.280158	0.677178	-1.24137	0.0177779	-0.301928	0.637773	-1.52153	0.0153632	-0.00642679	1	-0.531471	0.446561	-1.2097	0.0493274	-1.20328	0.0587407	-0.678234	0.501381	-0.921534	1	-1.07006	0.0502262	-1.64474	0.00143923	-0.723209	0.236012	-0.574682	0.421075
HORVU.MOREX.r3.5HG0520510	-0.495307	1	0.667004	0.383647	-1.38322	0.0414337	-0.887918	0.221543	-2.05023	0.00900006	0.00182247	1	-0.738152	0.394018	-0.74333	0.400197	-0.745152	0.426758	-0.00517733	0.998525	-0.275516	1	-0.114805	0.907167	-1.11754	0.12402	-0.842023	0.28216	-1.00273	0.244789
HORVU.MOREX.r3.5HG0522020	-0.857533	1	-0.292033	0.698708	-1.97354	0.000380266	-1.11601	0.062868	-1.68151	0.0163345	-0.311401	1	-1.42998	0.0327285	-1.84106	0.00456745	-1.52966	0.026077	-0.411075	0.768413	-0.614421	1	-0.485796	0.489011	-1.92153	0.000733547	-1.30711	0.0330182	-1.43573	0.0448085
HORVU.MOREX.r3.5HG0523980	-1.13894	1	0.618175	0.659111	-4.4737	0.0101983	-3.33477	0.0724531	-5.09188	0.0159772	-0.974333	1	-0.139923	0.940309	0.490876	0.773007	1.46521	0.345359	0.630799	0.823261	-1.27145	1	0.668547	0.627776	0.043934	0.987467	1.31538	0.337432	-0.624613	0.701654
HORVU.MOREX.r3.5HG0485790	-0.0511501	1	-1.29924	0.0340274	-2.79756	5.36575e-07	-2.74641	8.96043e-07	-1.49831	0.0477714	-1.24959	1	-1.65349	0.015749	-1.61112	0.0202352	-0.361533	0.71145	0.0423762	0.982156	-0.294823	1	-0.811457	0.229569	-1.72324	0.00441868	-1.42841	0.0234253	-0.91178	0.249172
HORVU.MOREX.r3.5HG0501240	-0.597063	1	-1.0516	0.131395	-3.19773	2.86922e-07	-2.60066	4.48007e-05	-2.14613	0.00758423	-0.0358117	1	-2.11723	0.00343115	-1.00581	0.221507	-0.970001	0.262594	1.11141	0.330924	-0.365813	1	-0.869726	0.232978	-1.64969	0.0131547	-1.28387	0.0688664	-0.77996	0.377655
HORVU.MOREX.r3.5HG0433680	-0.562342	1	-0.162952	0.73535	-1.26011	0.000305524	-0.69777	0.0656529	-1.09716	0.012434	0.0287222	1	-0.824255	0.0519458	-0.959449	0.0216285	-0.988171	0.0206147	-0.135194	0.897042	-0.378	1	-0.451737	0.272881	-1.0502	0.00382764	-0.672196	0.0913512	-0.598459	0.203442
HORVU.MOREX.r3.5HG0482710	0.304227	1	-0.0548541	0.932717	-1.51678	0.000287654	-1.82101	8.63667e-06	-1.46193	0.00408161	-0.179622	1	-1.2258	0.0134257	-1.28631	0.00953556	-1.10669	0.0347455	-0.0605112	0.963459	0.0628083	1	-0.0767754	0.906835	-1.62075	0.000128882	-1.68356	7.00152e-05	-1.54398	0.00282765
HORVU.MOREX.r3.5HG0516180	-0.621381	1	-0.161974	0.806316	-2.15838	1.02507e-06	-1.53699	0.000788159	-1.9964	0.000145694	-0.0301583	1	-1.72221	0.000939508	-2.06684	5.55217e-05	-2.03669	8.88028e-05	-0.344638	0.763408	-0.488574	1	-1.0693	0.0296636	-2.84384	5.67779e-11	-2.35527	1.22057e-07	-1.77454	0.00131752
HORVU.MOREX.r3.5HG0526120	-0.138968	1	-0.0392166	0.963133	-1.48409	0.00648125	-1.34513	0.0146025	-1.44488	0.0349618	0.288256	1	-0.0372356	0.969075	-0.641745	0.382322	-0.930001	0.193038	-0.60451	0.587691	-0.212261	1	0.50436	0.441155	-0.230197	0.779532	-0.0179363	0.992025	-0.734557	0.313861
HORVU.MOREX.r3.5HG0528020	2.47882	1	5.41101	0.168481	-17.1992	1.94554e-06	-19.678	2.18887e-08	-22.6102	8.48535e-09	-4.25263	1	-0.953237	0.869157	0.669985	0.915489	4.92262	0.36149	1.62322	0.869374	17.2343	0.000603088	17.1637	4.8068e-06	0	1	-17.4035	2.7511e-06	-17.3329	0.000102451
HORVU.MOREX.r3.5HG0482310	-0.737005	1	0.122098	0.888721	-2.44256	1.69133e-05	-1.70555	0.00393853	-2.56465	0.00011957	-0.217911	1	-1.52691	0.0280495	-2.43398	0.00020061	-2.21607	0.00103592	-0.907069	0.411861	-0.593499	1	-0.574795	0.422215	-1.80738	0.00269658	-1.21389	0.0634272	-1.23259	0.103105
HORVU.MOREX.r3.5HG0509090	-0.388024	1	0.841025	0.224771	-1.3026	0.0441992	-0.914573	0.1809	-2.14362	0.00334222	-0.724391	1	-0.272037	0.775644	-0.634604	0.461697	0.0897872	0.939135	-0.362567	0.822137	-0.682963	1	0.163353	0.855647	-0.958581	0.178718	-0.275618	0.768366	-1.12193	0.162455
HORVU.MOREX.r3.5HG0443150	-0.487408	1	-0.173089	0.852549	-2.19494	0.00048866	-1.70753	0.00838454	-2.02185	0.00952854	0.754904	1	-1.4635	0.0575455	-2.41064	0.000817264	-3.16554	6.3893e-06	-0.947141	0.43469	-0.634904	1	-2.13404	0.000890261	-3.32549	4.74845e-08	-2.69059	1.88928e-05	-1.19145	0.155108
HORVU.MOREX.r3.5HG0498270	-0.210101	1	-0.738075	0.0628281	-1.85063	1.77041e-07	-1.64053	4.74652e-06	-1.11255	0.0170538	-0.521764	1	-1.20463	0.00457703	-1.22069	0.0042986	-0.698921	0.152608	-0.0160507	0.990817	-0.546751	1	-0.570496	0.175293	-1.26541	0.000745228	-0.71866	0.086064	-0.694914	0.15471
HORVU.MOREX.r3.5HG0525870	-0.0953259	1	-0.8461	0.0465705	-2.68936	2.72923e-11	-2.59403	1.63207e-10	-1.84326	0.000286797	-0.157243	1	-2.53617	2.40153e-09	-2.63603	4.26127e-10	-2.47879	5.83203e-09	-0.09986	0.94055	-0.498779	1	-1.33892	0.000847007	-2.12154	2.39036e-08	-1.62276	4.41294e-05	-0.782616	0.146432
HORVU.MOREX.r3.5HG0489470	-0.536677	1	-0.513108	0.481862	-2.46953	5.89077e-05	-1.93285	0.00239496	-1.95642	0.0139526	-0.771658	1	-1.60578	0.0227593	-2.82867	3.69574e-05	-2.05701	0.0053325	-1.22288	0.286552	-0.645481	1	-0.955434	0.180287	-2.28217	0.000525445	-1.63668	0.0211658	-1.32673	0.137979
HORVU.MOREX.r3.5HG0525800	-0.168819	1	-0.200615	0.699802	-2.17423	2.5382e-09	-2.00542	4.80728e-08	-1.97362	3.014e-06	-0.0932234	1	-1.32565	0.00264856	-2.24839	6.91415e-08	-2.15517	2.94484e-07	-0.922739	0.132407	-0.384311	1	-0.87689	0.0338594	-2.55121	1.70748e-12	-2.16689	4.40954e-09	-1.67432	0.000220951
HORVU.MOREX.r3.5HG0534280	-0.776549	1	-0.732523	0.22346	-3.58774	6.26848e-13	-2.8112	3.60249e-08	-2.85522	9.56099e-07	0.109627	1	-2.04763	0.000542788	-2.48289	2.04981e-05	-2.59252	8.96951e-06	-0.43527	0.728223	-0.0724925	1	-0.972551	0.0955629	-2.15248	3.7797e-05	-2.07999	7.93403e-05	-1.17993	0.082961
HORVU.MOREX.r3.5HG0430490	-0.173569	1	-1.21583	0.00663564	-2.93012	2.21582e-12	-2.75655	5.05539e-11	-1.71429	0.00137935	-0.273765	1	-2.41995	2.96385e-07	-2.04513	2.28276e-05	-1.77136	0.000384866	0.374826	0.720798	-0.554754	1	-1.61225	0.000219137	-2.22736	1.12076e-07	-1.6726	0.00013731	-0.615108	0.309303
HORVU.MOREX.r3.5HG0468580	-0.149847	1	-0.717214	0.100962	-2.12992	3.0439e-08	-1.98007	3.15595e-07	-1.4127	0.00398237	-0.14191	1	-1.64569	0.000225795	-1.8448	3.19745e-05	-1.70289	0.000176055	-0.199101	0.858564	-0.359475	1	-1.00423	0.0173601	-1.67017	2.4377e-05	-1.3107	0.00146807	-0.665941	0.218344
HORVU.MOREX.r3.5HG0522000	-0.921805	1	-0.864748	0.120957	-3.15053	3.80725e-11	-2.22872	6.18853e-06	-2.28578	8.30504e-05	-0.241017	1	-2.31433	3.35516e-05	-2.89945	1.23466e-07	-2.65844	1.83711e-06	-0.585127	0.58321	-0.458918	1	-1.11759	0.0406586	-2.70318	2.72895e-08	-2.24426	7.16206e-06	-1.58559	0.0118518
HORVU.MOREX.r3.5HG0518020	-0.159804	1	-3.3991	9.93965e-09	-5.43059	2.53099e-16	-5.27078	2.23548e-15	-2.03149	0.036845	-0.533686	1	-4.87233	2.77383e-13	-3.69086	1.08154e-08	-3.15717	1.81689e-06	1.18147	0.33514	-0.23648	1	-3.59632	7.46525e-10	-3.41039	2.5268e-09	-3.17391	4.28396e-08	0.185932	0.866664
HORVU.MOREX.r3.5HG0470950	-0.550077	1	-0.295171	0.621898	-2.40578	3.59397e-08	-1.8557	3.44463e-05	-2.11061	4.55713e-05	-0.577238	1	-0.819903	0.156791	-2.04357	6.05206e-05	-1.46634	0.00714354	-1.22367	0.0738957	-0.626966	1	-0.187119	0.77181	-1.708	0.000198515	-1.08104	0.030549	-1.52089	0.00700659
HORVU.MOREX.r3.5HG0505490	-0.703154	1	0.0880449	0.942048	-4.59966	4.37119e-09	-3.8965	1.01051e-06	-4.6877	1.42516e-07	0.36202	1	-2.26526	0.0148888	-3.67063	3.167e-05	-4.03265	4.26971e-06	-1.40537	0.329597	-0.688581	1	-1.32371	0.137432	-3.55108	4.99614e-06	-2.8625	0.000378612	-2.22738	0.0260527
HORVU.MOREX.r3.5HG0440490	-0.0163896	1	0.180709	0.800122	-1.22202	0.019279	-1.20563	0.0207143	-1.40273	0.0276928	-0.249975	1	-0.625079	0.352522	-0.956079	0.131093	-0.706104	0.315814	-0.331001	0.799577	-0.418187	1	-0.394658	0.534891	-1.56012	0.00244359	-1.14193	0.0374774	-1.16546	0.0691845
HORVU.MOREX.r3.5HG0517290	0.128872	1	-0.594483	0.146591	-2.16896	6.913e-10	-2.29783	5.02418e-11	-1.57447	0.000265852	-0.402681	1	-1.36287	0.00108876	-2.91881	7.89666e-14	-2.51613	2.36343e-10	-1.55594	0.00196726	-0.165917	1	-1.00758	0.00897729	-2.51009	6.32256e-13	-2.34417	2.90531e-11	-1.50251	0.000842472
HORVU.MOREX.r3.5HG0509120	-0.138606	1	0.480264	0.463552	-1.32696	0.0190541	-1.18836	0.0385791	-1.80723	0.00636167	-0.31292	1	-0.707165	0.321741	-0.439034	0.578932	-0.126115	0.899262	0.268131	0.85551	-0.684704	1	-0.0113692	0.99289	-0.0859237	0.927825	0.59878	0.377187	-0.0745546	0.94168
HORVU.MOREX.r3.5HG0505480	-0.90788	1	1.10941	0.155406	-1.72933	0.018546	-0.821454	0.319455	-2.83874	0.000489228	0.351722	1	-0.208789	0.855584	-0.930357	0.329065	-1.28208	0.170761	-0.721568	0.636382	-0.647094	1	-0.362718	0.706757	-2.03857	0.00538397	-1.39148	0.0797188	-1.67586	0.0628367
HORVU.MOREX.r3.5HG0423810	0.00819512	1	-1.70803	6.5438e-05	-3.02616	1.53614e-12	-3.03435	1.29538e-12	-1.31813	0.0310802	-0.502064	1	-1.84892	0.00010893	-1.72192	0.000331281	-1.21985	0.0190096	0.127002	0.928659	-0.182572	1	-1.48401	0.000724224	-1.75637	3.53515e-05	-1.5738	0.000280095	-0.272361	0.695407
HORVU.MOREX.r3.5HG0492510	0.00928635	1	-0.685611	0.0740907	-1.73735	3.60588e-07	-1.74664	3.0368e-07	-1.05174	0.019575	-0.471749	1	-1.5761	6.04851e-05	-2.33024	7.85383e-10	-1.85849	2.1044e-06	-0.75414	0.207447	-0.0249885	1	-0.722806	0.0627048	-1.10197	0.00266733	-1.07699	0.00362446	-0.379169	0.459737
HORVU.MOREX.r3.5HG0437580	0.726862	1	-0.485552	0.769171	-5.38951	0.00118642	-6.11637	0.000177015	-4.90396	0.0196197	-0.794146	1	2.04886	0.161123	-1.80631	0.242476	-1.01217	0.582548	-3.85517	0.0156092	1.7473	1	2.69411	0.0308242	1.5289	0.287249	-0.218398	0.911196	-1.16521	0.486557
HORVU.MOREX.r3.5HG0424010	0.444442	1	-0.0447667	0.955152	-1.47812	0.00417482	-1.92256	0.000114059	-1.43335	0.0258683	-0.719925	1	-1.26255	0.0389303	-1.97903	0.000591021	-1.25911	0.0485527	-0.716485	0.474475	0.120763	1	-0.266517	0.702153	-1.46932	0.00565283	-1.59008	0.00256866	-1.2028	0.0650789
HORVU.MOREX.r3.5HG0420960	0.828336	1	-2.34355	0.00214198	-5.08013	3.80725e-11	-5.90846	6.46676e-15	-2.73658	0.00727327	-2.1142	1	-3.4143	4.1239e-05	-4.61099	2.22941e-08	-2.49678	0.00644665	-1.19669	0.424131	-0.286772	1	-2.32616	0.00302958	-4.96094	1.42127e-10	-4.67417	2.24883e-09	-2.63478	0.0110129
HORVU.MOREX.r3.5HG0478850	1.04689	1	-0.572295	0.48315	-2.56337	6.83933e-05	-3.61026	6.16487e-09	-1.99107	0.0152616	-0.266399	1	-1.45083	0.0700127	-0.904996	0.304537	-0.638597	0.526212	0.545833	0.723014	0.335562	1	-0.304632	0.738443	-1.0848	0.153586	-1.42036	0.0510126	-0.780169	0.399146
HORVU.MOREX.r3.5HG0468740	-0.63405	1	-0.124678	0.887409	-1.7584	0.0032676	-1.12435	0.0773842	-1.63372	0.030336	0.0627484	1	-1.43625	0.0429724	-1.08295	0.150882	-1.1457	0.139773	0.353298	0.822037	-0.360656	1	-0.61803	0.388159	-1.57393	0.0114594	-1.21328	0.0665784	-0.955902	0.229582
HORVU.MOREX.r3.5HG0509680	-0.17993	1	-0.534615	0.420593	-2.53221	2.21429e-06	-2.35228	1.30108e-05	-1.99759	0.0028363	0.164519	1	-1.58958	0.0124605	-1.989	0.00134857	-2.15351	0.00055602	-0.399414	0.772257	-0.411235	1	-1.27928	0.027376	-2.74342	2.23017e-07	-2.33218	1.80705e-05	-1.46414	0.0377088
HORVU.MOREX.r3.5HG0486680	-0.514862	1	-0.0841163	0.950255	-2.60886	0.00750774	-2.09399	0.0386302	-2.52474	0.0422208	1.45253	1	0.557141	0.692373	-0.27163	0.867296	-1.72416	0.146474	-0.828771	0.702394	0.581342	1	-1.20937	0.284475	0.656313	0.590803	0.0749708	0.965126	1.86568	0.132187
HORVU.MOREX.r3.5HG0533650	-0.236521	1	-1.9172	9.74901e-05	-3.39639	1.01444e-11	-3.15987	3.42342e-10	-1.47919	0.0394984	-0.415842	1	-2.1503	0.000101679	-2.17396	8.01414e-05	-1.75812	0.00240833	-0.0236543	0.99008	-0.167585	1	-1.57124	0.00185345	-1.74866	0.000379031	-1.58108	0.00165964	-0.177423	0.835326
HORVU.MOREX.r3.5HG0516150	-0.407975	1	-0.885018	0.112047	-3.04427	1.67385e-10	-2.6363	4.76987e-08	-2.15925	0.00020441	-0.3763	1	-2.41382	1.44239e-05	-3.13744	8.83392e-09	-2.76114	6.78007e-07	-0.723623	0.467317	-0.524411	1	-1.64595	0.0014823	-3.43256	4.92883e-13	-2.90815	2.04902e-09	-1.78661	0.00428984
HORVU.MOREX.r3.5HG0428270	-0.551085	1	-0.816391	0.335097	-2.74919	0.000187171	-2.19811	0.00372178	-1.9328	0.0489561	-0.593934	1	-1.66374	0.0527639	-2.4908	0.00236937	-1.89687	0.0314541	-0.827067	0.587637	-0.763562	1	-0.874166	0.297038	-2.26209	0.00205958	-1.49853	0.0613264	-1.38792	0.142476
HORVU.MOREX.r3.5HG0487090	-0.0163824	1	-0.421699	0.203593	-1.46872	1.66556e-07	-1.45234	2.30244e-07	-1.04702	0.00317142	-0.239762	1	-0.975285	0.0034797	-2.19762	7.70174e-13	-1.95785	2.95233e-10	-1.22233	0.00166936	-0.296648	1	-0.667455	0.0325172	-1.69345	1.05346e-09	-1.3968	9.66915e-07	-1.02599	0.00450555
HORVU.MOREX.r3.5HG0501350	-0.0616685	1	-0.355686	0.675461	-2.17235	0.00108183	-2.11068	0.00151367	-1.81666	0.0351949	-1.05503	1	-0.776242	0.356512	-2.32529	0.00127398	-1.27026	0.127826	-1.54905	0.124519	-0.378545	1	0.363452	0.665732	-0.984529	0.182502	-0.605984	0.467442	-1.34798	0.0980474
HORVU.MOREX.r3.5HG0469210	0.668177	1	-0.392225	0.644823	-2.09123	0.00119726	-2.75941	9.90209e-06	-1.69901	0.0411978	-0.649967	1	-1.30662	0.103045	-2.60374	0.000342177	-1.95377	0.0119845	-1.29712	0.240146	0.420871	1	0.0119357	0.994395	-2.05653	0.00194848	-2.4774	0.000133765	-2.06846	0.00958285
HORVU.MOREX.r3.5HG0484230	0.17596	1	-0.916247	0.0109318	-1.97142	3.00657e-09	-2.14738	7.10934e-11	-1.05517	0.0175756	-0.404436	1	-1.91403	3.88189e-07	-1.64062	2.12993e-05	-1.23618	0.00248635	0.273407	0.751516	-0.0783647	1	-0.87958	0.0170445	-1.58363	3.58202e-06	-1.50526	1.34003e-05	-0.704048	0.125975
HORVU.MOREX.r3.5HG0464380	-0.0842404	1	-0.637397	0.246243	-3.07871	7.77784e-12	-2.99447	3.10758e-11	-2.44131	3.91252e-06	0.293965	1	-1.69504	0.00186453	-3.13441	8.8078e-10	-3.42837	1.21377e-11	-1.43937	0.036726	-0.294972	1	-1.25489	0.0121024	-3.11063	4.32526e-12	-2.81566	6.33454e-10	-1.85575	0.00126889
HORVU.MOREX.r3.5HG0436950	0.0410585	1	-0.488954	0.311424	-2.18055	3.47181e-08	-2.22161	1.7809e-08	-1.69159	0.000457228	-0.375002	1	-1.37665	0.00358237	-1.99664	1.15124e-05	-1.62164	0.000634704	-0.619992	0.435591	0.098093	1	-0.554278	0.250614	-1.55145	0.000184975	-1.64954	6.64906e-05	-0.997172	0.0617691
HORVU.MOREX.r3.5HG0502200	-0.00526617	1	-1.20523	0.013282	-3.05829	9.06718e-11	-3.05302	9.96555e-11	-1.85306	0.00268096	-1.05168	1	-2.38551	2.18901e-06	-2.29043	6.17527e-06	-1.23875	0.030331	0.0950764	0.950111	-0.265134	1	-1.21568	0.0130318	-1.45989	0.00217187	-1.19475	0.0161604	-0.244205	0.748526
HORVU.MOREX.r3.5HG0420500	-0.715557	1	-0.676049	0.138609	-2.067	1.43076e-07	-1.35145	0.000988162	-1.39096	0.00529029	-0.187089	1	-2.45214	2.45987e-08	-2.45783	3.02141e-08	-2.27074	4.44515e-07	-0.00569205	0.997173	-0.204202	1	-1.42513	0.000611341	-2.28904	5.88529e-09	-2.08484	1.7263e-07	-0.863916	0.106675
HORVU.MOREX.r3.5HG0537010	-0.905197	1	-0.360321	0.687384	-3.62063	1.3825e-08	-2.71543	3.55254e-05	-3.26031	1.16862e-05	0.315335	1	-1.87294	0.0170164	-3.08169	3.10774e-05	-3.39703	3.86465e-06	-1.20876	0.309405	-0.276341	1	-1.70148	0.0152128	-4.4534	1.25166e-12	-4.17706	4.22931e-11	-2.75193	0.00056362
HORVU.MOREX.r3.5HG0505470	-0.792559	1	0.344628	0.668975	-3.36799	1.06808e-08	-2.57543	2.09213e-05	-3.71262	2.26642e-08	0.151076	1	-1.405	0.0562227	-3.18282	1.74545e-06	-3.33389	5.38148e-07	-1.77782	0.0432308	-0.633425	1	-1.31577	0.0445166	-3.70923	1.40168e-10	-3.0758	2.16158e-07	-2.39346	0.00115966
HORVU.MOREX.r3.5HG0485780	-0.0251378	1	0.110002	0.926437	-2.93945	0.000125967	-2.91431	0.000143105	-3.04945	0.000801404	-2.44535	1	-1.45839	0.137353	-2.32421	0.0113217	0.121135	0.936056	-0.865821	0.600626	-1.12771	1	0.0897725	0.942927	-2.59961	0.00109745	-1.47191	0.0983995	-2.68939	0.00486042
HORVU.MOREX.r3.5HG0487570	-0.135596	1	-0.15959	0.755596	-1.28579	0.000456466	-1.1502	0.0019307	-1.1262	0.0146713	-0.10138	1	0.0859014	0.887988	-1.25234	0.00323463	-1.15096	0.00907073	-1.33824	0.00634358	0.123763	1	0.230818	0.636225	-0.91006	0.0211553	-1.03382	0.00779703	-1.14088	0.012704
HORVU.MOREX.r3.5HG0517310	-0.476197	1	0.219461	0.806869	-1.84836	0.00674431	-1.37216	0.0558687	-2.06782	0.0133194	-0.20822	1	-0.740023	0.38217	-1.42641	0.0649898	-1.21819	0.140852	-0.68639	0.617703	-1.34889	1	-1.13424	0.106094	-1.66436	0.0119955	-0.31547	0.743318	-0.530117	0.585646
HORVU.MOREX.r3.6HG0621560	0.434643	1	-1.56461	0.0153444	-3.5165	3.35764e-09	-3.95115	1.83829e-11	-1.9519	0.0129528	-0.936641	1	-2.80663	4.46085e-05	-3.25943	1.73063e-06	-2.32279	0.0013642	-0.452802	0.773912	-0.0070617	1	-1.06687	0.127821	-3.00547	8.15162e-07	-2.99841	9.3958e-07	-1.9386	0.0132928
HORVU.MOREX.r3.6HG0560670	0.574675	1	0.135186	0.855601	-1.42407	0.0065171	-1.99875	6.25105e-05	-1.55926	0.0150081	-0.338064	1	0.295028	0.698152	-0.499724	0.489092	-0.161659	0.859104	-0.794752	0.399102	-0.63073	1	0.878684	0.118103	-0.197822	0.80425	0.432908	0.529601	-1.07651	0.0980474
HORVU.MOREX.r3.6HG0546390	-0.654567	1	-0.259484	0.804618	-3.36774	1.68101e-06	-2.71317	0.00016342	-3.10825	0.00020441	-0.564307	1	-1.72565	0.0513393	-2.64443	0.00157056	-2.08013	0.0197035	-0.918788	0.540665	-0.99879	1	-0.675744	0.456205	-2.84868	9.59317e-05	-1.84989	0.0189209	-2.17293	0.0177128
HORVU.MOREX.r3.6HG0538270	-0.998538	1	-0.592781	0.337211	-2.07415	4.88877e-05	-1.07561	0.0536299	-1.48137	0.0254827	0.239301	1	-1.63226	0.00691644	-1.24097	0.0515591	-1.48027	0.0199032	0.391288	0.763094	0.445052	1	-0.828934	0.161379	-1.34001	0.0157591	-1.78506	0.000799792	-0.511076	0.501252
HORVU.MOREX.r3.6HG0598930	-0.133777	1	-0.642376	0.398776	-2.84557	0.000184709	-2.7118	0.000409578	-2.2032	0.0314236	-1.14878	1	-2.56559	0.000629133	-2.32073	0.00130753	-1.17195	0.179886	0.244862	0.91793	0.299389	1	-0.990191	0.172926	-0.767687	0.302955	-1.06708	0.121406	0.222503	0.840494
HORVU.MOREX.r3.6HG0628410	0.831687	1	1.35797	0.3075	-3.07456	0.0295478	-3.90625	0.00382402	-4.43253	0.00640899	-2.16471	1	-0.43362	0.812084	-4.95289	0.0019605	-2.78818	0.139822	-4.51927	0.0288967	-1.08712	1	-0.427513	0.797714	-3.54085	0.0136617	-2.45373	0.121324	-3.11334	0.0787158
HORVU.MOREX.r3.6HG0579680	-0.304663	1	-1.40787	0.0202844	-3.11822	3.54366e-07	-2.81356	5.82771e-06	-1.71035	0.0479419	0.3515	1	-0.843534	0.253668	-2.65571	6.3588e-05	-3.00721	4.08369e-06	-1.81217	0.038875	-0.920764	1	-1.49107	0.0109339	-3.00933	5.40629e-08	-2.08856	0.000385152	-1.51826	0.045166
HORVU.MOREX.r3.6HG0622460	0.254712	1	-0.293348	0.662089	-1.70562	0.00120186	-1.96034	0.000143105	-1.41228	0.0406698	-0.258822	1	0.148998	0.855252	-0.528884	0.456055	-0.270062	0.751305	-0.677883	0.497854	-0.482714	1	-0.920184	0.105659	-0.510536	0.428984	-0.0278229	0.980953	0.409648	0.59832
HORVU.MOREX.r3.6HG0541380	0.122367	1	-1.26833	0.137701	-3.27059	1.39256e-05	-3.39296	5.99494e-06	-2.00226	0.0470253	-0.560769	1	-2.53628	0.00423793	-2.74497	0.0018862	-2.18421	0.0203195	-0.208698	0.931795	-0.456232	1	-0.724331	0.448787	-1.00355	0.290131	-0.547315	0.616221	-0.279217	0.829475
HORVU.MOREX.r3.6HG0572380	0.506812	1	-1.51704	0.0260985	-3.80431	4.69335e-09	-4.31112	1.77931e-11	-2.28727	0.00720152	-0.806177	1	-2.25855	0.00213377	-3.07918	1.71354e-05	-2.273	0.00282376	-0.820623	0.544019	-0.089972	1	-1.49292	0.0313405	-2.9903	3.11283e-06	-2.90032	7.28423e-06	-1.49737	0.0804249
HORVU.MOREX.r3.6HG0633840	-0.233976	1	-0.71408	0.310133	-2.55801	3.38408e-05	-2.32403	0.000201476	-1.84393	0.0235996	0.320564	1	-2.48229	0.000267932	-2.47079	0.000273014	-2.79136	3.3539e-05	0.0114955	0.99608	-1.34634	1	-1.67466	0.00671857	-2.64576	6.61881e-06	-1.29942	0.0533262	-0.971104	0.243507
HORVU.MOREX.r3.6HG0598420	0.610811	1	0.0531681	0.961076	-2.10659	0.0034204	-2.7174	8.97844e-05	-2.15976	0.0152616	-0.382099	1	-1.11893	0.205234	-0.302571	0.783484	0.0795281	0.954737	0.816355	0.567795	0.0463358	1	-0.457492	0.613177	-0.696978	0.43542	-0.743314	0.399791	-0.239487	0.838285
HORVU.MOREX.r3.6HG0610500	-0.300307	1	-1.26408	0.0070381	-2.55753	3.45988e-09	-2.25722	2.54618e-07	-1.29345	0.0258683	-0.151567	1	-2.57625	1.67843e-07	-2.15747	2.15518e-05	-2.00591	0.000109639	0.418782	0.691291	-0.282186	1	-1.69208	0.000227227	-2.63825	1.43675e-09	-2.35606	1.06491e-07	-0.946173	0.11335
HORVU.MOREX.r3.6HG0569610	0.234412	1	-1.19615	0.170302	-3.97395	1.49226e-06	-4.20836	2.93348e-07	-2.7778	0.00967829	0.43228	1	0.0515335	0.971019	-1.05139	0.31801	-1.48367	0.14663	-1.10292	0.470898	-1.00793	1	-1.07541	0.228691	-0.784192	0.429688	0.223737	0.861231	0.291222	0.821528
HORVU.MOREX.r3.6HG0622470	0.73228	1	0.740466	0.434956	-4.03554	0.000280658	-4.76782	1.06746e-05	-4.776	0.000204129	-0.347102	1	-0.310889	0.798695	-2.05444	0.0306558	-1.70734	0.0939635	-1.74355	0.188629	0.374491	1	0.205768	0.857655	-1.89849	0.0329503	-2.27298	0.0082339	-2.10425	0.0463537
HORVU.MOREX.r3.6HG0600480	-0.00385335	1	-0.626886	0.0494438	-1.83826	6.78333e-11	-1.83441	7.52051e-11	-1.21137	0.00051236	0.0203978	1	-1.44979	1.00553e-05	-1.5269	3.43572e-06	-1.54729	2.83383e-06	-0.0771098	0.935798	-0.26606	1	-0.928149	0.0025449	-1.47792	3.58836e-07	-1.21186	5.27696e-05	-0.549769	0.167365
HORVU.MOREX.r3.6HG0542040	0.175047	1	-2.9263	8.38162e-09	-4.52689	2.82676e-20	-4.70194	7.17363e-22	-1.6006	0.0176287	-0.578622	1	-3.12413	5.46459e-08	-3.17903	4.00081e-08	-2.60041	1.36533e-05	-0.0548925	0.975526	0.149889	1	-2.21569	2.85952e-05	-3.33271	4.68779e-11	-3.4826	5.37309e-12	-1.11702	0.110556
HORVU.MOREX.r3.6HG0597280	-0.169826	1	0.95357	0.364637	-3.08031	0.00214731	-2.91049	0.00392997	-4.03389	0.000438524	-0.391761	1	-0.423369	0.758162	-2.07533	0.0596304	-1.68357	0.157504	-1.65196	0.305956	-0.965803	1	-0.324443	0.793491	-2.33522	0.012628	-1.36942	0.195669	-2.01078	0.078845
HORVU.MOREX.r3.6HG0538470	-1.65228	1	-0.473328	0.563933	-2.54458	4.88264e-05	-0.892299	0.221308	-2.07125	0.0086011	-0.0177268	1	-0.917581	0.275545	-1.30858	0.10307	-1.29086	0.122098	-0.391003	0.817365	0.102039	1	-0.438625	0.600113	-1.4094	0.0445657	-1.51144	0.030314	-0.970772	0.265089
HORVU.MOREX.r3.6HG0627380	1.02876	1	-1.24265	0.335929	-4.95745	5.99331e-06	-5.9862	2.51047e-08	-3.7148	0.00746593	-1.54572	1	-1.83084	0.188767	-1.06751	0.495967	0.478212	0.80211	0.763333	0.780369	-1.49107	1	-0.749493	0.59945	-1.68513	0.190466	-0.194063	0.917716	-0.935641	0.565657
HORVU.MOREX.r3.6HG0538350	-0.91821	1	-0.115824	0.902869	-2.56142	0.00010069	-1.64321	0.019519	-2.4456	0.00239735	0.232181	1	-1.85873	0.0120279	-1.17941	0.138253	-1.4116	0.075656	0.679316	0.622216	0.252981	1	-0.823795	0.262562	-0.86967	0.248302	-1.12265	0.116429	-0.0458745	0.969702
HORVU.MOREX.r3.6HG0596750	0.264569	1	-1.42916	0.20687	-5.1506	2.75801e-06	-5.41517	7.23147e-07	-3.72144	0.00847885	-0.224046	1	-1.41482	0.274936	-2.64832	0.025359	-2.42427	0.0509484	-1.23349	0.547297	0.926696	1	-0.994306	0.414452	-3.02015	0.00406015	-3.94684	9.78264e-05	-2.02584	0.129265
HORVU.MOREX.r3.6HG0600010	-0.608683	1	-0.272601	0.608381	-2.68155	2.39623e-12	-2.07286	1.18826e-07	-2.40895	3.90103e-08	0.159536	1	-1.5747	0.000625807	-2.08043	3.44974e-06	-2.23997	5.2608e-07	-0.50573	0.549196	-0.324427	1	-0.597235	0.204555	-2.2458	9.17281e-09	-1.92137	1.52094e-06	-1.64856	0.00072469
HORVU.MOREX.r3.6HG0545500	-2.97852	1	0.384701	0.836656	-4.1589	0.00151224	-1.18038	0.45747	-4.5436	0.00385633	1.29732	1	0.749543	0.700784	-0.135053	0.956169	-1.43238	0.453027	-0.884596	0.78579	-0.816055	1	-2.369	0.0958655	-3.08621	0.0256112	-2.27016	0.125523	-0.717216	0.724741
HORVU.MOREX.r3.6HG0538380	-1.22983	1	-1.00212	0.0452036	-2.35385	1.73183e-07	-1.12402	0.0222265	-1.35173	0.0235737	0.64745	1	-1.82249	0.000597659	-1.14211	0.047083	-1.78956	0.00105348	0.680378	0.459711	0.448268	1	-1.26465	0.0102898	-1.25937	0.0115948	-1.70764	0.000351447	0.00527578	0.996187
HORVU.MOREX.r3.6HG0599310	-0.718819	1	0.443517	0.57308	-1.44725	0.0234311	-0.728429	0.305984	-1.89076	0.0125853	0.0759542	1	-0.803199	0.326358	-1.00337	0.209266	-1.07932	0.190108	-0.200168	0.918042	-0.400865	1	-0.633747	0.395296	-1.60934	0.013035	-1.20848	0.0805092	-0.975595	0.239314
HORVU.MOREX.r3.6HG0544330	0.785998	1	-1.59538	0.00109156	-3.19355	2.37278e-12	-3.97955	5.50578e-19	-1.59817	0.0076638	-0.223894	1	-1.67804	0.00261921	-1.80011	0.00122306	-1.57621	0.00659418	-0.122065	0.937016	0.360029	1	-0.948021	0.0777435	-0.886172	0.110045	-1.2462	0.0175373	0.0618486	0.948603
HORVU.MOREX.r3.6HG0556280	-0.570542	1	-0.511223	0.225456	-1.55901	3.38408e-05	-0.988466	0.0145782	-1.04779	0.0430018	0.327899	1	-0.398413	0.408601	-0.26357	0.617642	-0.59147	0.203345	0.134843	0.89856	-0.0102901	1	-1.32311	0.00122564	-1.16748	0.00272538	-1.15719	0.00311666	0.155626	0.824368
HORVU.MOREX.r3.1HG0014790	0.717263	1	-0.651657	0.514954	-2.88361	0.000801746	-3.60088	1.54706e-05	-2.23196	0.0499219	-1.82171	1	-3.3653	0.000195382	-3.5468	8.01196e-05	-1.7251	0.102932	-0.181502	0.949263	-1.20923	1	-1.57768	0.0922586	-1.78494	0.0493211	-0.575707	0.632373	-0.207264	0.896061
HORVU.MOREX.r3.1HG0014350	-0.323643	1	-0.675009	0.187381	-1.89889	2.12178e-05	-1.57525	0.000561829	-1.22388	0.0405832	0.345897	1	-0.593498	0.332266	-0.978076	0.0857842	-1.32397	0.0165251	-0.384578	0.723	0.16786	1	-0.57719	0.284232	-0.44346	0.456365	-0.61132	0.270407	0.13373	0.865859
HORVU.MOREX.r3.1HG0075240	0.278422	1	0.142619	0.859394	-1.84102	0.000889598	-2.11944	9.55436e-05	-1.98364	0.00288605	-0.558485	1	-1.14639	0.0886252	-1.95809	0.00175469	-1.39961	0.0397857	-0.811704	0.440374	0.0590913	1	-0.0732351	0.933355	-1.27767	0.0325817	-1.33676	0.0250416	-1.20444	0.0908009
HORVU.MOREX.r3.1HG0056640	0.354224	1	-1.50065	0.105325	-3.82979	4.6205e-06	-4.18401	4.41514e-07	-2.32914	0.0375543	-2.19461	1	-2.73964	0.00511959	-4.87186	1.96136e-07	-2.67725	0.0102279	-2.13222	0.121568	0.0513722	1	-1.00674	0.319383	-4.59001	5.24486e-08	-4.64138	4.04844e-08	-3.58327	0.00061229
HORVU.MOREX.r3.1HG0069460	0.650579	1	-1.28872	0.0162413	-2.76686	2.13414e-08	-3.41744	1.65773e-12	-1.47814	0.0255663	-0.199063	1	-1.87827	0.00132424	-1.47552	0.0157596	-1.27645	0.0482052	0.402756	0.749125	0.191854	1	-0.540008	0.390374	-0.887633	0.134625	-1.07949	0.0615565	-0.347624	0.661353
HORVU.MOREX.r3.1HG0086130	-0.512522	1	-0.202799	0.884101	-3.27155	0.00547558	-2.75902	0.0230921	-3.06875	0.0427145	1.53852	1	2.83977	0.0425229	1.02299	0.569469	-0.515528	0.77288	-1.81679	0.314948	-0.411025	1	0.353833	0.810983	-1.09637	0.438938	-0.685346	0.670762	-1.4502	0.342799
HORVU.MOREX.r3.1HG0017930	0.461042	1	-1.00589	0.0727011	-2.92361	2.56174e-08	-3.38465	5.5082e-11	-1.91772	0.00497179	0.174896	1	-2.1035	0.000267109	-2.66316	2.78639e-06	-2.83805	5.21622e-07	-0.559657	0.631113	0.102064	1	-0.973078	0.0896837	-1.16432	0.037638	-1.26638	0.0222355	-0.191242	0.828179
HORVU.MOREX.r3.1HG0055870	0.114615	1	-1.37963	0.00342923	-2.84048	5.29145e-10	-2.95509	8.68122e-11	-1.46084	0.0204097	0.0256763	1	-2.00535	0.000111288	-2.00806	0.000107144	-2.03374	9.88199e-05	-0.00270785	0.998883	-0.0973129	1	-1.21341	0.0124527	-1.25421	0.00905157	-1.15689	0.0187099	-0.0408008	0.965175
HORVU.MOREX.r3.1HG0082550	-0.101074	1	-1.15205	0.00116821	-2.33402	5.32354e-12	-2.23295	5.02418e-11	-1.18197	0.00963961	0.21278	1	-1.78866	3.81439e-06	-2.10033	4.26559e-08	-2.31311	9.00563e-10	-0.311673	0.7206	-0.293379	1	-1.32203	0.000165993	-2.71747	1.66029e-16	-2.42409	4.32603e-13	-1.39543	0.00142816
HORVU.MOREX.r3.1HG0015110	0.107753	1	0.372566	0.566145	-1.36716	0.00888724	-1.47491	0.00417538	-1.73972	0.00472254	-1.02744	1	-0.835049	0.198642	-1.60681	0.00636976	-0.579369	0.440523	-0.771763	0.422966	0.186238	1	0.359489	0.584446	-1.45381	0.00616521	-1.64005	0.00172979	-1.8133	0.00366392
HORVU.MOREX.r3.1HG0064030	0.493241	1	-0.224851	0.661499	-1.46364	0.000121412	-1.95688	1.11113e-07	-1.23879	0.00948426	-0.29839	1	-1.52459	0.000450519	-1.65377	0.000135093	-1.35538	0.00284446	-0.129184	0.916699	-0.0236448	1	-1.02632	0.0114321	-1.09642	0.00683972	-1.07278	0.00881177	-0.0701054	0.921427
HORVU.MOREX.r3.1HG0089140	-0.778554	1	-0.478732	0.764056	-5.5451	4.17518e-07	-4.76655	1.80847e-05	-5.06637	0.000101637	-2.28207	1	-2.23982	0.116837	-4.78616	0.000188591	-2.50409	0.0884376	-2.54635	0.175784	-1.68175	1	-0.761884	0.611346	-4.95631	1.07006e-05	-3.27457	0.00651138	-4.19443	0.00265223
HORVU.MOREX.r3.1HG0006440	-0.829097	1	-0.0788124	0.934799	-2.14603	0.000770559	-1.31693	0.0545968	-2.06722	0.00877357	0.735166	1	-1.58955	0.0355538	-2.66774	0.000189042	-3.40291	9.95268e-07	-1.07819	0.3665	-0.606821	1	-1.85457	0.00430072	-3.85951	2.68861e-10	-3.25269	2.06505e-07	-2.00494	0.0139695
HORVU.MOREX.r3.1HG0080860	-0.10561	1	-0.71968	0.0845216	-1.87907	5.89897e-07	-1.77346	2.84597e-06	-1.15939	0.0211995	-0.0461154	1	-2.0027	1.83216e-06	-1.85425	1.17973e-05	-1.80813	2.36737e-05	0.14845	0.901464	-0.311902	1	-1.64073	1.24246e-05	-1.93373	1.31803e-07	-1.62182	1.71822e-05	-0.292997	0.62226
HORVU.MOREX.r3.1HG0071320	0.931254	1	-0.35481	0.844269	-5.36741	0.00286914	-6.29866	0.000315204	-5.0126	0.0296737	1.30129	1	-1.30434	0.446365	-0.106434	0.963548	-1.40773	0.404138	1.19791	0.671172	-0.96596	1	-1.55646	0.262212	-1.21526	0.4148	-0.249302	0.899727	0.341198	0.870037
HORVU.MOREX.r3.1HG0032470	-0.754528	1	0.180849	0.786042	-1.04753	0.0346909	-0.293006	0.622356	-1.22838	0.0430018	0.054355	1	-0.908997	0.122524	-1.15503	0.0432765	-1.20939	0.0383967	-0.246038	0.848094	-0.368042	1	-0.609459	0.270147	-1.59496	0.000862545	-1.22692	0.0147981	-0.985504	0.106521
HORVU.MOREX.r3.1HG0059170	-0.53581	1	-0.266375	0.672871	-2.0166	1.12134e-05	-1.48079	0.00183447	-1.75023	0.0018595	-0.198188	1	-1.10747	0.0536651	-1.04944	0.0731269	-0.851251	0.180049	0.058035	0.970377	-0.646724	1	-0.508619	0.375306	-1.37327	0.00541765	-0.726549	0.198317	-0.864654	0.167365
HORVU.MOREX.r3.1HG0072060	0.927123	1	-1.04216	0.293845	-3.47552	3.91208e-05	-4.40265	9.03535e-08	-2.43337	0.0275967	-0.486489	1	-1.59592	0.133303	-2.45395	0.0142386	-1.96746	0.0670756	-0.858029	0.64405	-0.349524	1	-0.0970356	0.943228	-1.4494	0.136817	-1.09988	0.293826	-1.35237	0.238385
HORVU.MOREX.r3.1HG0093050	0.193965	1	-0.207837	0.726217	-1.39107	0.00150723	-1.58504	0.00023073	-1.18324	0.0356637	-0.0853306	1	-1.80622	0.000180178	-1.42805	0.00427769	-1.34272	0.00935137	0.378169	0.711609	0.163247	1	-1.07301	0.0195159	-1.19329	0.008651	-1.35653	0.00244018	-0.120279	0.874695
HORVU.MOREX.r3.1HG0050330	1.18699	1	-0.46071	0.557026	-2.08866	0.000618608	-3.27565	1.69441e-08	-1.62795	0.0393258	0.375544	1	-1.85448	0.00940952	-3.38583	3.6398e-07	-3.76138	1.13053e-08	-1.53135	0.107482	0.938199	1	-0.738775	0.311647	-1.6859	0.00897765	-2.6241	1.5411e-05	-0.947122	0.256225
HORVU.MOREX.r3.1HG0039730	-0.223332	1	-0.871914	0.0776046	-2.92596	7.80007e-12	-2.70263	3.462e-10	-2.05405	8.30504e-05	-0.34284	1	-1.68057	0.00118119	-2.94034	1.7595e-09	-2.5975	1.77098e-07	-1.25977	0.0630168	-0.0609363	1	-0.971346	0.0502262	-3.10047	4.33679e-13	-3.03953	1.51773e-12	-2.12912	5.60364e-05
HORVU.MOREX.r3.1HG0074300	-0.593017	1	-0.666208	0.34771	-2.49373	1.84325e-05	-1.90072	0.00153936	-1.82752	0.0145613	-0.521172	1	-1.88595	0.00622613	-1.48207	0.0404155	-0.960897	0.240258	0.403885	0.793334	-0.949366	1	-0.553102	0.454513	-1.04601	0.125344	-0.0966478	0.926116	-0.492912	0.581478
HORVU.MOREX.r3.1HG0008290	-0.404942	1	-1.50104	0.0568914	-3.66567	2.19794e-07	-3.26073	5.14295e-06	-2.16464	0.0204097	0.159683	1	-3.75507	3.21079e-06	-5.59756	1.27098e-12	-5.75724	2.43742e-13	-1.84249	0.1249	-0.323806	1	-3.98204	1.64304e-08	-5.11905	1.60501e-13	-4.79525	7.19007e-12	-1.13701	0.265958
HORVU.MOREX.r3.1HG0011900	0.226072	1	-1.30824	5.63196e-05	-2.46638	1.68992e-15	-2.69245	2.01927e-18	-1.15814	0.00490566	0.00819253	1	-2.06881	4.01241e-09	-2.38699	7.04411e-12	-2.39518	5.82971e-12	-0.31818	0.678204	-0.263017	1	-1.14619	0.000589002	-1.37152	2.58411e-05	-1.10851	0.00102986	-0.225334	0.659164
HORVU.MOREX.r3.1HG0056570	0.307183	1	-2.56396	9.18071e-11	-3.69979	1.54654e-21	-4.00697	3.07298e-25	-1.13583	0.0415038	-0.710804	1	-3.32299	2.78706e-14	-3.36274	1.6613e-14	-2.65193	3.96794e-09	-0.0397412	0.976945	-0.395028	1	-1.82443	9.3991e-06	-2.82575	7.49773e-13	-2.43072	1.48556e-09	-1.00133	0.0661528
HORVU.MOREX.r3.1HG0010450	-1.10966	1	0.363306	0.624958	-2.37968	1.5879e-05	-1.27002	0.0334688	-2.74299	1.19895e-05	-0.110422	1	-1.67877	0.0113932	-1.73454	0.0091062	-1.62412	0.0187741	-0.0557768	0.976092	-0.405324	1	-0.578174	0.40445	-1.76359	0.00261605	-1.35827	0.0280052	-1.18542	0.10804
HORVU.MOREX.r3.1HG0091890	0.245452	1	-0.557095	0.383423	-3.02012	4.53237e-09	-3.26558	1.64111e-10	-2.46303	7.75619e-05	-0.572602	1	-1.56497	0.0112566	-2.0115	0.000801603	-1.4389	0.0269583	-0.446532	0.721743	-0.140145	1	-0.663203	0.288624	-1.77885	0.000998039	-1.63871	0.00292646	-1.11565	0.106364
HORVU.MOREX.r3.1HG0049000	-0.88995	1	-0.723819	0.486024	-3.21819	0.000351672	-2.32824	0.0137238	-2.49437	0.0349618	0.0157568	1	-2.95235	0.00249338	-3.67478	0.000157754	-3.69054	0.000178491	-0.72243	0.749883	-0.396571	1	-2.39829	0.00643206	-5.43707	1.25467e-08	-5.0405	1.91118e-07	-3.03878	0.0186823
HORVU.MOREX.r3.1HG0071540	-0.0223687	1	-1.47816	0.019802	-3.529	1.54236e-08	-3.50663	1.95077e-08	-2.05083	0.0146713	-0.713594	1	-2.85796	2.49314e-05	-2.85128	2.53675e-05	-2.13768	0.00296772	0.00668077	0.997938	-0.595377	1	-1.66402	0.00870114	-3.37218	2.24198e-08	-2.7768	8.15401e-06	-1.70815	0.0379404
HORVU.MOREX.r3.1HG0021360	0.677825	1	0.177727	0.920846	-4.24144	0.0121684	-4.91926	0.00278503	-4.41917	0.0366862	-1.26917	1	-1.55207	0.317505	-2.58778	0.078756	-1.31861	0.463323	-1.03571	0.720947	-1.26663	1	0.690534	0.662581	-1.42501	0.359291	-0.158379	0.946198	-2.11555	0.198044
HORVU.MOREX.r3.1HG0060140	0.193267	1	-0.234203	0.646388	-1.3532	0.000433662	-1.54646	4.27917e-05	-1.11899	0.0226914	-0.116353	1	-1.05236	0.0221285	-1.49263	0.0007011	-1.37628	0.00246296	-0.440269	0.592594	0.180525	1	-0.393152	0.407086	-0.955775	0.0214507	-1.1363	0.0050711	-0.562623	0.291232
HORVU.MOREX.r3.1HG0081190	-0.326442	1	-1.61671	0.119629	-5.13913	2.87638e-06	-4.81269	1.37349e-05	-3.52242	0.0146427	-0.714816	1	-1.91193	0.118397	-2.37778	0.0471835	-1.66296	0.215967	-0.465849	0.873804	-1.28399	1	-2.66577	0.011578	-2.60024	0.0114528	-1.31625	0.276999	0.0655363	0.973905
HORVU.MOREX.r3.1HG0069760	-0.280466	1	-0.122824	0.831951	-1.56009	7.50267e-05	-1.27962	0.00149358	-1.43726	0.00297313	-0.356548	1	-0.931934	0.0539273	-1.39457	0.00235392	-1.03802	0.0360877	-0.462636	0.583144	-0.378074	1	-0.703119	0.114476	-1.16573	0.00487323	-0.787656	0.080105	-0.462611	0.413954
HORVU.MOREX.r3.1HG0075990	1.35243	1	-0.484235	0.611345	-2.76035	0.000208264	-4.11278	7.36358e-09	-2.27611	0.0164092	-1.24746	1	-2.90225	0.000406811	-3.87292	1.56252e-06	-2.62545	0.00246985	-0.970668	0.526834	-0.315991	1	-1.00317	0.243023	-1.42979	0.0827914	-1.1138	0.205131	-0.426616	0.715889
HORVU.MOREX.r3.1HG0059470	0.730521	1	-0.867309	0.359967	-3.53846	4.16475e-06	-4.26898	1.56857e-08	-2.67115	0.00578525	-0.63035	1	-1.79521	0.0634709	-1.43858	0.158055	-0.808231	0.503723	0.356628	0.873792	0.116192	1	-0.429448	0.690998	-0.914953	0.36245	-1.03114	0.293944	-0.485504	0.695383
HORVU.MOREX.r3.1HG0014710	0.687123	1	0.540223	0.618858	-2.40622	0.00547429	-3.09334	0.000217163	-2.94644	0.00399939	-1.46567	1	-0.854644	0.459892	-3.42919	0.000333918	-1.96352	0.0705541	-2.57454	0.0346454	0.503692	1	0.114659	0.931444	-2.87714	0.000950292	-3.38083	7.43088e-05	-2.9918	0.0044523
HORVU.MOREX.r3.1HG0059150	-0.33809	1	-0.18799	0.797197	-1.61435	0.00183177	-1.27626	0.016699	-1.42636	0.0302556	-0.534143	1	-0.798046	0.229394	-0.965645	0.138453	-0.431502	0.593874	-0.167599	0.918042	-0.630718	1	-0.0291453	0.973894	-0.932675	0.108923	-0.301957	0.689441	-0.903529	0.186171
HORVU.MOREX.r3.1HG0016030	0.466233	1	-1.31981	0.00469962	-2.89077	2.73607e-11	-3.357	4.63965e-15	-1.57095	0.00560834	-0.668725	1	-1.59954	0.00217448	-2.18931	1.49631e-05	-1.52058	0.0051005	-0.589769	0.52865	0.0974353	1	-0.668572	0.205498	-1.05469	0.0342552	-1.15213	0.0194779	-0.386119	0.574149
HORVU.MOREX.r3.1HG0010530	-0.322925	1	-0.867199	0.0681119	-2.14212	4.39043e-07	-1.8192	2.42473e-05	-1.27493	0.0232736	0.100446	1	-1.83829	0.000187573	-1.0731	0.045891	-1.17355	0.0311091	0.76519	0.34057	-0.267551	1	-1.06726	0.0225765	-1.37017	0.00263794	-1.10262	0.0206025	-0.302908	0.655796

## Sheet: 2066_OX_PTvsN_genes
id	WT.PvsN.lfc	WT.PvsN.padj	WT.TvsN.lfc	WT.TvsN.padj	WT.PTvsN.lfc	WT.PTvsN.padj	WT.PTvsP.lfc	WT.PTvsP.padj	WT.PTvsT.lfc	WT.PTvsT.padj	hsfa2.PvsN.lfc	hsfa2.PvsN.padj	hsfa2.TvsN.lfc	hsfa2.TvsN.padj	hsfa2.PTvsN.lfc	hsfa2.PTvsN.padj	hsfa2.PTvsP.lfc	hsfa2.PTvsP.padj	hsfa2.PTvsT.lfc	hsfa2.PTvsT.padj	hsfa3.PvsN.lfc	hsfa3.PvsN.padj	hsfa3.TvsN.lfc	hsfa3.TvsN.padj	hsfa3.PTvsN.lfc	hsfa3.PTvsN.padj	hsfa3.PTvsP.lfc	hsfa3.PTvsP.padj	hsfa3.PTvsT.lfc	hsfa3.PTvsT.padj
HORVU.MOREX.r3.2HG0103920	0.0467099	1	5.48712	2.47343e-35	5.12933	8.57845e-31	5.08262	3.0325e-30	-0.357792	0.707408	-0.287991	1	5.10076	2.65985e-24	4.68476	2.11584e-20	4.97275	6.16866e-23	-0.416007	0.7206	-0.117033	1	5.34702	1.55956e-33	4.0646	2.90352e-19	4.18163	2.51735e-20	-1.28242	0.0410794
HORVU.MOREX.r3.2HG0169250	0.258739	1	1.06845	0.0262385	1.04049	0.0309981	0.781751	0.119959	-0.0279604	0.984872	0.554447	1	1.22645	0.0249845	1.13405	0.0425431	0.5796	0.383549	-0.0924082	0.950083	-0.356785	1	0.152641	0.818724	0.354011	0.578514	0.710796	0.19508	0.201371	0.791104
HORVU.MOREX.r3.2HG0173970	-0.923256	1	1.72034	0.00553456	1.94277	0.00144664	2.86603	9.32488e-07	0.222433	0.879663	0.834209	1	2.8226	2.56184e-05	3.67452	2.16173e-08	2.84031	3.04993e-05	0.851926	0.475594	-0.219666	1	0.968533	0.161557	2.47329	4.25519e-05	2.69295	7.05634e-06	1.50475	0.0530456
HORVU.MOREX.r3.2HG0109340	-0.0820694	1	-0.6371	0.250941	1.17605	0.0185972	1.25812	0.0106282	1.81316	0.00141214	-0.760526	1	0.761299	0.221283	0.476441	0.491818	1.23697	0.0385654	-0.284858	0.823261	-0.0340377	1	1.02556	0.0490207	1.26456	0.01307	1.29859	0.011068	0.238996	0.758815
HORVU.MOREX.r3.2HG0210630	0.18259	1	12.0172	6.37407e-56	11.2437	6.44665e-49	11.0611	1.92886e-47	-0.773511	0.609745	0.167096	1	9.8753	1.06115e-30	8.92239	6.46206e-25	8.7553	4.39877e-24	-0.95291	0.592878	2.93515	0.0718235	12.0944	8.94545e-57	10.2835	7.51914e-41	7.34836	2.41575e-21	-1.81088	0.0981023
HORVU.MOREX.r3.2HG0202320	-0.037234	1	1.79139	5.49865e-15	1.72759	5.52481e-14	1.76482	1.49675e-14	-0.0638063	0.922899	-0.327168	1	1.81383	4.21637e-12	1.2898	2.63208e-06	1.61697	1.63696e-09	-0.524027	0.198842	0.0676666	1	1.80509	3.96875e-15	1.48617	2.81607e-10	1.41851	2.1657e-09	-0.318913	0.351923
HORVU.MOREX.r3.2HG0171100	0.185375	1	2.01978	9.77011e-14	1.97387	3.962e-13	1.78849	6.72931e-11	-0.0459155	0.957848	-0.291356	1	2.36162	7.92977e-15	1.49662	3.40227e-06	1.78797	1.5788e-08	-0.865001	0.0372318	0.0949815	1	2.52049	3.17571e-21	1.79618	8.59022e-11	1.7012	1.09763e-09	-0.724309	0.0523181
HORVU.MOREX.r3.2HG0138760	-0.0266783	1	2.1536	3.75773e-11	1.98263	1.52875e-09	2.00931	8.87858e-10	-0.170971	0.820182	-0.451061	1	2.60115	7.96821e-13	2.12683	1.4056e-08	2.57789	2.13552e-12	-0.474321	0.490237	0.0353904	1	2.74483	7.81888e-18	1.85764	2.91078e-08	1.82225	6.17725e-08	-0.887186	0.045166
HORVU.MOREX.r3.2HG0107410	0.135225	1	4.31572	5.58527e-25	4.45763	9.60733e-27	4.32241	8.20289e-26	0.141914	0.877763	0.424491	1	5.28939	3.63772e-22	4.61545	1.05208e-16	4.19096	4.3893e-17	-0.673939	0.326827	1.55838	0.836875	5.86233	3.43817e-30	5.18829	1.80137e-23	3.62991	1.65176e-18	-0.674041	0.18811
HORVU.MOREX.r3.2HG0182440	0.285337	1	1.63133	9.12496e-05	2.00816	5.90425e-07	1.72283	1.96348e-05	0.37683	0.60374	-0.337574	1	0.77376	0.1477	0.798508	0.135766	1.13608	0.0288137	0.0247481	0.98623	0.0243023	1	0.93666	0.0411298	0.401915	0.472998	0.377612	0.507875	-0.534745	0.361078
HORVU.MOREX.r3.2HG0169680	0.250856	1	0.586957	0.126553	1.01707	0.00325649	0.766213	0.0314721	0.430113	0.440222	0.254177	1	1.10701	0.00587344	0.557048	0.225494	0.302871	0.572072	-0.549958	0.382334	-0.0559122	1	0.625153	0.108403	0.594012	0.131292	0.649924	0.0962008	-0.0311414	0.963617
HORVU.MOREX.r3.2HG0176030	0.075854	1	1.24333	0.00271977	1.1307	0.00700752	1.05485	0.0123508	-0.11263	0.91537	-0.763776	1	0.828806	0.103484	0.815632	0.113844	1.57941	0.000866208	-0.0131738	0.993078	-0.12081	1	1.36189	0.00104074	0.59908	0.221719	0.71989	0.129179	-0.762806	0.156846
HORVU.MOREX.r3.2HG0181020	0.407761	1	1.58383	2.66811e-06	2.00661	9.59382e-10	1.59884	1.69137e-06	0.422774	0.456349	0.148825	1	2.03745	7.4636e-08	1.6477	2.69205e-05	1.49888	0.000171633	-0.38975	0.593227	0.643628	1	2.16304	4.38158e-11	2.07427	3.94667e-10	1.43065	3.51336e-05	-0.088764	0.884168
HORVU.MOREX.r3.2HG0194880	0.401299	1	0.229289	0.603164	1.15668	0.00053271	0.755385	0.0316771	0.927395	0.0313557	-0.260151	1	0.213142	0.674341	0.785749	0.0565603	1.0459	0.0094004	0.572607	0.350289	0.0188153	1	-0.101804	0.838095	0.680503	0.0686718	0.661688	0.0809318	0.782307	0.0715205
HORVU.MOREX.r3.2HG0170930	0.257692	1	12.2735	1.55688e-31	11.6628	2.25206e-28	11.4051	3.27214e-27	-0.610686	0.806059	-0.755554	1	9.61064	1.34294e-15	8.94679	2.09227e-13	9.70234	9.98512e-16	-0.663853	0.831387	3.75032	0.144986	12.7169	1.44418e-33	11.6885	3.5597e-28	7.93822	2.9761e-13	-1.02837	0.550805
HORVU.MOREX.r3.2HG0113610	0.604582	1	9.06409	6.99473e-11	6.10376	2.57287e-05	5.49918	4.5836e-05	-2.96033	0.0447943	-0.555332	1	5.09263	0.000200235	1.21027	0.503659	1.7656	0.328249	-3.88236	0.0147829	-2.96292	1	7.38465	8.3094e-10	2.725	0.0576537	5.68792	0.00204541	-4.65965	0.000720161
HORVU.MOREX.r3.2HG0210910	0.0482905	1	2.1548	1.85668e-18	2.12711	5.62587e-18	2.07882	3.46506e-17	-0.0276953	0.972135	0.0263696	1	2.30114	1.73191e-16	1.94773	8.88385e-12	1.92136	1.48657e-11	-0.353414	0.511423	0.399664	1	2.27868	2.12037e-20	1.83693	3.29515e-13	1.43726	2.71017e-08	-0.441754	0.218164
HORVU.MOREX.r3.2HG0208940	0.782786	1	2.74539	1.83356e-06	1.89053	0.00183714	1.10774	0.0764265	-0.854869	0.317867	0.0498188	1	1.36807	0.0467068	0.654415	0.413889	0.604596	0.477844	-0.71366	0.527208	0.450782	1	1.84973	0.00132819	0.595051	0.422704	0.144269	0.878437	-1.25468	0.0801223
HORVU.MOREX.r3.2HG0128290	0.418303	1	3.60014	2.17196e-08	1.73087	0.015915	1.31257	0.0719105	-1.86927	0.0204315	0.0148066	1	3.74792	8.20284e-07	0.61695	0.571521	0.602143	0.596705	-3.13097	0.000108391	0.610408	1	4.90892	1.14667e-13	2.06181	0.0071888	1.4514	0.0632155	-2.84711	0.000128923
HORVU.MOREX.r3.2HG0096530	0.119948	1	0.783876	0.000195932	1.30829	2.24957e-11	1.18834	1.57049e-09	0.524411	0.0538514	-0.0355467	1	0.97215	3.42936e-05	1.45608	6.41519e-11	1.49163	1.30019e-11	0.483934	0.138681	-0.0155031	1	1.01705	1.07858e-06	1.23265	8.08946e-10	1.24815	4.90115e-10	0.215603	0.476455
HORVU.MOREX.r3.2HG0117210	0.235186	1	3.36952	1.29354e-10	2.49779	3.75239e-06	2.2626	3.23814e-05	-0.871734	0.297414	-0.341691	1	2.5306	4.65598e-05	1.98936	0.00210745	2.33105	0.000298008	-0.541242	0.661059	0.408589	1	3.20404	1.5998e-09	1.27677	0.0387619	0.868176	0.19538	-1.92727	0.00474433
HORVU.MOREX.r3.2HG0182400	0.252873	1	2.36055	5.19068e-06	1.675	0.00191373	1.42213	0.00961378	-0.685552	0.430136	-1.06499	1	1.65149	0.00806926	1.21881	0.065441	2.28381	0.000181037	-0.43268	0.735285	-0.273038	1	2.14848	5.21057e-05	0.781721	0.224518	1.05476	0.0825205	-1.36676	0.0463537
HORVU.MOREX.r3.2HG0171740	0.00546747	1	4.24884	5.09664e-22	2.89076	2.27245e-10	2.88529	2.51211e-10	-1.35809	0.0257197	-0.200294	1	3.39243	2.26659e-11	2.00719	0.000225741	2.20749	4.97319e-05	-1.38524	0.0453753	0.0464264	1	3.84024	3.16226e-18	1.92758	6.22496e-05	1.88115	0.000105901	-1.91266	0.000863187
HORVU.MOREX.r3.2HG0167280	0.457424	1	1.40307	0.00212763	1.99651	4.61532e-06	1.53908	0.00057052	0.593437	0.411268	-0.767154	1	1.8314	0.000366241	1.47047	0.00591085	2.23763	1.45991e-05	-0.360928	0.739433	0.708173	1	2.8572	9.33437e-11	2.88604	6.63948e-11	2.17786	1.22088e-06	0.0288348	0.973659
HORVU.MOREX.r3.2HG0160620	0.0417575	1	0.542833	0.196127	1.33268	0.000246666	1.29092	0.000396591	0.789843	0.116972	0.346755	1	0.927321	0.0376248	1.75668	1.73369e-05	1.40993	0.000901222	0.829361	0.166356	0.257778	1	0.424005	0.341745	1.06262	0.00575044	0.804841	0.0484761	0.638614	0.195561
HORVU.MOREX.r3.2HG0107080	-0.197681	1	1.80671	2.04073e-13	1.65642	2.34661e-11	1.8541	4.51037e-14	-0.15029	0.787679	0.233618	1	2.18259	2.00422e-15	1.79083	2.16438e-10	1.55721	5.97867e-08	-0.391762	0.440062	-0.107933	1	1.63994	4.31575e-11	1.42735	2.08511e-08	1.53528	1.33838e-09	-0.212591	0.596401
HORVU.MOREX.r3.2HG0153470	0.504234	1	3.24637	5.5748e-14	4.18929	4.34334e-23	3.68506	5.08748e-18	0.942921	0.142369	1.55832	1	4.18441	4.76189e-18	4.70836	1.10153e-22	3.15004	1.56811e-10	0.523952	0.590926	1.00161	1	3.70975	4.31931e-18	4.54925	6.93344e-27	3.54764	1.49103e-16	0.839496	0.170899
HORVU.MOREX.r3.2HG0176480	1.68808	1	2.99798	0.0472842	3.10881	0.0362421	1.42073	0.28832	0.110823	0.973183	-1.45831	1	0.820853	0.601697	-0.6255	0.720112	0.832808	0.672491	-1.44635	0.512769	-2.22353	1	0.865273	0.553403	0.280112	0.882882	2.50365	0.12269	-0.585161	0.744262
HORVU.MOREX.r3.2HG0113490	0.336132	1	1.78118	7.75167e-07	1.37959	0.000198873	1.04346	0.00634876	-0.401595	0.531178	-0.313988	1	1.6109	0.000115112	1.00594	0.0258842	1.31993	0.00282032	-0.604961	0.385411	-0.0288306	1	1.95177	5.29707e-08	0.815621	0.0489565	0.844452	0.0420548	-1.13615	0.0151841
HORVU.MOREX.r3.2HG0213070	5.09433	1	7.7462	1.70087e-05	6.541	0.000394801	1.44667	0.355095	-1.20519	0.597486	-2.84465	1	4.27104	0.00827891	3.22212	0.0603327	6.06676	0.00922672	-1.04892	0.725161	-3.55018	1	4.57212	0.00166282	3.90282	0.0093021	7.453	5.74478e-05	-0.6693	0.742998
HORVU.MOREX.r3.2HG0207160	0.442124	1	1.68616	0.125207	2.52406	0.011927	2.08194	0.037809	0.837906	0.615055	1.85481	1	3.69961	0.0100936	4.95381	0.000315904	3.099	0.00667689	1.2542	0.480634	1.67042	1	3.09757	0.00650383	3.0916	0.00636724	1.42119	0.211722	-0.00596552	0.998347
HORVU.MOREX.r3.2HG0159040	2.27572	1	5.98033	3.04831e-06	4.42889	0.000841034	2.15317	0.141172	-1.55144	0.478683	0.331152	1	4.05757	0.00899796	0.752515	0.72135	0.421364	0.862036	-3.30505	0.108304	0.569308	1	3.74999	0.0066988	3.60933	0.0101895	3.04002	0.0373176	-0.140663	0.957145
HORVU.MOREX.r3.2HG0123060	0.0462737	1	1.01495	1.59736e-09	1.05196	2.89565e-10	1.00569	1.98396e-09	0.0370168	0.940979	-0.0567994	1	0.936166	1.2663e-06	1.02752	9.34462e-08	1.08432	1.29845e-08	0.0913505	0.849746	0.206912	1	0.789338	7.18899e-06	1.00696	2.92439e-09	0.80005	4.41757e-06	0.217624	0.383326
HORVU.MOREX.r3.2HG0208960	0.660945	1	2.67034	1.484e-08	2.87477	6.76998e-10	2.21383	2.11139e-06	0.204429	0.848185	-0.125797	1	2.47454	3.11124e-06	2.17014	6.7491e-05	2.29593	2.3687e-05	-0.304403	0.806383	0.384452	1	2.44438	5.33794e-07	2.8082	4.02521e-09	2.42375	3.79204e-07	0.363818	0.616777
HORVU.MOREX.r3.2HG0132830	0.556634	1	1.41426	0.055946	1.43914	0.046203	0.882503	0.22749	0.0248799	0.990914	0.25331	1	1.66454	0.0380678	0.973488	0.283601	0.720178	0.449512	-0.691052	0.582688	0.377005	1	1.69136	0.0190288	1.30395	0.0841041	0.92695	0.232847	-0.387403	0.683671
HORVU.MOREX.r3.2HG0190240	-0.495891	1	0.837114	0.0317699	1.05423	0.00418652	1.55012	1.99962e-05	0.217117	0.769919	0.0483217	1	1.02564	0.0125504	0.859519	0.0433781	0.811198	0.063886	-0.166123	0.860202	0.187844	1	1.35331	0.000307471	1.3521	0.000237781	1.16425	0.00174152	-0.00121669	0.99974
HORVU.MOREX.r3.2HG0111450	-0.18465	1	1.28278	2.84301e-08	1.58313	2.91492e-12	1.76778	3.54516e-15	0.300358	0.451283	0.419279	1	1.39659	8.91024e-08	1.91471	5.12137e-14	1.49543	1.1082e-08	0.518117	0.201383	0.022582	1	0.955558	7.87562e-05	1.51171	4.60562e-11	1.48913	1.06579e-10	0.556157	0.0761448
HORVU.MOREX.r3.2HG0118550	-0.270658	1	0.0900092	0.871764	1.00007	0.00762799	1.27072	0.00050458	0.910057	0.0614727	-0.205514	1	0.804061	0.0819064	1.27224	0.00304761	1.47775	0.000532646	0.468175	0.528914	0.362938	1	0.871666	0.0338616	1.65236	6.57392e-06	1.28942	0.000602966	0.780696	0.105438
HORVU.MOREX.r3.2HG0178430	0.00136186	1	3.47539	2.7362e-47	3.25102	2.22019e-41	3.24966	2.91214e-41	-0.22437	0.643644	0.183299	1	3.86109	3.45032e-45	3.15101	6.50162e-30	2.96771	3.90515e-27	-0.710076	0.0705475	0.460851	1	3.95056	7.78964e-60	3.4368	3.70062e-45	2.97595	2.18137e-34	-0.513768	0.138023
HORVU.MOREX.r3.2HG0109800	0.0159656	1	1.16832	0.0682841	1.41279	0.0230821	1.39683	0.0245181	0.244472	0.858472	0.225973	1	1.84301	0.00774287	1.6603	0.0194678	1.43433	0.0564185	-0.182706	0.923715	-0.312088	1	0.85782	0.212594	0.419375	0.619598	0.731463	0.328069	-0.438445	0.630387
HORVU.MOREX.r3.2HG0112840	0	1	15.0646	1.72881e-15	11.6245	2.05906e-09	11.6048	2.20118e-09	-3.44009	0.0986501	-0.270114	1	10.5765	1.34556e-07	8.08555	0.000111135	8.35567	7.58872e-05	-2.49096	0.38647	4.92572	1	14.6836	9.82217e-15	9.76272	1.10275e-06	4.83699	0.00366941	-4.9209	0.0102121
HORVU.MOREX.r3.2HG0202640	0.321782	1	3.22885	8.72679e-16	3.6268	8.32649e-20	3.30502	1.61084e-16	0.397947	0.609401	-0.0902073	1	2.67505	7.78894e-09	2.5989	2.99419e-08	2.68911	8.88897e-09	-0.0761451	0.955614	0.17839	1	3.47959	2.36358e-18	2.80043	7.92221e-12	2.62204	2.21827e-10	-0.679163	0.250178
HORVU.MOREX.r3.2HG0105900	0.444983	1	0.803778	0.209795	1.46161	0.0110442	1.01663	0.091309	0.657835	0.476659	-0.233556	1	0.75375	0.314017	0.864802	0.24391	1.09836	0.135955	0.111052	0.950083	0.553596	1	0.754977	0.257286	1.0226	0.109594	0.469001	0.538542	0.26762	0.770689
HORVU.MOREX.r3.2HG0130030	0.0319434	1	0.393869	0.484459	1.3182	0.00294284	1.28625	0.00371389	0.924328	0.129167	-0.00605769	1	1.41254	0.00698128	0.662753	0.277424	0.668811	0.287109	-0.749788	0.349364	0.0996793	1	1.94462	7.39068e-06	1.59173	0.000362118	1.49205	0.000910103	-0.352888	0.582852
HORVU.MOREX.r3.2HG0102600	-0.0519837	1	4.23661	3.84729e-65	3.86751	3.76684e-54	3.91949	1.42538e-55	-0.369095	0.409956	-0.116499	1	3.95684	4.61741e-45	3.34368	5.08726e-32	3.46018	2.10818e-34	-0.613161	0.182084	0.0199481	1	3.66863	6.73e-49	3.00823	1.16258e-32	2.98828	4.28009e-32	-0.660402	0.0649596
HORVU.MOREX.r3.2HG0149060	0.181719	1	1.08159	6.10646e-05	1.39727	9.36537e-08	1.21555	4.33535e-06	0.315677	0.489253	-0.237831	1	0.957722	0.00233434	1.0374	0.000915826	1.27523	3.49408e-05	0.0796777	0.927575	0.11533	1	0.892143	0.00162743	0.994186	0.000359546	0.878856	0.00201385	0.102042	0.825014
HORVU.MOREX.r3.2HG0197230	0.895991	1	1.01841	0.1803	1.82532	0.00578597	0.929328	0.181536	0.806913	0.433564	0.386276	1	2.64722	0.000796002	2.03548	0.0144078	1.64921	0.0462608	-0.611737	0.644157	-0.121427	1	2.25705	0.000346689	1.26441	0.0731786	1.38584	0.048741	-0.992641	0.216764
HORVU.MOREX.r3.2HG0204110	0.528739	1	2.0307	0.00010123	2.02686	9.22644e-05	1.49812	0.00411098	-0.00383512	0.999519	-0.532626	1	2.05197	0.000556119	1.38188	0.0305135	1.91451	0.0024834	-0.670089	0.50099	0.370857	1	2.24758	0.000228124	2.58279	9.63481e-06	2.21194	0.00010451	0.335216	0.680786
HORVU.MOREX.r3.2HG0197620	0.0731692	1	4.92642	0.000415786	4.64368	0.000943416	4.57051	0.00102549	-0.282747	0.927208	-0.25631	1	5.30796	0.0159229	4.55418	0.0462993	4.81049	0.039028	-0.753781	0.807342	1.83684	1	7.18638	4.18408e-05	5.38072	0.00384986	3.54387	0.0531225	-1.80567	0.265974
HORVU.MOREX.r3.2HG0213950	0.214215	1	1.63077	2.95996e-05	1.33799	0.000808	1.12377	0.00567563	-0.292781	0.703109	-0.0248237	1	1.72729	0.000117721	1.43835	0.00189424	1.46317	0.00184151	-0.288945	0.77271	0.256844	1	1.86384	1.91395e-06	1.29956	0.00170646	1.04271	0.0156112	-0.564281	0.303199
HORVU.MOREX.r3.2HG0189010	0.352124	1	3.25462	5.62241e-14	2.14224	2.16037e-06	1.79012	9.09028e-05	-1.11238	0.0650621	-1.01327	1	1.5889	0.00243892	0.62149	0.318968	1.63476	0.00267025	-0.967413	0.203272	-0.282079	1	2.10583	2.6823e-06	1.45418	0.00225157	1.73626	0.000203393	-0.651653	0.298104
HORVU.MOREX.r3.2HG0097390	-0.134466	1	2.0202	9.6833e-19	1.91909	6.93751e-17	2.05355	2.74967e-19	-0.101116	0.86174	0.100629	1	2.04358	3.05657e-15	1.76796	2.21618e-11	1.66733	3.74208e-10	-0.275621	0.604735	-0.0415068	1	1.79634	7.12215e-15	1.46569	6.97153e-10	1.5072	2.21087e-10	-0.330645	0.342024
HORVU.MOREX.r3.2HG0101520	-0.186866	1	2.68802	0.0431908	2.85293	0.0287732	3.0398	0.0209983	0.164915	0.959248	0.758426	1	3.00884	0.11262	3.24705	0.0835897	2.48863	0.150262	0.238211	0.949303	0.269404	1	1.91528	0.197974	1.58062	0.321121	1.31122	0.417057	-0.334655	0.870522
HORVU.MOREX.r3.2HG0127360	-0.0844634	1	4.9002	2.51201e-09	3.58503	2.67341e-05	3.66949	1.96348e-05	-1.31517	0.249656	-1.69697	1	7.21535	9.6913e-05	4.16074	0.042838	5.8577	0.00328834	-3.05461	0.00521293	-0.794426	1	6.26559	1.34038e-11	3.90631	9.4501e-05	4.70073	2.78401e-05	-2.35928	0.0147885
HORVU.MOREX.r3.2HG0154760	-0.156073	1	3.1654	6.26449e-08	2.45447	4.4449e-05	2.61054	1.30478e-05	-0.710928	0.479118	0.377229	1	3.69612	9.0556e-08	2.57345	0.000431857	2.19622	0.00315763	-1.12267	0.297862	-0.359132	1	3.0809	2.23055e-07	1.66716	0.0112161	2.02629	0.00169284	-1.41374	0.0702534
HORVU.MOREX.r3.2HG0155130	-0.0316507	1	2.43206	1.45978e-07	2.21417	2.06638e-06	2.24582	1.51053e-06	-0.217886	0.835998	-0.210363	1	3.15304	4.01849e-09	1.9706	0.000603899	2.18096	0.000143744	-1.18244	0.109326	0.0923568	1	2.85085	8.32006e-10	1.80261	0.000298729	1.71025	0.000652818	-1.04824	0.0882464
HORVU.MOREX.r3.2HG0174050	0.182028	1	0.487403	0.297463	1.21158	0.00245221	1.02955	0.0113648	0.724172	0.208387	-0.00968987	1	0.578583	0.267172	0.394013	0.490747	0.403703	0.503512	-0.18457	0.8691	-0.129739	1	0.452022	0.342033	0.115498	0.859364	0.245237	0.671903	-0.336524	0.569109
HORVU.MOREX.r3.2HG0167320	2.48721	1	8.93824	1.48071e-11	8.92548	1.56393e-11	6.43827	4.86969e-19	-0.0127657	0.992729	1.32681	1	8.47782	3.09204e-07	8.46221	4.0804e-07	7.1354	7.61924e-13	-0.0156128	0.991993	-0.0646336	1	8.87328	2.25642e-11	9.18097	5.2898e-12	9.2456	4.00795e-12	0.307685	0.624838
HORVU.MOREX.r3.2HG0099870	0.644742	1	11.9908	1.51899e-53	11.8765	1.99466e-52	11.2317	3.7249e-47	-0.114369	0.964539	-0.266145	1	9.31249	5.13889e-26	9.14978	6.04175e-25	9.41593	1.99867e-26	-0.162703	0.952843	2.74793	0.165291	11.789	1.70583e-51	11.3822	9.03426e-48	8.63427	8.22165e-28	-0.406834	0.775697
HORVU.MOREX.r3.2HG0215060	0.453004	1	2.55225	2.36283e-05	2.63192	1.11336e-05	2.17891	0.000307188	0.0796671	0.963712	0.0213477	1	1.79032	0.0179726	1.02888	0.225626	1.00753	0.251343	-0.761439	0.548212	0.405015	1	1.73129	0.00843553	0.814442	0.296892	0.409427	0.648856	-0.916852	0.276559
HORVU.MOREX.r3.2HG0107690	0.382343	1	2.69537	5.27154e-11	2.76247	1.53658e-11	2.38013	9.00211e-09	0.0670947	0.958046	-0.37418	1	2.38518	4.58833e-07	2.69143	1.09636e-08	3.06561	3.76708e-11	0.306258	0.77991	-0.144336	1	2.33903	2.07098e-08	2.3382	2.6043e-08	2.48254	3.05251e-09	-0.000822836	0.999878
HORVU.MOREX.r3.2HG0180800	1.36166	1	1.84156	0.0281219	2.24323	0.00524039	0.881572	0.315198	0.401678	0.803046	0.392172	1	1.36868	0.170176	0.666826	0.570058	0.274654	0.841815	-0.70185	0.6873	0.1472	1	0.309831	0.780853	0.535064	0.623343	0.387864	0.735844	0.225233	0.866901
HORVU.MOREX.r3.2HG0097040	0.197713	1	1.13198	1.46927e-05	1.68016	1.24295e-11	1.48244	2.90939e-09	0.548174	0.130808	0.484858	1	2.03507	1.08259e-12	2.44603	3.25141e-18	1.96117	2.00084e-12	0.41096	0.399126	0.303707	1	1.53849	2.14222e-09	1.8684	7.8041e-14	1.56469	5.75293e-10	0.32991	0.369262
HORVU.MOREX.r3.2HG0197440	-0.871665	1	2.12507	2.03283e-07	2.89042	1.54386e-13	3.76209	3.93663e-20	0.765356	0.179997	-0.717505	1	2.54021	2.80702e-08	2.67343	5.07495e-09	3.39094	1.95908e-13	0.133229	0.91597	0.341316	1	3.10778	1.57835e-13	3.279	3.90785e-15	2.93768	6.33591e-13	0.171218	0.797155
HORVU.MOREX.r3.2HG0181050	1.00627	1	-0.71686	0.170936	1.28234	0.00420832	0.276069	0.614948	1.9992	0.000145694	-0.960826	1	-0.433121	0.501131	-0.234671	0.74446	0.726155	0.253755	0.19845	0.879494	0.0609156	1	-0.239909	0.718429	1.19779	0.0124758	1.13688	0.0193084	1.4377	0.0140774
HORVU.MOREX.r3.2HG0209540	0.237372	1	3.48968	6.75905e-24	3.99033	3.31491e-31	3.75295	6.7127e-28	0.500648	0.393846	0.460066	1	3.72219	1.38993e-20	3.00043	2.79446e-13	2.54036	4.45813e-10	-0.721763	0.26121	0.461782	1	3.99279	3.44274e-31	2.81135	2.53315e-15	2.34957	5.22363e-11	-1.18144	0.00988125
HORVU.MOREX.r3.2HG0105790	-0.446976	1	9.95997	2.33476e-27	9.54906	4.7154e-25	9.99603	4.33446e-22	-0.410914	0.725619	0.745517	1	9.52399	5.54141e-19	9.02452	6.70972e-17	8.279	1.44697e-21	-0.499471	0.720798	4.01203	0.829085	12.4761	2.44183e-20	11.8693	3.10519e-18	7.8573	5.51666e-27	-0.606818	0.480447
HORVU.MOREX.r3.2HG0108460	0.0114268	1	1.71669	8.38391e-09	1.05331	0.000812428	1.04188	0.000906197	-0.663385	0.125203	0.0614123	1	1.96145	4.97845e-09	1.46686	2.83846e-05	1.40545	7.69738e-05	-0.494585	0.403886	0.0342588	1	2.2207	2.55921e-14	1.3652	1.14985e-05	1.33094	2.18899e-05	-0.855497	0.0319671
HORVU.MOREX.r3.2HG0216500	0.0847064	1	0.848929	0.000734771	1.27587	9.83264e-08	1.19116	7.39893e-07	0.42694	0.250588	0.180882	1	1.56485	5.51216e-09	1.17391	2.81304e-05	0.993029	0.000593935	-0.390936	0.408289	-0.00704336	1	1.42963	2.33805e-09	1.36549	1.6276e-08	1.37253	1.44495e-08	-0.0641362	0.885086
HORVU.MOREX.r3.2HG0137420	-0.19934	1	1.44113	4.33413e-08	1.92672	5.55297e-14	2.12606	6.1964e-17	0.485595	0.232449	0.168367	1	2.08612	5.16475e-13	2.37388	1.38429e-16	2.20552	2.25865e-14	0.287765	0.631113	-0.218477	1	1.91634	7.31735e-14	2.00012	7.2404e-15	2.2186	3.31805e-18	0.083786	0.860619
HORVU.MOREX.r3.2HG0117040	0.981508	1	11.5375	1.03164e-11	10.2097	2.75215e-09	9.22817	9.86493e-08	-1.32779	0.518477	0	1	11.3597	2.95198e-08	10.088	1.49168e-06	10.3435	8.59134e-07	-1.27168	0.626594	2.44368	1	11.4413	1.65199e-11	8.90932	4.51411e-07	6.46564	2.18899e-05	-2.53196	0.108553
HORVU.MOREX.r3.2HG0096770	0.325981	1	0.714637	0.0429866	1.02305	0.00221244	0.697066	0.0471426	0.30841	0.601796	-0.164335	1	0.790643	0.0491862	1.24097	0.00100726	1.40531	0.000187888	0.45033	0.493307	0.190038	1	0.510743	0.181059	0.844195	0.0171737	0.654157	0.0808212	0.333451	0.489386
HORVU.MOREX.r3.2HG0182470	0.300369	1	5.33056	8.33376e-09	4.53566	1.43698e-06	4.23529	5.34002e-06	-0.794906	0.618599	-0.040871	1	4.64735	1.2554e-05	2.24726	0.062988	2.28813	0.0623208	-2.40009	0.072902	-1.15019	1	4.57352	2.15781e-07	2.59364	0.00741054	3.74382	0.00011385	-1.97988	0.0834492
HORVU.MOREX.r3.2HG0186720	0.395598	1	0.614133	0.260361	1.22875	0.0109028	0.833155	0.101506	0.61462	0.415881	-0.856941	1	0.324405	0.643987	-0.319671	0.660887	0.53727	0.448193	-0.644075	0.493479	0.744328	1	1.15443	0.0208748	0.371738	0.568725	-0.37259	0.566064	-0.782696	0.215862
HORVU.MOREX.r3.2HG0107430	0.23552	1	0.295265	0.641823	1.00251	0.0450343	0.766987	0.138075	0.707242	0.334204	0.154294	1	0.608289	0.34412	0.366923	0.611685	0.212629	0.796608	-0.241366	0.852448	0.166469	1	0.370461	0.551115	1.00657	0.0527464	0.8401	0.119288	0.636108	0.333973
HORVU.MOREX.r3.2HG0183670	0.541029	1	2.26972	5.45318e-06	2.06399	4.05759e-05	1.52296	0.00274517	-0.205733	0.854565	-0.156553	1	1.09458	0.0843461	0.717915	0.300845	0.874467	0.208412	-0.376661	0.760958	0.576444	1	1.91391	0.000199876	1.11561	0.0493542	0.539167	0.40879	-0.798296	0.235339
HORVU.MOREX.r3.2HG0115240	0.324145	1	4.39222	1.20951e-17	3.36981	1.53215e-10	3.04567	9.11745e-09	-1.02241	0.202187	0.0953579	1	2.99859	7.80786e-07	1.86221	0.00431142	1.76686	0.00851624	-1.13638	0.228489	0.100799	1	3.30332	3.47421e-10	1.34025	0.0270966	1.23945	0.0460225	-1.96307	0.00415648
HORVU.MOREX.r3.2HG0141740	0.560354	1	0.725274	0.259932	2.17259	4.85548e-05	1.61223	0.00329859	1.44731	0.0400424	0.449088	1	2.36562	0.000149672	2.2683	0.000329301	1.81921	0.00534669	-0.0973232	0.954892	0.679581	1	3.75628	6.38128e-13	4.18196	8.03186e-16	3.50238	1.34039e-11	0.425687	0.600001
HORVU.MOREX.r3.2HG0207210	-1.34358	1	5.06562	2.46526e-08	3.59943	0.000152288	4.94301	1.29722e-05	-1.46618	0.218212	1.34299	1	6.49829	6.74848e-06	5.08815	0.000734979	3.74516	0.00138989	-1.41013	0.340288	-0.652885	1	5.84209	3.06665e-09	4.25186	4.38722e-05	4.90475	1.67595e-05	-1.59023	0.135928
HORVU.MOREX.r3.2HG0172770	-0.098804	1	0.746152	0.0013686	1.07906	1.07377e-06	1.17786	8.34414e-08	0.332908	0.355294	0.177814	1	0.771009	0.00383948	0.866329	0.00100726	0.688515	0.0130694	0.0953202	0.885351	-0.000801102	1	0.525629	0.0360798	0.77812	0.000948297	0.778921	0.000977274	0.25249	0.446958
HORVU.MOREX.r3.2HG0186400	0.323658	1	5.27921	4.22856e-45	4.77488	7.65168e-37	4.45122	4.03753e-32	-0.504326	0.462316	0.0902002	1	5.22398	5.64499e-35	4.67754	7.04999e-28	4.58734	5.37586e-27	-0.546433	0.516922	0.22338	1	5.14815	5.63699e-43	3.77923	5.49878e-23	3.55585	2.24588e-20	-1.36892	0.00784237
HORVU.MOREX.r3.2HG0120420	0.384548	1	6.5022	1.52477e-12	4.729	7.11405e-07	4.34445	1.97391e-06	-1.77321	0.0870671	-2.10839	1	4.49082	3.21663e-07	3.31052	0.000330516	5.41891	1.40619e-07	-1.1803	0.416277	-1.91797	1	8.6509	4.46111e-11	6.13176	9.78448e-06	8.04974	1.00006e-07	-2.51914	0.00847214
HORVU.MOREX.r3.2HG0162790	-0.063504	1	2.80948	2.07877e-13	2.22983	1.20043e-08	2.29333	4.21098e-09	-0.579649	0.37041	-0.00762163	1	2.63106	2.06826e-09	2.89267	3.53348e-11	2.90029	2.97959e-11	0.261604	0.809098	-0.216986	1	1.91031	1.81204e-06	1.82336	6.7853e-06	2.04035	3.59536e-07	-0.0869513	0.907403
HORVU.MOREX.r3.2HG0172880	0	1	6.03329	0.000942596	5.42771	0.00341764	5.408	0.00344748	-0.605583	0.829485	0	1	5.93924	0.00748699	6.36186	0.00395456	6.61731	0.00314581	0.422625	0.913447	0	1	5.21563	0.00670385	5.12146	0.0077488	5.18609	0.00722884	-0.0941758	0.970183
HORVU.MOREX.r3.2HG0209000	0.000805876	1	1.12526	6.37095e-05	1.16443	2.84044e-05	1.16362	2.88913e-05	0.0391695	0.962198	0.481439	1	1.71522	2.7908e-08	1.56543	6.27231e-07	1.08399	0.000913009	-0.149789	0.843292	-0.00577513	1	1.57952	6.35959e-09	1.58821	5.04892e-09	1.59399	4.50689e-09	0.00868892	0.987554
HORVU.MOREX.r3.2HG0165360	0.269853	1	0.794227	0.0134457	1.134	0.000174696	0.864152	0.00526806	0.339777	0.511336	0.303271	1	1.16739	0.000947129	1.67908	6.13536e-07	1.37581	5.71082e-05	0.511692	0.351542	0.255438	1	0.78401	0.0171748	1.13731	0.000217037	0.88187	0.00564572	0.353298	0.413424
HORVU.MOREX.r3.2HG0209560	0.00122595	1	2.89658	2.12869e-09	2.26073	5.19391e-06	2.2595	5.38337e-06	-0.635853	0.436049	-0.344726	1	3.25017	3.00937e-09	1.37567	0.0273316	1.7204	0.0053443	-1.8745	0.00521293	0.103106	1	3.32007	2.69721e-12	1.75639	0.000748381	1.65329	0.00170742	-1.56367	0.0119571
HORVU.MOREX.r3.2HG0160800	-0.242324	1	1.10174	0.00889166	1.2514	0.00248778	1.49372	0.000219578	0.149661	0.879908	0.555631	1	1.53276	0.000963637	1.4494	0.00210782	0.893771	0.0908437	-0.0833544	0.95	0.00434161	1	0.175228	0.762283	0.767355	0.098285	0.763014	0.104632	0.592127	0.293409
HORVU.MOREX.r3.2HG0138690	1.73411	1	0.0974116	0.943903	2.44136	0.00708295	0.707257	0.5092	2.34395	0.042399	2.15544	1	-0.578235	0.673613	1.85091	0.0979714	-0.304534	0.845754	2.42915	0.070769	2.37569	0.708108	0.931052	0.408332	1.04305	0.366105	-1.33264	0.20942	0.111996	0.949743
HORVU.MOREX.r3.2HG0116230	0	1	9.81985	1.50312e-12	10.0655	3.69294e-13	10.0457	4.11489e-13	0.245607	0.867003	3.19085	1	9.09323	1.52167e-07	8.4527	1.65068e-06	5.26184	6.78007e-07	-0.640535	0.642703	0	1	9.06263	1.038e-10	9.19942	6.64185e-11	9.26406	5.3476e-11	0.136797	0.904576
HORVU.MOREX.r3.2HG0156310	-0.0801286	1	1.34609	7.22888e-06	1.25978	3.01871e-05	1.33991	7.92386e-06	-0.0863076	0.914678	-0.0487284	1	1.30911	0.000148208	1.35712	9.03625e-05	1.40585	5.59848e-05	0.0480162	0.961225	-0.126859	1	1.51295	3.98544e-07	1.43824	2.00511e-06	1.5651	1.87973e-07	-0.0747115	0.893098
HORVU.MOREX.r3.2HG0152470	1.05004	1	2.2525	0.000983069	1.51588	0.0376263	0.465841	0.571663	-0.736626	0.499933	0.0737917	1	1.53416	0.0610779	2.12631	0.0060794	2.05252	0.00887465	0.592155	0.681335	2.44001	0.155129	3.04566	7.4161e-05	2.91253	0.000147009	0.47252	0.606474	-0.133121	0.910978
HORVU.MOREX.r3.2HG0138340	0.432097	1	1.9868	4.52556e-05	1.30288	0.011245	0.870781	0.109538	-0.683921	0.386261	-0.550354	1	2.09233	0.000157902	1.53786	0.00831769	2.08821	0.000231436	-0.554474	0.598659	-0.274819	1	2.78075	3.48051e-09	1.84493	0.000229486	2.11975	1.7724e-05	-0.935821	0.154034
HORVU.MOREX.r3.2HG0207920	0.470952	1	1.77506	0.0624558	2.16515	0.0184683	1.6942	0.0717238	0.390088	0.840107	-0.971226	1	1.02106	0.392155	0.0143789	0.997405	0.985605	0.459182	-1.00668	0.582053	0.961368	1	2.06307	0.031296	1.53073	0.137452	0.569361	0.652647	-0.532344	0.696305
HORVU.MOREX.r3.2HG0199880	-0.611475	1	6.06538	3.6978e-05	5.86998	6.82388e-05	6.48145	6.81152e-05	-0.195399	0.954034	0	1	7.96439	0.00014559	5.95811	0.00715577	6.21361	0.00582242	-2.00628	0.357619	-1.02643	1	8.31331	1.44741e-06	5.9957	0.00103567	7.02213	9.1468e-05	-2.31761	0.129674
HORVU.MOREX.r3.2HG0126910	2.47736	1	4.83617	5.20484e-06	6.01615	5.93997e-09	3.53879	0.000215811	1.17998	0.446887	2.90925	1	4.36209	0.000308344	5.94331	3.68877e-07	3.03405	0.00791595	1.58122	0.364015	0.564299	1	2.48347	0.0200201	3.82663	0.000125256	3.26234	0.00116953	1.34317	0.308082
HORVU.MOREX.r3.2HG0136190	0	1	7.56711	0.000867871	6.23886	0.00764888	6.21915	0.00761481	-1.32825	0.711229	2.18726	1	5.90599	0.0376794	2.99146	0.376542	0.804202	0.838295	-2.91453	0.449048	0	1	7.78079	0.000719904	4.6791	0.0691369	4.74373	0.0675389	-3.1017	0.218611
HORVU.MOREX.r3.2HG0130420	0.195733	1	1.69415	4.57614e-09	1.19764	6.37834e-05	1.00191	0.00102017	-0.496508	0.279631	0.137508	1	1.88479	7.37116e-09	1.24454	0.000317233	1.10704	0.00198606	-0.640243	0.211862	-0.190126	1	1.59347	4.89138e-08	0.716824	0.0309236	0.90695	0.00465452	-0.87665	0.0223762
HORVU.MOREX.r3.2HG0123520	0.355233	1	0.920673	0.000208814	1.39556	3.15937e-09	1.04033	1.60782e-05	0.474886	0.17948	-0.071201	1	1.46436	3.46312e-08	1.37074	3.6398e-07	1.44194	7.63413e-08	-0.0936236	0.898269	0.00866638	1	1.86751	2.92282e-16	1.78753	8.39642e-15	1.77887	1.20715e-14	-0.0799782	0.848731
HORVU.MOREX.r3.2HG0172010	0.54442	1	0.446272	0.582607	2.02625	0.000576337	1.48183	0.0127625	1.57998	0.0405832	-0.406873	1	-0.194368	0.831684	1.33784	0.046671	1.74471	0.00841947	1.53221	0.060686	0.00820107	1	0.492919	0.485648	1.62801	0.00453299	1.61981	0.00494968	1.13509	0.115153
HORVU.MOREX.r3.2HG0100060	0.1272	1	1.28705	9.12828e-13	1.28362	9.17557e-13	1.15642	1.67114e-10	-0.00343131	0.996161	-0.0172934	1	1.0139	1.24152e-06	0.858608	6.65863e-05	0.875902	5.06652e-05	-0.155287	0.732692	-0.0925607	1	0.877633	2.98562e-06	0.672334	0.000568539	0.764895	7.13567e-05	-0.205298	0.457054
HORVU.MOREX.r3.2HG0146750	0.0904829	1	4.01517	1.06854e-09	1.80567	0.0124365	1.71519	0.0180623	-2.2095	0.0103181	-0.284299	1	2.00898	0.0146998	-0.0304304	0.985572	0.253868	0.839583	-2.03941	0.0425296	-0.12577	1	2.98558	1.36345e-05	-0.414362	0.688062	-0.288593	0.793033	-3.39995	1.95607e-05
HORVU.MOREX.r3.2HG0183370	-0.0414162	1	2.06587	6.28367e-07	1.90173	5.05338e-06	1.94315	3.207e-06	-0.164135	0.86812	-0.234981	1	2.89862	3.96328e-10	2.01222	3.95354e-05	2.2472	3.73303e-06	-0.886403	0.19865	-0.00918286	1	3.4513	3.07886e-18	2.22713	1.10777e-07	2.23631	1.00137e-07	-1.22417	0.0184975
HORVU.MOREX.r3.2HG0128280	0.18475	1	2.78322	2.7866e-12	2.45203	1.16318e-09	2.26728	2.0914e-08	-0.331197	0.675243	-0.0858192	1	2.61653	1.05687e-08	2.01685	2.30683e-05	2.10267	9.69792e-06	-0.599682	0.461241	0.105685	1	2.68434	2.10314e-11	2.02544	1.21905e-06	1.91975	4.93464e-06	-0.658899	0.24558
HORVU.MOREX.r3.2HG0190460	0.324468	1	2.87404	0.00215095	2.85503	0.00219043	2.53056	0.00611282	-0.019015	0.994874	1.14667	1	3.05489	0.00400479	3.22187	0.00233211	2.07519	0.0543605	0.166975	0.950083	-1.59874	1	3.67469	0.000261008	3.77274	0.000157515	5.37148	1.78335e-05	0.0980511	0.953395
HORVU.MOREX.r3.2HG0180880	1.24176	1	7.6616	3.2212e-06	5.64323	0.000978925	4.40147	0.00280099	-2.01836	0.279678	-0.990346	1	4.91244	0.00207124	2.90463	0.100114	3.89497	0.0377303	-2.00782	0.389246	1.25438	1	7.19954	1.97923e-06	3.59297	0.0376004	2.33859	0.152988	-3.60657	0.0223874
HORVU.MOREX.r3.2HG0190500	0.736136	1	3.94548	1.71272e-23	2.99437	1.37635e-13	2.25824	4.69206e-08	-0.951105	0.105987	-0.193978	1	3.74433	9.67968e-17	2.25465	2.61808e-06	2.44863	2.85089e-07	-1.48968	0.0105119	0.509832	1	4.33919	2.6816e-28	2.30361	4.18497e-08	1.79378	3.71806e-05	-2.03557	4.2223e-05
HORVU.MOREX.r3.2HG0187570	0.162883	1	-0.299176	0.420875	1.01216	0.000645253	0.849273	0.00488442	1.31133	0.000145694	-0.137244	1	1.25847	0.000191783	0.93227	0.00857546	1.06951	0.00251749	-0.326203	0.607734	0.493102	1	1.26411	1.92904e-05	1.24058	2.86074e-05	0.747477	0.0196908	-0.0235329	0.967775
HORVU.MOREX.r3.2HG0141000	-0.301634	1	2.18742	1.26768e-08	3.02648	4.87167e-16	3.32811	3.01186e-19	0.839063	0.131456	0.857582	1	3.39066	1.70224e-15	3.92101	1.41785e-20	3.06343	6.47114e-13	0.530349	0.515181	0.569442	1	2.75287	3.77005e-13	3.54526	1.76606e-21	2.97582	2.86554e-15	0.79239	0.134328
HORVU.MOREX.r3.2HG0213620	0	1	11.2363	2.08711e-12	9.53729	4.41185e-09	9.51758	4.7543e-09	-1.69898	0.285411	-1.83414	1	7.87374	6.35105e-08	5.2041	0.000783058	7.03824	0.000812966	-2.66964	0.102186	0.755989	1	9.16147	7.95715e-12	5.35435	0.000228196	4.59836	0.000465719	-3.80712	0.00359065
HORVU.MOREX.r3.2HG0119860	-0.647226	1	2.31811	3.50439e-05	2.53813	4.61532e-06	3.18536	4.40063e-09	0.22002	0.871186	0.924662	1	3.68828	1.56856e-09	3.85151	3.08514e-10	2.92685	3.96097e-06	0.16323	0.928954	0.285142	1	3.14954	7.81429e-09	3.39815	4.66522e-10	3.11301	1.70733e-08	0.248615	0.792963
HORVU.MOREX.r3.2HG0196990	0	1	10.2565	3.37325e-09	7.74585	1.51644e-05	7.72613	1.58567e-05	-2.51064	0.151247	-2.23957	1	6.16352	0.000125613	4.25738	0.0130214	6.49695	0.00457135	-1.90613	0.420636	-1.01633	1	7.01733	2.30005e-07	4.60501	0.00153607	5.62134	0.000395728	-2.41232	0.1405
HORVU.MOREX.r3.2HG0121350	1.08074	1	2.95727	0.0139575	3.02039	0.0113129	1.93965	0.103345	0.063119	0.985332	0.362747	1	2.22515	0.111517	0.775392	0.658025	0.412645	0.834573	-1.44975	0.498996	-1.7293	1	0.299401	0.858395	-0.058213	0.983738	1.67108	0.268494	-0.357614	0.855106
HORVU.MOREX.r3.2HG0126090	-0.129435	1	1.14429	1.2183e-06	1.52246	2.78181e-11	1.65189	3.82129e-13	0.37817	0.308649	0.0432823	1	1.4518	3.51232e-08	1.6253	5.28303e-10	1.58202	1.55834e-09	0.173502	0.777621	0.165966	1	1.27321	6.1341e-08	1.35026	8.57597e-09	1.18429	6.95109e-07	0.0770515	0.85495
HORVU.MOREX.r3.2HG0160560	0.888654	1	10.6393	1.40483e-124	10.2272	5.56209e-115	9.33851	9.78216e-97	-0.412147	0.661971	-0.115733	1	9.03411	2.40123e-72	8.1779	4.79434e-59	8.29363	1.00969e-60	-0.856209	0.352369	1.98535	0.0162485	10.5648	4.2532e-123	9.59575	3.67334e-101	7.6104	2.8874e-64	-0.969031	0.143834
HORVU.MOREX.r3.2HG0177790	0.591234	1	4.69755	0.000218416	2.9646	0.0301868	2.37337	0.0796342	-1.73295	0.336635	0.735859	1	3.13667	0.0384482	2.22441	0.17356	1.48855	0.399225	-0.912258	0.748419	0.0418491	1	4.2395	0.00195637	2.21358	0.163154	2.17173	0.173426	-2.02592	0.205725
HORVU.MOREX.r3.2HG0114320	0.333242	1	-0.182361	0.78175	1.18493	0.0121049	0.85169	0.0840404	1.36729	0.0186896	-0.418465	1	0.20514	0.777016	0.806117	0.171615	1.22458	0.0301499	0.600977	0.514629	0.327175	1	0.0608378	0.935201	1.03938	0.0379449	0.712206	0.190084	0.978544	0.102851
HORVU.MOREX.r3.2HG0196930	0.764556	1	0.928139	0.0511926	1.25362	0.00588651	0.489067	0.350309	0.325484	0.706416	0.571013	1	2.21403	5.96664e-06	1.04282	0.0587448	0.47181	0.485153	-1.17121	0.0832776	1.15501	0.812276	3.25913	2.93036e-15	2.34455	5.39077e-08	1.18954	0.0125262	-0.914575	0.114921
HORVU.MOREX.r3.2HG0155620	0.0780624	1	0.69725	0.00972736	1.17504	1.79195e-06	1.09698	9.21773e-06	0.477794	0.192422	0.284985	1	1.38915	2.91079e-06	1.41725	1.75772e-06	1.13227	0.000136571	0.0281045	0.973819	-0.0903184	1	1.18318	9.33515e-06	1.34384	1.56461e-07	1.43416	1.99433e-08	0.160661	0.689988
HORVU.MOREX.r3.2HG0186020	0.0923612	1	4.47754	5.5748e-14	3.07108	7.42084e-07	2.97871	1.59922e-06	-1.40647	0.0828988	-0.29773	1	4.74982	2.36842e-12	3.03356	2.72421e-05	3.33129	3.80334e-06	-1.71626	0.0502376	0.0324508	1	5.38585	9.57862e-20	2.86046	9.00234e-06	2.82801	1.14483e-05	-2.52539	0.000458033
HORVU.MOREX.r3.2HG0136770	-0.0885704	1	1.44532	1.49933e-09	1.55607	5.48846e-11	1.64464	3.48074e-12	0.110744	0.845825	-0.0970741	1	1.61445	2.05327e-09	1.39077	4.66152e-07	1.48785	6.07566e-08	-0.223676	0.703936	-0.153427	1	1.58399	2.50436e-11	1.18099	1.85497e-06	1.33441	5.03079e-08	-0.403007	0.241131
HORVU.MOREX.r3.2HG0128860	1.76507	1	5.09202	0.000198067	5.2793	9.65974e-05	3.51422	0.00021451	0.187281	0.927471	1.3334	1	5.20205	0.000232731	4.78027	0.000915649	3.44686	0.00145528	-0.42178	0.829022	0.974993	1	5.41655	3.64983e-06	5.76954	6.50001e-07	4.79455	3.81688e-07	0.352994	0.765193
HORVU.MOREX.r3.2HG0107100	0.0264005	1	1.08692	7.03514e-05	1.00742	0.000259104	0.981022	0.000385266	-0.0794979	0.912133	0.109302	1	0.636986	0.0615196	0.632839	0.0663797	0.523537	0.157944	-0.00414741	0.996773	-0.164891	1	0.398031	0.21856	0.335613	0.338671	0.500504	0.120335	-0.0624176	0.901824
HORVU.MOREX.r3.2HG0159460	0.830938	1	2.78912	0.106759	3.45859	0.034075	2.62765	0.08511	0.669475	NA	0	1	4.56488	0.0532262	4.38297	0.0672628	4.63843	0.0586512	-0.181911	NA	2.83587	1	5.51138	0.00366825	3.82368	0.0690023	0.987813	0.658684	-1.6877	NA
HORVU.MOREX.r3.2HG0181510	0.23533	1	1.40378	0.00112626	1.17986	0.00723868	0.944527	0.0356441	-0.223926	0.803672	-0.147788	1	0.419643	0.468707	0.621073	0.258899	0.768861	0.160993	0.20143	0.860202	0.236777	1	1.15961	0.00796028	0.683089	0.160794	0.446311	0.407193	-0.476518	0.417671
HORVU.MOREX.r3.2HG0175420	0.193866	1	0.895961	7.91493e-05	1.05924	1.85313e-06	0.865376	0.000134017	0.163281	0.716869	0.0419449	1	0.93856	0.000284568	0.911192	0.00049035	0.869248	0.00116028	-0.0273672	0.971337	-0.0450402	1	0.899456	9.16263e-05	0.875518	0.000152439	0.920558	6.67165e-05	-0.0239373	0.95777
HORVU.MOREX.r3.2HG0107590	0.0427865	1	0.78045	0.0138693	1.03933	0.00064524	0.99654	0.00108506	0.258877	0.645746	-0.129449	1	1.22226	0.000375331	0.821718	0.0254158	0.951168	0.0096775	-0.400544	0.51579	0.0802165	1	1.24679	3.83617e-05	1.20527	7.80329e-05	1.12506	0.000271054	-0.0415137	0.943859
HORVU.MOREX.r3.2HG0200290	-0.0842178	1	1.0575	0.00652493	1.00311	0.0103145	1.08733	0.00478731	-0.0543893	0.960693	0.491972	1	1.3978	0.00122212	1.02027	0.0256544	0.528295	0.328074	-0.377532	0.652114	-0.0997722	1	0.125373	0.820262	0.0237949	0.97799	0.123567	0.844062	-0.101578	0.879297
HORVU.MOREX.r3.2HG0126280	-0.0891185	1	0.817119	0.00572044	1.4767	7.77401e-08	1.56582	9.91766e-09	0.659584	0.0872119	0.0374368	1	1.92382	2.82729e-10	1.67921	7.60687e-08	1.64177	1.61683e-07	-0.244613	0.717288	0.403103	1	2.00188	7.90252e-14	2.06662	1.45455e-14	1.66352	1.38642e-09	0.0647381	0.90068
HORVU.MOREX.r3.2HG0104090	0.331394	1	1.20648	2.61631e-07	1.35753	4.34575e-09	1.02614	1.50152e-05	0.151055	0.763512	-0.25854	1	1.07021	8.13529e-05	1.17973	1.28307e-05	1.43827	5.67218e-08	0.109521	0.873792	0.199891	1	1.32437	1.29636e-08	1.25773	9.4438e-08	1.05784	1.19072e-05	-0.0666418	0.875593
HORVU.MOREX.r3.2HG0168260	0.0681837	1	0.946702	1.14068e-06	1.18932	2.33175e-10	1.12114	2.73174e-09	0.242621	0.456349	0.136255	1	1.5935	2.49774e-14	1.55893	1.17988e-13	1.42268	9.38891e-12	-0.0345639	0.95499	-0.142588	1	1.30031	3.29011e-12	1.45499	2.17374e-15	1.59758	2.16327e-18	0.154684	0.600413
HORVU.MOREX.r3.2HG0140830	-0.823593	1	4.24532	3.90539e-05	2.34266	0.0404751	3.16625	0.00837646	-1.90266	0.154522	-0.736472	1	4.31036	0.000328315	4.88046	4.00174e-05	5.61693	6.69723e-06	0.570092	0.814699	-1.47954	1	4.09105	0.000175974	5.05205	1.6537e-06	6.53158	3.2635e-07	0.960992	0.474533
HORVU.MOREX.r3.2HG0101890	0.613703	1	3.45601	1.43995e-08	1.88541	0.00392726	1.27171	0.0649904	-1.57059	0.0623224	-2.21088	1	2.52349	0.000476901	-0.515169	0.595115	1.69571	0.0362655	-3.03865	0.000108391	-1.36398	1	4.13135	5.14024e-12	1.87733	0.00512672	3.2413	2.32558e-07	-2.25402	0.00427202
HORVU.MOREX.r3.2HG0135120	-0.110944	1	7.55735	4.72953e-36	6.15848	6.29011e-24	6.26942	1.10454e-24	-1.39887	0.123519	1.1354	1	8.51972	2.48953e-32	6.84299	8.54304e-21	5.70759	6.83805e-16	-1.67673	0.0990043	0.494346	1	8.51003	3.16613e-43	6.57013	1.36887e-25	6.07578	1.87516e-22	-1.9399	0.0192299
HORVU.MOREX.r3.2HG0205320	1.20904	1	3.87732	8.23717e-06	3.01702	0.000827485	1.80798	0.0370811	-0.860305	0.508383	-1.52062	1	3.20665	0.000892125	3.3685	0.000463746	4.88913	8.93584e-06	0.161859	0.947373	-0.869611	1	3.48618	4.6692e-05	2.8878	0.00106949	3.75741	6.97148e-05	-0.598375	0.605174
HORVU.MOREX.r3.2HG0115300	0.0306372	1	1.42218	4.55242e-12	1.23277	3.27223e-09	1.20213	8.42965e-09	-0.189417	0.638757	0.213688	1	1.40176	2.21284e-09	1.13379	2.79457e-06	0.920099	0.000258529	-0.267974	0.556973	-0.0419157	1	0.988956	4.29018e-06	0.845845	0.000129062	0.887761	5.78819e-05	-0.143111	0.673696
HORVU.MOREX.r3.2HG0132400	0.247374	1	1.15208	7.57386e-06	1.26697	6.39131e-07	1.0196	8.65553e-05	0.11489	0.847513	-0.38402	1	0.602707	0.0625622	0.853498	0.00567085	1.23752	3.06659e-05	0.25079	0.676947	-0.0803897	1	1.00563	0.000146967	0.83455	0.00227151	0.91494	0.000729116	-0.171082	0.675151
HORVU.MOREX.r3.2HG0158020	0.19714	1	0.832314	0.000293903	1.0008	7.79993e-06	0.803661	0.000447588	0.168486	0.706501	-0.325251	1	0.462001	0.108791	0.804137	0.00238551	1.12939	1.00154e-05	0.342136	0.435196	0.0256058	1	0.77948	0.000924741	0.820023	0.00044893	0.794417	0.00074593	0.0405429	0.923734
HORVU.MOREX.r3.2HG0128410	-0.330903	1	0.669019	0.219096	1.10261	0.026811	1.43351	0.0028286	0.433591	0.610977	1.1698	1	2.1864	6.67276e-05	2.29287	2.94102e-05	1.12307	0.0644408	0.106473	0.944382	0.305261	1	0.740814	0.192371	1.18118	0.0243433	0.875921	0.115984	0.440368	0.539705
HORVU.MOREX.r3.2HG0192610	-0.0660935	1	0.524101	0.0145198	1.06852	4.43215e-08	1.13462	5.20657e-09	0.54442	0.0400424	-0.152362	1	0.879097	0.000145955	1.13802	4.26921e-07	1.29038	5.9818e-09	0.258925	0.537621	0.173694	1	0.838606	5.36567e-05	0.873226	2.13987e-05	0.699532	0.000974208	0.0346196	0.928095
HORVU.MOREX.r3.2HG0095600	-0.0117074	1	0.498573	0.319363	1.08253	0.0106879	1.09424	0.00960794	0.583959	0.372273	-0.455223	1	0.692856	0.192825	0.541171	0.336308	0.996393	0.0584748	-0.151686	0.901085	0.354712	1	1.09167	0.0172757	0.93661	0.045619	0.581897	0.253679	-0.155062	0.824724
HORVU.MOREX.r3.2HG0189430	-0.266268	1	2.48983	0.0159133	3.78238	0.000105815	4.04865	3.02483e-05	1.29254	0.415088	-3.43403	1	3.79003	0.000698799	2.65167	0.0258937	6.08571	2.18121e-07	-1.13836	0.580411	-1.31999	1	3.95689	5.39787e-05	3.11554	0.00227208	4.43553	7.16146e-06	-0.841344	0.565657
HORVU.MOREX.r3.2HG0172790	0.0638774	1	1.5499	7.04711e-05	1.04313	0.0109845	0.979252	0.017576	-0.506767	0.433317	0.306819	1	1.19011	0.0105203	1.42093	0.00185482	1.11411	0.0223338	0.230824	0.828396	-0.271767	1	0.993706	0.0181436	0.834737	0.0586147	1.1065	0.00865422	-0.158969	0.810666
HORVU.MOREX.r3.2HG0138610	0.872533	1	2.51271	0.00158186	2.40638	0.00248907	1.53385	0.0583974	-0.106327	0.960693	-0.41177	1	1.53959	0.106773	1.8283	0.049394	2.24007	0.0161554	0.288709	0.893597	0.344613	1	2.49848	0.00377126	2.2318	0.0109025	1.88719	0.0323727	-0.266682	0.834941
HORVU.MOREX.r3.2HG0138280	-0.145756	1	0.952472	0.000675341	1.23529	5.3091e-06	1.38105	2.69139e-07	0.282822	0.563206	0.18931	1	1.5086	6.83333e-07	1.51051	8.24859e-07	1.3212	2.6169e-05	0.00191594	0.998745	0.135653	1	1.53324	9.02842e-09	1.66554	4.03008e-10	1.52989	1.39217e-08	0.132304	0.77367
HORVU.MOREX.r3.2HG0194850	-0.0757345	1	0.97521	0.00445269	1.30863	7.4651e-05	1.38437	2.42473e-05	0.333423	0.573301	0.0258801	1	1.20191	0.00176003	1.35226	0.000384302	1.32638	0.000631072	0.150358	0.875231	-0.140272	1	1.44758	1.19342e-05	1.63599	5.7473e-07	1.77626	4.67149e-08	0.188409	0.724741
HORVU.MOREX.r3.2HG0189710	-0.390258	1	3.40474	2.33012e-20	2.81206	6.2571e-14	3.20232	7.98593e-18	-0.592678	0.339814	0.550323	1	3.51539	3.84664e-17	3.09907	3.11053e-13	2.54874	3.70407e-09	-0.41632	0.631311	-0.0906862	1	2.81356	4.93938e-14	2.62422	4.37728e-12	2.7149	7.2992e-13	-0.189346	0.773226
HORVU.MOREX.r3.2HG0136150	0.675807	1	5.5535	0.000936421	4.26646	0.0148356	3.59065	0.0248446	-1.28705	0.544687	0.875113	1	2.53276	0.144523	0.954339	0.65912	0.0792263	0.977708	-1.57842	0.549309	-1.25736	1	1.85766	0.190011	-2.92043	0.0787869	-1.66307	0.397157	-4.77809	0.00829935
HORVU.MOREX.r3.2HG0159310	0.0920769	1	1.88472	1.04947e-22	2.24476	4.02556e-32	2.15269	1.43525e-29	0.360046	0.248008	0.00140071	1	1.95122	3.36549e-19	1.89362	5.59596e-18	1.89222	4.7609e-18	-0.0576009	0.930914	0.256811	1	1.78779	2.60875e-20	1.67124	1.19034e-17	1.41443	1.02814e-12	-0.116544	0.728315
HORVU.MOREX.r3.2HG0118740	1.02427	1	4.21648	1.36316e-09	3.14621	1.1868e-05	2.12194	0.00369095	-1.07027	0.323629	0.503154	1	3.18512	7.95705e-05	2.6479	0.00149772	2.14474	0.013505	-0.537226	0.75798	-0.90166	1	3.39705	9.23066e-07	2.81079	8.46901e-05	3.71245	1.34244e-07	-0.586252	0.57843
HORVU.MOREX.r3.2HG0217370	0	1	7.5924	0.00197168	6.79024	0.00645329	6.77052	0.00642166	-0.80216	0.867003	-0.339751	1	2.22603	0.436335	0.148062	0.972784	0.487812	0.901275	-2.07797	0.644424	3.22506	1	5.31702	0.0449195	2.64303	0.416927	-0.582025	0.872861	-2.67399	0.370875
HORVU.MOREX.r3.2HG0123830	-0.0643784	1	2.933	3.68158e-11	2.40377	1.08263e-07	2.46815	4.63146e-08	-0.529233	0.497646	0.0300371	1	2.32113	7.84524e-06	2.21983	2.5388e-05	2.18979	3.63572e-05	-0.101299	0.94686	0.0460976	1	2.80173	2.30185e-10	1.87118	6.67577e-05	1.82508	0.000112299	-0.930553	0.125212
HORVU.MOREX.r3.2HG0186840	0.0981952	1	1.31324	1.03318e-06	1.09607	6.3364e-05	0.997872	0.000310914	-0.217173	0.683416	-0.325326	1	1.02443	0.00126864	0.563386	0.111068	0.888712	0.00801918	-0.461049	0.370811	0.133739	1	1.62287	7.67439e-10	0.727812	0.0146102	0.594073	0.0576677	-0.895056	0.00970812
HORVU.MOREX.r3.2HG0187860	0.982776	1	0.744301	0.267061	1.25923	0.0357486	0.276458	0.702225	0.514933	0.613075	0.550743	1	0.5084	0.562396	1.39279	0.0549235	0.842046	0.291622	0.884389	0.42172	2.10755	0.0777407	2.32126	0.00023363	2.07317	0.00114507	-0.034384	0.977968	-0.248089	0.793179
HORVU.MOREX.r3.2HG0203890	-0.0360499	1	1.49439	3.06931e-09	1.97642	5.4896e-16	2.01247	1.65102e-16	0.482029	0.201597	-0.0437121	1	1.90645	1.29328e-11	1.51334	2.13377e-07	1.55705	7.74758e-08	-0.393111	0.429575	-0.254634	1	1.88498	2.45495e-14	1.71353	7.52552e-12	1.96816	2.41904e-15	-0.171447	0.669514
HORVU.MOREX.r3.2HG0175640	0.104133	1	1.02548	3.38099e-05	1.10175	6.46637e-06	0.997613	5.17903e-05	0.0762683	0.9052	-0.405459	1	0.594715	0.0531015	0.805932	0.00617487	1.21139	1.76075e-05	0.211218	0.721743	0.0676293	1	0.249029	0.431234	0.263022	0.425503	0.195393	0.58052	0.0139932	0.977334
HORVU.MOREX.r3.2HG0100650	-0.206041	1	0.223723	0.727851	1.05613	0.0288821	1.26217	0.00742629	0.832404	0.219132	-0.51076	1	0.835539	0.151857	1.40789	0.00864485	1.91865	0.000256029	0.57235	0.536812	0.268739	1	0.609033	0.277972	1.36778	0.00472374	1.09904	0.029081	0.758745	0.227081
HORVU.MOREX.r3.2HG0124240	-0.0230127	1	1.47908	0.00021554	1.54957	9.12003e-05	1.57258	6.89286e-05	0.0704905	0.951189	0.383882	1	2.61709	3.2143e-09	2.39359	1.04019e-07	2.00971	9.21507e-06	-0.223499	0.834288	-0.441272	1	1.42431	0.000471039	1.87999	1.5621e-06	2.32126	1.69446e-09	0.455678	0.419256
HORVU.MOREX.r3.2HG0181240	17.6392	1.73129e-16	23.4772	2.39501e-36	16.2781	2.39389e-13	-1.36102	0.604175	-7.19907	0.00217475	-2.27245	1	0.206077	0.943688	-0.690847	0.803759	1.5816	0.58749	-0.896924	0.845636	-0.948673	1	2.12724	0.341838	1.95187	0.412595	2.90055	0.230388	-0.175368	0.958656
HORVU.MOREX.r3.2HG0160790	-0.122619	1	3.66675	2.87612e-19	2.63758	3.66761e-10	2.7602	4.60605e-11	-1.02917	0.085042	-0.264119	1	3.14223	2.28967e-11	2.31769	2.31395e-06	2.58181	1.11065e-07	-0.824542	0.29782	-0.0875464	1	3.16892	1.75067e-14	1.84078	3.48045e-05	1.92832	1.38255e-05	-1.32814	0.0178334
HORVU.MOREX.r3.2HG0201120	0.308689	1	1.35772	3.10631e-05	2.06055	4.01598e-11	1.75186	3.14648e-08	0.702829	0.12536	-0.252675	1	1.41767	0.000137383	1.91594	1.14879e-07	2.16861	1.1671e-09	0.498271	0.434069	0.208118	1	1.43228	1.29928e-05	1.71684	1.00432e-07	1.50872	4.41971e-06	0.284557	0.568044
HORVU.MOREX.r3.2HG0195980	1.59327	1	2.57368	4.73463e-06	2.62328	2.52297e-06	1.03001	0.0786132	0.0496074	0.976112	0.0396724	1	1.81761	0.00529235	1.51828	0.0247849	1.47861	0.0316886	-0.299325	0.835703	0.732678	1	2.19606	9.91437e-05	1.3469	0.028485	0.614222	0.385435	-0.849161	0.250136
HORVU.MOREX.r3.2HG0159100	0.278602	1	2.40741	6.0185e-09	2.9343	3.25585e-13	2.65569	3.86019e-11	0.526884	0.433435	0.165896	1	2.42761	1.78503e-07	2.37183	4.3659e-07	2.20593	2.47146e-06	-0.0557771	0.965865	0.040704	1	2.35208	6.80152e-09	2.63017	5.15322e-11	2.58946	1.05923e-10	0.278091	0.659587
HORVU.MOREX.r3.2HG0200270	0.455911	1	2.43965	7.04711e-05	2.56741	1.98733e-05	2.1115	0.000340453	0.127756	0.932636	1.37256	1	3.65637	2.5264e-06	3.2781	3.77146e-05	1.90555	0.00646434	-0.37827	0.780362	-0.374736	1	3.00207	3.97262e-08	1.47269	0.0177556	1.84742	0.00278645	-1.52939	0.0225626
HORVU.MOREX.r3.2HG0213660	-0.207868	1	0.871134	0.00682619	1.38619	5.03042e-06	1.59406	1.02302e-07	0.515061	0.274519	0.0527438	1	0.619173	0.11606	1.16521	0.00118531	1.11246	0.00257792	0.546035	0.338783	-0.115455	1	0.417787	0.258095	0.664583	0.0566258	0.780038	0.0219337	0.246796	0.605612
HORVU.MOREX.r3.2HG0097650	2.6508	1	1.80013	0.402884	4.93541	0.00338252	2.28461	0.142817	3.13528	0.129457	2.75761	1	4.3836	0.0777464	4.8703	0.0473084	2.11269	0.301677	0.486693	0.911558	0.917361	1	1.95831	0.330454	1.47708	0.509556	0.559722	0.823355	-0.481224	0.85531
HORVU.MOREX.r3.2HG0167400	0.188652	1	1.67454	2.4644e-06	1.646	3.49964e-06	1.45735	4.75516e-05	-0.0285406	0.98031	-0.310124	1	1.08657	0.0113024	0.672429	0.15334	0.982553	0.0301557	-0.414141	0.588169	0.0287416	1	1.34848	0.000252071	0.779441	0.0551874	0.7507	0.0688616	-0.569043	0.251036
HORVU.MOREX.r3.2HG0187550	-0.67982	1	7.12221	8.4368e-25	5.67297	9.14479e-16	6.35279	2.1308e-19	-1.44925	0.178672	-0.819945	1	5.5709	3.90971e-12	4.21232	4.53495e-07	5.03226	1.05532e-09	-1.35858	0.316987	-0.59627	1	5.71924	4.41347e-16	3.52734	2.48973e-06	4.12361	2.67402e-08	-2.19191	0.0214169
HORVU.MOREX.r3.2HG0144560	-0.183975	1	1.20141	6.5139e-11	1.07347	7.66344e-09	1.25744	6.94546e-12	-0.127949	0.746156	0.14032	1	1.0821	3.32911e-07	1.17416	2.98676e-08	1.03384	1.64455e-06	0.0920595	0.868316	-0.156862	1	0.846813	1.10433e-05	0.851308	1.06058e-05	1.00817	1.07828e-07	0.00449502	0.990973
HORVU.MOREX.r3.2HG0114390	-0.192498	1	3.48719	8.84974e-10	1.73851	0.00475345	1.93101	0.00144173	-1.74868	0.0214331	-0.447099	1	2.20163	0.00136203	0.185182	0.858431	0.632281	0.491928	-2.01645	0.0143073	-0.250282	1	3.02747	1.80881e-07	0.175207	0.861653	0.425489	0.621539	-2.85227	3.88865e-05
HORVU.MOREX.r3.2HG0212360	3.63932	1	4.05198	0.045483	4.12124	0.0380114	0.481917	0.806847	0.0692595	NA	-1.71345	1	-1.03966	0.603258	-3.10871	0.128716	-1.39526	0.61091	-2.06905	NA	-1.06429	1	-0.287059	0.902988	0.164018	0.952192	1.22831	0.560625	0.451077	NA
HORVU.MOREX.r3.2HG0214830	0.330583	1	1.0633	0.000447393	1.03473	0.00065789	0.70415	0.0271854	-0.0285684	0.975547	-0.0759881	1	0.330932	0.432901	0.544792	0.165774	0.62078	0.119005	0.21386	0.780472	-0.12924	1	-0.507384	0.142066	-0.242163	0.566043	-0.112923	0.817579	0.265221	0.560359
HORVU.MOREX.r3.2HG0152180	-0.031131	1	0.948057	0.11521	1.28138	0.0233618	1.31251	0.0196328	0.333326	0.762257	0.263179	1	2.25828	0.000251697	1.25374	0.0679791	0.990561	0.174114	-1.00454	0.276321	0.333573	1	2.7485	1.66446e-07	2.30645	1.93006e-05	1.97288	0.000290104	-0.442052	0.569006
HORVU.MOREX.r3.2HG0099640	2.46637	1	3.05964	0.000763436	2.63117	0.004518	0.164794	0.896163	-0.42847	0.819906	-3.85516	0.281533	-1.0157	0.3835	-0.748166	0.552927	3.107	0.00389493	0.267536	0.922961	-0.217658	1	2.09228	0.0260346	0.928829	0.419863	1.14649	0.299354	-1.16345	0.334164
HORVU.MOREX.r3.2HG0172050	0.0887191	1	1.25459	0.000197067	1.36842	4.02863e-05	1.2797	0.000136638	0.113823	0.893987	0.500083	1	1.51726	5.99729e-05	1.27545	0.00107099	0.77537	0.0758759	-0.24181	0.778047	-0.0196627	1	0.312913	0.462101	0.59053	0.133257	0.610193	0.122268	0.277618	0.590168
HORVU.MOREX.r3.2HG0212570	-0.157877	1	1.07594	0.050589	1.27758	0.0174126	1.43546	0.00636189	0.201644	0.868434	0.785649	1	2.02632	0.000490478	2.09691	0.000325229	1.31126	0.0422722	0.0705874	0.965694	0.115185	1	0.628712	0.307047	1.2925	0.0195702	1.17732	0.0386655	0.663792	0.357999
HORVU.MOREX.r3.2HG0185130	-0.0731631	1	0.754624	0.0324738	1.06586	0.00130999	1.13902	0.000541082	0.311236	0.595295	-0.0716232	1	1.02071	0.00942109	1.32833	0.000443779	1.39995	0.000217493	0.307623	0.679424	-0.12002	1	0.416543	0.300043	0.836192	0.0179596	0.956212	0.00603422	0.419649	0.367726
HORVU.MOREX.r3.2HG0214800	0.151886	1	2.09158	1.10353e-13	2.34697	3.53856e-17	2.19509	4.15172e-15	0.25539	0.643642	-0.40287	1	2.63928	8.18654e-17	2.48432	9.1377e-15	2.88719	7.74825e-20	-0.15496	0.850984	0.261083	1	2.35104	6.35031e-17	2.37907	3.19445e-17	2.11799	9.46644e-14	0.0280319	0.962453
HORVU.MOREX.r3.2HG0154660	0.247557	1	4.57495	3.01183e-15	3.39162	1.314e-08	3.14406	1.56326e-07	-1.18334	0.182925	0.589204	1	4.75717	5.61778e-13	3.07245	1.15124e-05	2.48324	0.000606018	-1.68472	0.0691438	0.497137	1	4.46047	1.41161e-14	2.68591	1.51761e-05	2.18877	0.000617677	-1.77456	0.0232494
HORVU.MOREX.r3.2HG0209190	0.24366	1	0.841926	0.000537863	1.02405	1.52161e-05	0.780387	0.00134584	0.182121	0.69733	0.0186221	1	1.07632	7.04319e-05	1.0182	0.000208125	0.999579	0.000339931	-0.0581217	0.939796	0.276528	1	1.21259	2.65418e-07	1.27403	5.90113e-08	0.997504	4.12974e-05	0.0614417	0.887207
HORVU.MOREX.r3.2HG0125630	-0.294885	1	3.16494	3.66959e-12	1.97183	3.66719e-05	2.26671	1.62511e-06	-1.19311	0.0607987	0.279266	1	3.05672	4.74099e-09	1.60682	0.0049506	1.32755	0.0277632	-1.4499	0.0363734	0.0520017	1	2.96433	1.06656e-10	1.5316	0.0024987	1.4796	0.00381748	-1.43273	0.0187774
HORVU.MOREX.r3.2HG0175130	0.981508	1	9.49279	2.32885e-11	7.59351	1.93024e-07	6.612	7.65338e-06	-1.89928	0.035433	-1.84379	1	5.68759	1.69592e-06	4.8368	8.04978e-05	6.6806	0.000352302	-0.85079	0.555928	0	1	7.85837	7.5991e-08	6.02844	9.06938e-05	6.09307	8.01311e-05	-1.82993	0.0571358
HORVU.MOREX.r3.2HG0107450	0.0467077	1	0.619751	0.240065	1.25475	0.00647319	1.20804	0.00882138	0.634997	0.372798	0.57413	1	1.62799	0.0023773	1.27816	0.0227477	0.704027	0.263534	-0.349836	0.749125	0.0631274	1	0.121833	0.858031	0.959265	0.052464	0.896138	0.0754802	0.837432	0.164111
HORVU.MOREX.r3.2HG0138210	0.337095	1	1.42998	9.68822e-09	1.49626	1.54444e-09	1.15916	4.61603e-06	0.0662739	0.92515	0.132032	1	1.56373	2.75913e-08	1.47843	2.23851e-07	1.3464	3.19909e-06	-0.0853013	0.918042	-0.0711055	1	1.57924	1.55875e-10	1.28543	4.34767e-07	1.35653	8.82e-08	-0.293813	0.427527
HORVU.MOREX.r3.2HG0125640	-0.307172	1	1.59373	0.0670175	2.21718	0.00610403	2.52435	0.00186329	0.623447	0.661359	0.515662	1	2.8126	0.00274054	1.71148	0.0998028	1.19581	0.274783	-1.10113	0.441877	0.0870955	1	3.90436	9.96243e-07	3.36669	3.89817e-05	3.2796	5.61519e-05	-0.537662	0.629779
HORVU.MOREX.r3.2HG0196290	0.211983	1	0.471534	0.34795	1.70104	3.43552e-05	1.48905	0.000354654	1.2295	0.0204997	-0.663424	1	1.04861	0.0389303	0.964886	0.0636079	1.62831	0.000850393	-0.0837222	0.950218	0.147268	1	1.24663	0.00424705	1.35318	0.00181244	1.20591	0.00662893	0.106547	0.88712
HORVU.MOREX.r3.2HG0127020	0.257527	1	0.299219	0.595706	1.31216	0.00224766	1.05463	0.0163557	1.01294	0.0749982	-0.147764	1	0.511598	0.379601	0.322262	0.620528	0.470026	0.461476	-0.189336	0.875475	0.0747497	1	0.985376	0.0313513	0.949971	0.0413038	0.875222	0.066211	-0.0354051	0.966928
HORVU.MOREX.r3.2HG0196010	0.075071	1	1.62016	1.83245e-05	1.3246	0.000614771	1.24953	0.00125335	-0.295554	0.680976	0.613318	1	1.84883	2.02016e-05	1.45129	0.0013115	0.83797	0.087714	-0.397546	0.621985	0.190067	1	1.49539	0.000167989	1.34364	0.000786303	1.15357	0.00462019	-0.151748	0.811938
HORVU.MOREX.r3.2HG0126450	-0.272022	1	0.502029	0.535118	1.52702	0.017759	1.79905	0.00452392	1.02499	0.270786	-1.72341	1	-0.709926	0.390388	-0.0220918	0.987925	1.70131	0.0247493	0.687834	0.590926	-0.554824	1	0.531464	0.492866	0.673061	0.387537	1.22788	0.0768187	0.141596	0.897416
HORVU.MOREX.r3.2HG0116390	0.269492	1	2.32764	1.27357e-07	1.83868	4.71642e-05	1.56918	0.000624176	-0.488968	0.533931	-0.368639	1	1.4482	0.0068486	1.27132	0.0212792	1.63996	0.00247834	-0.176882	0.897035	0.128236	1	1.7666	0.000125065	1.28667	0.00802483	1.15844	0.0199494	-0.479922	0.470223
HORVU.MOREX.r3.2HG0116360	0.0464674	1	4.12761	2.40263e-21	4.4516	1.05804e-24	4.40514	3.39435e-24	0.323993	0.732138	0.728923	1	4.13091	5.81134e-17	4.57283	1.26115e-20	3.84391	1.23136e-14	0.441918	0.68699	-0.0370721	1	3.95996	1.12713e-19	3.49647	3.4416e-15	3.53355	1.84646e-15	-0.463487	0.506254
HORVU.MOREX.r3.2HG0107380	0.316047	1	1.89827	9.90043e-06	1.82122	2.32017e-05	1.50517	0.000577973	-0.0770583	0.951189	-0.357286	1	1.23369	0.019343	0.976581	0.0778309	1.33387	0.0135612	-0.257108	0.825974	0.347573	1	1.1646	0.0133958	0.825477	0.102701	0.477904	0.404521	-0.339128	0.616258
HORVU.MOREX.r3.2HG0188580	0.16472	1	4.94371	2.84257e-29	3.99889	4.00115e-19	3.83417	1.15875e-17	-0.944822	0.162167	-0.0825485	1	4.54894	2.1375e-19	3.40184	7.24927e-11	3.48439	1.97991e-11	-1.1471	0.132765	0.238029	1	5.29605	1.33186e-32	3.37016	3.94276e-13	3.13214	1.76793e-11	-1.92589	0.00079784
HORVU.MOREX.r3.2HG0152540	0	1	9.5566	4.92409e-09	8.10719	1.08947e-06	8.08747	1.17477e-06	-1.44941	0.400834	0	1	8.19659	5.26855e-05	5.89509	0.00621583	6.15056	0.00502242	-2.3015	0.218872	0	1	9.22321	2.16094e-08	4.41222	0.0219177	4.47686	0.0207394	-4.81099	0.000560088
HORVU.MOREX.r3.2HG0184620	-0.689907	1	8.42468	7.49397e-60	7.569	2.89957e-48	8.25891	2.85678e-57	-0.85568	0.343057	0.0713017	1	7.97543	1.5065e-42	7.00665	1.11887e-32	6.93535	4.2874e-32	-0.968775	0.364701	0.153716	1	8.17731	2.54331e-56	6.8134	6.54844e-39	6.65968	6.0439e-37	-1.36392	0.0677347
HORVU.MOREX.r3.2HG0190600	1.34125	1	7.07105	4.97758e-19	6.60893	1.36561e-16	5.26768	2.21137e-15	-0.462124	0.689807	-1.91049	1	4.57591	7.52096e-12	3.25293	3.61699e-06	5.16342	1.0228e-11	-1.32299	0.1821	-0.729885	1	5.27933	3.10059e-19	4.5229	5.5634e-14	5.25278	2.42633e-17	-0.756431	0.368246
HORVU.MOREX.r3.2HG0189930	0.774058	1	4.43038	9.37301e-13	2.11392	0.00174881	1.33986	0.0592186	-2.31646	0.00327286	-0.276061	1	3.60166	4.68007e-07	2.17594	0.00477628	2.452	0.00151476	-1.42572	0.185342	0.46953	1	4.77128	9.71891e-15	2.10866	0.00232908	1.63913	0.0230891	-2.66262	0.00061229
HORVU.MOREX.r3.2HG0122470	0.469846	1	0.603204	0.268891	1.16869	0.0154162	0.69884	0.178579	0.565482	0.461089	-0.664046	1	0.525682	0.40537	0.276425	0.702025	0.940472	0.11986	-0.249257	0.84079	0.161404	1	1.42212	0.00312059	1.80013	0.000106671	1.63872	0.000503347	0.378005	0.585117
HORVU.MOREX.r3.2HG0176500	-0.0346802	1	0.468257	0.0870737	1.10982	4.43209e-06	1.1445	2.1165e-06	0.641567	0.0487818	0.0805327	1	1.11301	6.66062e-05	1.16656	3.01895e-05	1.08602	0.000135458	0.0535432	0.947677	0.0901899	1	0.816229	0.0015815	1.17662	1.62458e-06	1.08643	1.25326e-05	0.360389	0.296307
HORVU.MOREX.r3.2HG0106240	1.00614	1	4.97424	1.10586e-17	5.04057	3.53005e-18	4.03443	1.8977e-14	0.066329	0.964554	-0.468047	1	3.64368	8.84562e-09	3.27392	4.1164e-07	3.74197	1.1082e-08	-0.369758	0.772257	0.857247	1	4.01391	1.32879e-11	3.68497	8.57206e-10	2.82772	4.18953e-07	-0.32894	0.681385
HORVU.MOREX.r3.2HG0145510	-0.69186	1	2.38717	0.0524926	2.53317	0.0363124	3.22503	0.00943315	0.146005	0.962247	-0.664763	1	2.77871	0.0764043	2.49444	0.122631	3.1592	0.0642083	-0.284268	0.933592	2.25557	1	3.56274	0.019126	3.97793	0.00731512	1.72237	0.196722	0.415198	0.819928
HORVU.MOREX.r3.2HG0192690	3.09854	1	6.54282	0.00161394	5.55098	0.00924452	2.45244	0.216109	-0.991838	0.762147	1.1934	1	6.5782	0.00838777	5.40494	0.0385766	4.21154	0.137068	-1.17326	0.766193	0.897161	1	7.48922	0.000279396	4.34766	0.0626701	3.4505	0.163266	-3.14156	0.139009
HORVU.MOREX.r3.2HG0110040	0	1	7.12176	0.00538745	5.60464	0.0356069	5.58492	0.0356274	-1.51713	NA	0	1	4.56654	0.16989	1.86053	0.663262	2.11601	0.637303	-2.70601	NA	0	1	5.20295	0.0610354	3.78333	0.218433	3.84797	0.212362	-1.41962	NA
HORVU.MOREX.r3.2HG0189970	0.25798	1	2.46005	6.6409e-07	2.71862	2.5099e-08	2.46064	4.7924e-07	0.258572	0.809134	0.0263714	1	3.05043	3.02149e-08	2.21934	0.000124274	2.19297	0.000162383	-0.831084	0.361474	0.349085	1	3.10051	2.30296e-10	2.27109	9.56226e-06	1.92201	0.000216209	-0.829416	0.216191
HORVU.MOREX.r3.2HG0202340	0.435481	1	2.09906	9.08302e-18	1.69187	1.22342e-11	1.25639	6.11809e-07	-0.407192	0.292182	-0.19095	1	1.75679	2.46018e-10	1.12765	0.000137808	1.3186	6.07713e-06	-0.629134	0.109326	0.171203	1	1.87029	4.54074e-14	1.60969	1.5502e-10	1.43849	1.24505e-08	-0.260598	0.482404
HORVU.MOREX.r3.2HG0181170	-0.550242	1	3.11875	2.11892e-06	2.8156	2.24299e-05	3.36584	3.26332e-07	-0.303144	0.839423	0.0863117	1	2.09426	0.00783378	2.28225	0.00362655	2.19594	0.00628598	0.187989	0.929469	-0.185736	1	2.27111	0.000883914	1.18345	0.125566	1.36919	0.071671	-1.08766	0.230269
HORVU.MOREX.r3.2HG0173700	-0.195569	1	1.04351	4.68428e-06	1.44689	2.86812e-11	1.64246	3.69477e-14	0.403384	0.234294	-0.0736415	1	1.26336	8.19135e-07	1.64094	3.87551e-11	1.71458	2.78136e-12	0.377578	0.366588	0.0881512	1	1.08288	2.16788e-06	1.2111	5.80294e-08	1.12295	6.06689e-07	0.128222	0.725144
HORVU.MOREX.r3.2HG0116700	0.358668	1	0.699356	0.0270822	1.12762	0.000140414	0.768955	0.0130483	0.428267	0.364955	-0.0750356	1	0.749009	0.0394091	0.689697	0.0638669	0.764733	0.0423246	-0.0593121	0.950425	0.256308	1	0.339204	0.352261	0.689091	0.0364688	0.432783	0.236137	0.349887	0.413794
HORVU.MOREX.r3.2HG0134940	-0.158254	1	3.02855	9.5431e-07	4.02583	1.79262e-11	4.18408	3.14462e-12	0.997279	0.290278	-0.382398	1	3.03964	1.03656e-05	2.11127	0.00388013	2.49367	0.000603512	-0.928366	0.434976	-0.727939	1	4.80333	3.7179e-16	5.1611	1.98788e-18	5.88904	5.64947e-23	0.357766	0.714625
HORVU.MOREX.r3.2HG0166320	-0.0811189	1	2.44758	0.000695766	2.7731	8.89153e-05	2.85422	5.34092e-05	0.325517	0.835782	0.283422	1	3.2761	7.41843e-05	2.81185	0.000947092	2.52843	0.00338389	-0.464249	0.80226	-0.382451	1	2.1502	0.00386725	1.42806	0.0776407	1.81051	0.0211658	-0.72214	0.482646
HORVU.MOREX.r3.2HG0100050	-0.0427734	1	2.99383	0.123741	3.82504	0.0354254	3.86781	0.0342985	0.831205	0.767309	0.435165	1	2.27155	0.211966	1.60732	0.418088	1.17216	0.582997	-0.664231	0.85163	0.181529	1	-0.360047	0.859707	-2.62965	0.148206	-2.81118	0.118816	-2.2696	0.307359
HORVU.MOREX.r3.2HG0182430	0.213292	1	2.62114	1.28151e-14	2.45646	6.8392e-13	2.24317	6.5411e-11	-0.164674	0.837978	0.0740203	1	2.68586	4.13749e-12	2.1361	1.01223e-07	2.06208	2.75558e-07	-0.549753	0.422407	-0.116775	1	2.53835	1.20603e-13	2.00414	1.48064e-08	2.12092	1.87657e-09	-0.534206	0.281495
HORVU.MOREX.r3.2HG0197630	0.0322461	1	0.866882	0.0344727	1.74513	2.58677e-06	1.71288	4.14427e-06	0.878245	0.0880551	-0.153952	1	1.74058	5.26011e-05	1.71862	7.69194e-05	1.87258	1.51786e-05	-0.0219563	0.987407	0.0456257	1	2.16899	3.60011e-09	2.04458	3.90323e-08	1.99895	8.81594e-08	-0.12441	0.848731
HORVU.MOREX.r3.2HG0101220	-0.304901	1	1.42798	2.85796e-05	1.49827	9.69068e-06	1.80317	6.15158e-08	0.0702909	0.942885	-0.552935	1	1.63239	2.37896e-05	0.905172	0.0331852	1.45811	0.000298943	-0.727217	0.215332	-0.478835	1	1.98113	1.9853e-09	1.13456	0.00156391	1.61339	2.68546e-06	-0.846575	0.0581378
HORVU.MOREX.r3.2HG0161290	-0.0159489	1	2.00715	5.5781e-10	1.1354	0.000970364	1.15134	0.000778026	-0.871755	0.051137	-0.0934498	1	1.66011	1.05624e-05	0.815353	0.0535543	0.908802	0.0331991	-0.84476	0.11705	0.00889927	1	1.88729	7.53215e-09	0.52018	0.204383	0.51128	0.217348	-1.36711	0.000879894
HORVU.MOREX.r3.2HG0119190	-0.0966631	1	3.21511	2.3115e-18	2.74634	1.89898e-13	2.843	2.26189e-14	-0.468769	0.481342	-0.16188	1	2.70239	1.90574e-10	2.24344	2.81166e-07	2.40532	3.04085e-08	-0.458944	0.586044	-0.0669476	1	2.62849	2.21911e-12	2.03318	1.67507e-07	2.10013	6.45366e-08	-0.595302	0.278585
HORVU.MOREX.r3.2HG0214130	0.268872	1	1.2776	0.00791928	1.19614	0.0135435	0.927271	0.0642258	-0.0814597	0.951894	-0.823882	1	1.01574	0.0758098	-0.2588	0.725222	0.565082	0.412329	-1.27454	0.064862	-1.06739	1	1.32481	0.00589655	0.933303	0.0715357	2.00069	1.44381e-05	-0.391504	0.571444
HORVU.MOREX.r3.2HG0191410	1.2098	1	0.237081	0.754128	1.52488	0.00575575	0.315085	0.647869	1.2878	0.0734253	0.904536	1	1.12724	0.0939035	0.961175	0.170468	0.0566382	0.960296	-0.166068	0.923849	1.55664	0.39411	0.938337	0.128233	1.39606	0.0165281	-0.160578	0.858722	0.457727	0.57484
HORVU.MOREX.r3.2HG0213550	0.205316	1	1.17203	5.18405e-06	1.3052	2.22248e-07	1.09988	1.56097e-05	0.133169	0.81258	0.0505097	1	1.7297	1.12339e-09	1.18927	7.46513e-05	1.13876	0.000157912	-0.540432	0.209496	-0.223487	1	1.1871	4.15489e-06	0.519382	0.0800611	0.742868	0.00818321	-0.667717	0.0455885
HORVU.MOREX.r3.2HG0191130	-0.0719926	1	0.84919	0.54959	2.48217	0.0213374	2.55417	0.0179732	1.63298	0.287431	0.0733534	1	3.40708	0.0126304	3.79829	0.00477596	3.72494	0.00455377	0.391207	0.881887	1.22433	1	3.41948	0.00125903	3.55449	0.000715567	2.33015	0.0234027	0.135002	0.937738
HORVU.MOREX.r3.2HG0121630	0.0846154	1	1.63998	1.62689e-08	1.09721	0.000303917	1.01259	0.000920556	-0.542775	0.219891	-0.378006	1	1.14049	0.000982127	0.268917	0.55359	0.646923	0.105359	-0.871573	0.0462338	-0.187389	1	1.76324	9.63921e-10	0.699222	0.0368744	0.886611	0.00612701	-1.06402	0.00428984
HORVU.MOREX.r3.2HG0203150	1.04816	1	2.36959	0.243338	3.65067	0.0410186	2.60251	0.101231	1.28108	0.597762	-0.396295	1	-0.597602	0.735887	-0.539438	0.771977	-0.143143	0.95073	0.058164	0.988883	-0.212672	1	0.169281	0.925618	-0.019899	0.99851	0.192773	0.923354	-0.18918	0.929418
HORVU.MOREX.r3.2HG0170940	0	1	7.70143	0.00118573	7.2746	0.00234369	7.25489	0.00234252	-0.426825	0.937262	0	1	5.69681	0.0568422	3.4806	0.303801	3.73611	0.286492	-2.21621	0.616962	0	1	6.74508	0.00634462	7.13747	0.00374854	7.2021	0.00357685	0.392387	0.912828
HORVU.MOREX.r3.2HG0215940	0.574339	1	-0.211583	0.787266	1.60646	0.0017298	1.03212	0.0524353	1.81804	0.00497179	-0.677713	1	1.44212	0.0166047	1.19724	0.0559081	1.87495	0.0021265	-0.244884	0.85551	0.355805	1	1.55301	0.00421452	1.35082	0.0144707	0.995019	0.0851739	-0.202182	0.808633
HORVU.MOREX.r3.2HG0178010	3.52783	0.0405018	2.24297	0.0204017	2.79147	0.00286914	-0.736367	0.510673	0.548494	0.772969	0.920757	1	2.56012	0.0203179	3.3579	0.0016244	2.43714	0.0321881	0.797778	0.709195	1.53548	1	1.82445	0.0762017	3.7073	6.04043e-05	2.17182	0.0302484	1.88286	0.115948
HORVU.MOREX.r3.2HG0204030	0.20642	1	3.25048	2.73463e-07	2.33332	0.000387071	2.1269	0.00128478	-0.917165	0.371494	-0.742947	1	2.2648	0.00270873	1.43792	0.0803192	2.18087	0.00591845	-0.826883	0.534387	0.0935883	1	3.22196	5.07932e-07	1.45903	0.0474906	1.36544	0.068781	-1.76293	0.0337212
HORVU.MOREX.r3.2HG0106720	0.00657426	1	1.54581	1.46865e-05	1.2258	0.000820798	1.21923	0.000856676	-0.320011	0.625607	0.24358	1	2.15399	1.14391e-07	2.0218	9.38469e-07	1.77822	1.7104e-05	-0.132188	0.904058	0.109647	1	1.91027	1.10035e-07	1.67168	4.99614e-06	1.56204	2.31185e-05	-0.238587	0.66922
HORVU.MOREX.r3.2HG0218050	0.0185137	1	2.54666	2.58367e-07	3.21492	2.23076e-11	3.19641	3.0674e-11	0.668265	0.400959	-0.838727	1	2.28064	6.03871e-05	1.91222	0.00111746	2.75095	1.87448e-06	-0.368421	0.766823	-0.276644	1	2.87682	3.32255e-09	1.71436	0.00114903	1.991	0.000137559	-1.16246	0.0699802
HORVU.MOREX.r3.2HG0160940	-0.166303	1	0.733902	0.0163036	1.00646	0.000475108	1.17276	3.7982e-05	0.272557	0.595522	-0.253358	1	1.38247	1.18844e-05	0.689046	0.0521067	0.942405	0.00624203	-0.693421	0.114567	-0.0050468	1	1.59879	4.25278e-09	1.11429	9.93592e-05	1.11934	9.57219e-05	-0.484502	0.19649
HORVU.MOREX.r3.2HG0174620	0.259003	1	3.71175	4.50915e-30	3.46334	4.05647e-26	3.20433	2.06645e-22	-0.248417	0.727334	-0.503007	1	2.94698	3.52584e-15	2.20866	1.39463e-08	2.71166	9.5827e-13	-0.738325	0.227095	-0.0623327	1	3.27469	1.85991e-23	2.42023	9.0449e-13	2.48256	2.34476e-13	-0.854462	0.0648011
HORVU.MOREX.r3.2HG0115250	0.679688	1	2.38775	1.54094e-05	1.99386	0.000408553	1.31417	0.0269962	-0.393883	0.725619	-0.692273	1	1.63414	0.0145596	0.246295	0.791556	0.938568	0.228918	-1.38784	0.119505	0.266918	1	2.15518	0.000150926	0.451737	0.566739	0.184819	0.844292	-1.70344	0.0167465
HORVU.MOREX.r3.2HG0105120	-0.355563	1	1.72814	0.00110474	2.05509	7.1683e-05	2.41065	2.24596e-06	0.326942	0.762659	1.01058	1	2.94769	2.73427e-07	3.1157	6.01739e-08	2.10512	0.000524094	0.168014	0.921346	0.0289333	1	2.41648	2.74305e-06	2.62135	3.20323e-07	2.59242	4.77458e-07	0.204879	0.816387
HORVU.MOREX.r3.2HG0109430	0.0197128	1	6.74188	0.000794217	4.31735	0.0475763	4.29764	0.0473428	-2.42453	0.297392	0	1	6.21833	0.0118344	3.88295	0.161824	4.13843	0.146703	-2.33538	0.452011	1.821	1	6.90992	0.000726669	3.16136	0.2152	1.34036	0.643802	-3.74856	0.0811446
HORVU.MOREX.r3.2HG0100630	0.0585563	1	1.11319	0.114559	1.61392	0.0145224	1.55537	0.0187371	0.500732	0.677364	-0.0304344	1	1.2044	0.134291	1.93395	0.0096196	1.96438	0.00984049	0.729542	0.579725	0.113596	1	0.0893516	0.932557	1.90572	0.00403325	1.79213	0.0076142	1.81637	0.025075
HORVU.MOREX.r3.2HG0127260	-0.0991393	1	1.73618	0.0430656	2.02101	0.0160719	2.12015	0.010677	0.284833	0.885455	0.0231112	1	1.07936	0.318345	1.76075	0.0800394	1.73764	0.0963079	0.68139	0.720947	-0.476518	1	1.52764	0.0878236	1.44623	0.117484	1.92275	0.0295672	-0.0814134	0.959328
HORVU.MOREX.r3.2HG0157630	0.133524	1	1.55029	0.00198881	2.52304	4.64425e-08	2.38952	2.16009e-07	0.972753	0.131585	-0.791188	1	1.57724	0.00560627	1.77028	0.00157455	2.56147	5.07594e-06	0.193043	0.885097	0.540924	1	2.20791	4.22282e-06	2.16966	5.70711e-06	1.62873	0.000766733	-0.038251	0.967027
HORVU.MOREX.r3.2HG0162410	-0.185559	1	0.864516	0.00111625	1.27766	4.50145e-07	1.46322	4.82712e-09	0.413141	0.302653	0.187183	1	1.37974	1.58529e-06	1.15389	0.000101114	0.966704	0.00174952	-0.225858	0.717164	0.0731512	1	1.5475	5.6181e-10	1.21457	2.71253e-06	1.14142	1.34065e-05	-0.332928	0.368148
HORVU.MOREX.r3.2HG0196520	0.508249	1	1.52583	0.000189892	1.43452	0.000492709	0.926268	0.033156	-0.0913109	0.936645	0.184133	1	2.36258	1.11798e-07	1.11913	0.0246646	0.934992	0.0778746	-1.24345	0.0344884	0.134729	1	2.94637	1.26144e-14	1.73403	2.39348e-05	1.5993	0.000123623	-1.21234	0.0191092
HORVU.MOREX.r3.2HG0125030	-0.057313	1	0.989766	0.000299223	1.15782	1.57447e-05	1.21513	5.2959e-06	0.168053	0.767468	0.156822	1	1.41277	2.70713e-06	0.999549	0.00164395	0.842727	0.0114451	-0.41322	0.432901	0.0918168	1	0.627639	0.0348574	0.608751	0.0453014	0.516934	0.102251	-0.0188875	0.971736
HORVU.MOREX.r3.2HG0181040	4.02993	1	12.9136	4.3453e-24	12.6909	3.47177e-23	8.66098	1.07999e-47	-0.222666	0.775233	-0.255684	1	11.508	5.25764e-13	10.5599	6.97314e-11	10.8156	2.08655e-11	-0.948077	0.101524	2.24094	1	11.1354	2.18309e-23	9.94515	1.67979e-18	7.7042	4.8275e-40	-1.19026	0.0107849
HORVU.MOREX.r3.2HG0110140	0.240183	1	0.683693	0.0297775	1.37992	1.24347e-06	1.13974	8.25909e-05	0.696229	0.0771428	-0.373704	1	0.957012	0.00517587	1.06223	0.00172664	1.43593	1.3506e-05	0.105216	0.906562	0.129371	1	1.49586	1.52838e-07	1.52728	8.29631e-08	1.39791	1.22916e-06	0.0314209	0.956872
HORVU.MOREX.r3.2HG0107680	1.79696	1	-0.385315	0.760656	2.64224	0.00358169	0.845277	0.429789	3.02755	0.00559613	0.0912388	1	1.90403	0.0895113	2.93437	0.00532319	2.84313	0.00847443	1.03033	0.583144	0.00026259	1	2.2861	0.017248	3.32248	0.000273137	3.32222	0.000285545	1.03638	0.413772
HORVU.MOREX.r3.2HG0184420	0.377803	1	1.16148	1.76079e-06	1.03879	1.99557e-05	0.660991	0.00878408	-0.122691	0.817164	-0.578216	1	0.484572	0.114951	0.551634	0.0664344	1.12985	4.93418e-05	0.0670623	0.929469	-0.183988	1	0.999195	4.86928e-05	0.841729	0.000713195	1.02572	2.73019e-05	-0.157466	0.671122
HORVU.MOREX.r3.2HG0164150	-0.0672265	1	3.56305	6.66078e-24	2.43894	2.45825e-11	2.50617	6.6528e-12	-1.12411	0.0208594	0.313637	1	3.47985	7.14337e-18	2.33237	3.98526e-08	2.01874	2.84052e-06	-1.14748	0.0369212	0.0408428	1	3.12171	2.23154e-18	1.81596	1.98169e-06	1.77512	3.80841e-06	-1.30575	0.00603689
HORVU.MOREX.r3.2HG0113810	0.652881	1	2.47756	0.120755	3.8715	0.00775726	3.21862	0.0233739	1.39394	0.530101	-2.25773	1	3.67703	0.0211192	2.39416	0.17005	4.65189	0.0191856	-1.28286	0.640334	2.24107	1	7.3799	5.21854e-05	6.02913	0.00143923	3.78807	0.0141439	-1.35077	0.455637
HORVU.MOREX.r3.2HG0198320	0.412343	1	1.94429	0.00255579	2.35469	0.000152559	1.94235	0.00187165	0.410401	0.734297	-0.534505	1	0.828183	0.292386	-0.355561	0.704098	0.178944	0.869712	-1.18374	0.247819	0.712293	1	3.65819	3.22211e-10	3.17563	9.83923e-08	2.46333	4.50262e-05	-0.482558	0.58605
HORVU.MOREX.r3.2HG0121960	0.0610461	1	0.819149	0.0387765	1.28321	0.00057943	1.22216	0.00107192	0.46406	0.448547	-0.471982	1	0.693337	0.143356	0.764857	0.105247	1.23684	0.00551838	0.0715204	0.951879	-0.0554361	1	1.3356	0.000398438	0.778034	0.0617516	0.83347	0.0446617	-0.557568	0.276654
HORVU.MOREX.r3.2HG0122190	-1.0108	1	7.62352	1.35267e-21	5.49653	2.26102e-11	6.50734	3.46355e-15	-2.12699	0.0607464	-0.850317	1	5.35555	1.03752e-08	3.78468	0.000120208	4.63499	1.96779e-06	-1.57088	0.307932	-0.4426	1	6.13258	3.18379e-14	3.04369	0.000622481	3.48629	7.48875e-05	-3.08889	0.00366392
HORVU.MOREX.r3.2HG0133360	0.335443	1	1.65558	4.85379e-09	1.52379	8.97794e-08	1.18835	4.27873e-05	-0.131783	0.841752	-0.225739	1	1.41285	1.43554e-05	1.28037	0.000118259	1.50611	4.41417e-06	-0.132484	0.873469	-0.283198	1	1.50408	1.27894e-07	1.41048	9.83224e-07	1.69368	2.35598e-09	-0.0936003	0.852929
HORVU.MOREX.r3.2HG0201420	1.19015	1	4.06121	0.000872376	3.32218	0.0081787	2.13203	0.0850627	-0.739032	0.73283	-3.16337	1	2.31907	0.100001	0.751139	0.672359	3.91451	0.0370938	-1.56793	0.467687	0.882509	1	3.88578	0.000990767	2.51271	0.0513686	1.6302	0.230316	-1.37307	0.36516
HORVU.MOREX.r3.2HG0191540	-0.220071	1	2.47813	7.31165e-05	3.88528	2.45825e-11	4.10535	4.42459e-12	1.40715	0.0585021	0.743169	1	4.01668	2.34657e-07	4.43697	9.24125e-09	3.6938	9.04597e-08	0.420294	0.760759	-2.12127	1	2.4014	0.000185542	3.44213	9.14838e-09	5.5634	9.98068e-13	1.04074	0.168599
HORVU.MOREX.r3.2HG0180850	0.021225	1	1.93221	1.34057e-05	2.30987	8.59023e-08	2.28864	1.10097e-07	0.377661	0.634831	0.338945	1	2.88571	6.17004e-09	2.68793	9.86065e-08	2.34898	2.28597e-06	-0.19778	0.870896	0.413935	1	2.99968	1.21211e-12	2.71336	2.45538e-10	2.29942	8.28094e-08	-0.28632	0.663403
HORVU.MOREX.r3.2HG0124160	-0.0485069	1	1.24635	1.63198e-08	1.01226	6.97945e-06	1.06077	2.25333e-06	-0.234089	0.56271	0.0802142	1	1.15583	5.21956e-06	1.169	4.74319e-06	1.08879	2.77695e-05	0.0131648	0.98753	-0.0082579	1	0.735907	0.00200299	0.809263	0.000600245	0.817521	0.000544593	0.0733559	0.854484
HORVU.MOREX.r3.2HG0100820	1.41548	1	8.45463	7.10797e-27	7.50549	4.03975e-21	6.09	8.18124e-16	-0.949143	0.464778	-1.84368	1	6.21548	3.12899e-13	5.77558	2.38141e-11	7.61926	6.13432e-17	-0.4399	0.835204	-0.110838	1	6.7212	2.56433e-19	5.46983	1.04205e-12	5.58066	4.06081e-13	-1.25138	0.241802
HORVU.MOREX.r3.2HG0119600	0.453812	1	1.84115	3.8463e-07	1.74925	1.57639e-06	1.29544	0.000571249	-0.0918981	0.928835	-0.0649932	1	1.50962	0.000391325	1.52022	0.000390615	1.58522	0.000249089	0.0106009	0.994148	0.27294	1	1.93063	1.06616e-07	1.32343	0.000590523	1.05049	0.00892919	-0.6072	0.236993
HORVU.MOREX.r3.2HG0188130	-0.163758	1	4.11441	1.19915e-30	3.35379	2.40515e-20	3.51755	2.44766e-22	-0.760625	0.176839	0.318025	1	4.29068	2.33688e-26	3.43421	8.62359e-17	3.11618	6.55255e-14	-0.85647	0.19255	-0.00476975	1	4.06248	7.38278e-30	3.13554	1.17462e-17	3.14031	1.14914e-17	-0.926932	0.0687501
HORVU.MOREX.r3.2HG0168700	0.159373	1	0.118271	0.891008	1.23824	0.0306154	1.07887	0.0624913	1.11997	0.154487	0.227384	1	1.11402	0.116557	1.27384	0.0658692	1.04646	0.146731	0.15982	0.926256	1.39336	1	1.7479	0.00350009	1.7063	0.00400802	0.31294	0.689185	-0.0416047	0.96844
HORVU.MOREX.r3.2HG0190350	0.386799	1	2.89085	4.23734e-19	2.15882	8.92125e-11	1.77202	1.36551e-07	-0.73203	0.123866	0.0560223	1	2.53031	1.06744e-11	1.61277	4.82808e-05	1.55675	9.99708e-05	-0.917536	0.079781	0.41732	1	2.84474	2.36358e-18	1.47463	3.28825e-05	1.05731	0.00433329	-1.37011	0.000987738
HORVU.MOREX.r3.2HG0209510	0.715483	1	4.86438	3.75154e-21	5.83406	1.92858e-30	5.11857	1.47578e-25	0.969681	0.174557	0.699595	1	6.05932	1.51581e-21	4.51523	6.8874e-12	3.81564	2.76878e-10	-1.54408	0.031901	1.28598	1	6.5714	1.70147e-36	5.27675	2.44888e-23	3.99078	7.79988e-16	-1.29464	0.0437726
HORVU.MOREX.r3.2HG0191120	0.231039	1	1.08078	0.00206404	1.76462	9.57316e-08	1.53358	4.54842e-06	0.683839	0.159379	-0.332259	1	1.45755	0.000164795	0.904516	0.0307864	1.23677	0.00240563	-0.553039	0.391498	0.0943556	1	1.84571	2.37002e-08	1.57065	3.72971e-06	1.47629	1.75352e-05	-0.275065	0.598823
HORVU.MOREX.r3.2HG0187000	0.327028	1	4.4698	6.29335e-05	2.83421	0.0183422	2.50718	0.0349166	-1.63559	0.29035	2.06733	1	6.41329	0.00162995	4.94226	0.0212777	2.87493	0.0603562	-1.47103	0.463731	-0.61028	1	3.15375	0.00441089	1.12935	0.425484	1.73963	0.192943	-2.02439	0.134736
HORVU.MOREX.r3.2HG0185850	-0.245824	1	0.430492	0.252635	1.00036	0.00223009	1.24619	9.09521e-05	0.569871	0.233362	0.254642	1	1.00276	0.00792285	0.925693	0.0164519	0.671051	0.111365	-0.0770627	0.940204	-0.324937	1	0.845971	0.0128868	0.650974	0.0718843	0.975911	0.00391951	-0.194998	0.700567
HORVU.MOREX.r3.2HG0200240	-1.36541	1	9.30518	4.24256e-18	8.73825	5.9813e-16	10.1037	4.0748e-13	-0.56693	0.761929	0.541096	1	8.34949	1.11833e-11	6.57735	2.48496e-07	6.03626	2.23559e-07	-1.77213	0.263911	2.81595	1	11.9963	1.64395e-15	9.58361	7.09688e-10	6.76765	9.76793e-09	-2.41272	0.0382667
HORVU.MOREX.r3.2HG0211730	0.171764	1	1.75824	5.9564e-12	1.72783	1.47858e-11	1.55606	1.71948e-09	-0.0304172	0.971447	-0.381677	1	1.89264	5.26447e-11	1.53988	2.30551e-07	1.92156	3.50013e-11	-0.352762	0.526031	0.160634	1	2.27512	9.1781e-20	1.70898	3.92074e-11	1.54835	3.48511e-09	-0.566133	0.11264
HORVU.MOREX.r3.2HG0138540	0	1	10.0089	2.07832e-05	5.68537	0.0262587	5.66566	0.0263099	-4.32355	0.119533	0	1	9.29512	0.000985126	3.89348	0.249399	4.14904	0.233985	-5.40163	0.0860325	1.05501	1	9.17899	6.70203e-05	2.71462	0.365738	1.65962	0.589533	-6.46437	0.0109709
HORVU.MOREX.r3.2HG0193640	0.189531	1	1.21121	1.06681e-07	1.25758	2.86544e-08	1.06805	3.34845e-06	0.0463658	0.944922	-0.139211	1	0.942536	0.000406369	1.0555	6.67923e-05	1.19471	5.14353e-06	0.112959	0.864335	-0.0668353	1	1.04428	7.20653e-06	0.93127	8.52354e-05	0.998105	2.31369e-05	-0.113007	0.770354
HORVU.MOREX.r3.2HG0197610	0.370743	1	1.76301	5.07358e-07	2.28057	2.65533e-11	1.90982	3.92982e-08	0.517561	0.369244	-0.50179	1	1.76329	1.10783e-05	1.30461	0.0019317	1.8064	9.2135e-06	-0.45868	0.542334	-0.129094	1	1.36253	0.000202383	0.876964	0.026878	1.00606	0.00972273	-0.485563	0.340067
HORVU.MOREX.r3.2HG0154740	0.0784384	1	2.86942	8.55409e-12	1.73254	9.67553e-05	1.6541	0.000207462	-1.13688	0.0471414	-0.4032	1	2.72456	3.16976e-08	1.473	0.00643458	1.8762	0.000448155	-1.25156	0.053565	0.384703	1	2.77322	1.18127e-10	2.07204	4.01737e-06	1.68734	0.000231802	-0.701174	0.243986
HORVU.MOREX.r3.2HG0131830	0.190482	1	1.21025	0.000154341	1.47014	2.00552e-06	1.27966	4.17759e-05	0.259886	0.66188	0.121566	1	1.15892	0.00188949	1.25509	0.000678363	1.13353	0.00262782	0.0961755	0.925224	-0.353517	1	0.961395	0.00378663	0.926247	0.00535969	1.27976	6.8535e-05	-0.0351476	0.955651
HORVU.MOREX.r3.2HG0201110	0.149931	1	1.88733	4.78001e-10	1.63769	9.83264e-08	1.48776	1.5026e-06	-0.249638	0.679084	0.430441	1	2.53423	7.80346e-14	2.24898	7.1778e-11	1.81854	1.92521e-07	-0.285251	0.695121	0.185709	1	2.30485	8.7234e-15	1.8549	1.32852e-09	1.66919	6.76617e-08	-0.449943	0.299152
HORVU.MOREX.r3.2HG0117200	0.580858	1	1.28902	0.00181638	1.36317	0.000864509	0.782309	0.0751998	0.0741495	0.949646	-0.331742	1	0.885565	0.0780734	0.619053	0.254991	0.950795	0.0672574	-0.266513	0.804546	0.175186	1	1.12982	0.00808499	0.754431	0.103565	0.579245	0.242757	-0.375391	0.531356
HORVU.MOREX.r3.2HG0169350	0.137964	1	2.66561	5.45721e-12	2.25522	9.59258e-09	2.11725	7.94851e-08	-0.410389	0.564391	-0.187194	1	2.12701	2.1806e-06	1.37898	0.00411989	1.56618	0.00111018	-0.748026	0.303209	-0.290351	1	2.45303	2.46659e-10	1.25086	0.00354435	1.54122	0.000232923	-1.20217	0.0190954
HORVU.MOREX.r3.2HG0106260	-0.0242002	1	2.87991	6.16358e-15	2.46651	4.4922e-11	2.49071	3.08174e-11	-0.413402	0.534661	0.544515	1	3.83787	5.06029e-18	3.30487	2.85194e-13	2.76036	3.11715e-10	-0.532995	0.49162	0.400812	1	2.99761	7.51433e-15	2.41533	1.1538e-09	2.01451	4.1542e-07	-0.582288	0.280223
HORVU.MOREX.r3.2HG0185830	3.34137	1	3.54834	0.125207	4.75177	0.0266208	1.4104	0.469349	1.20343	NA	-4.51365	1	-0.303322	0.908804	-2.12193	0.339383	2.39171	0.462621	-1.81861	NA	-2.55841	1	2.65721	0.20721	2.2897	0.308855	4.8481	0.0314686	-0.367512	NA
HORVU.MOREX.r3.2HG0152370	-0.139466	1	0.759973	0.0040958	1.29171	2.06194e-07	1.43118	6.16487e-09	0.531738	0.141282	-0.226389	1	0.901028	0.00246563	1.12105	0.000119555	1.34744	2.6093e-06	0.220026	0.720323	-0.0860887	1	1.15652	5.30298e-06	1.15831	5.70262e-06	1.24439	9.39218e-07	0.00178718	0.998193
HORVU.MOREX.r3.2HG0166590	0.113244	1	1.16086	7.10121e-06	1.29694	3.5011e-07	1.1837	3.94658e-06	0.136083	0.811808	-0.113171	1	1.21825	3.43725e-05	0.876567	0.00471307	0.989738	0.00140983	-0.341685	0.523662	0.0565177	1	1.33109	2.11785e-07	1.13899	1.46248e-05	1.08247	4.55514e-05	-0.1921	0.634647
HORVU.MOREX.r3.2HG0105670	0.122892	1	4.01306	2.74942e-36	4.04129	8.86901e-37	3.9184	1.34853e-34	0.0282293	0.980141	-0.183363	1	3.5091	5.19065e-22	2.8341	2.94226e-14	3.01746	3.29863e-16	-0.675005	0.271839	0.130862	1	3.331	5.67435e-25	2.55588	1.32602e-14	2.42502	3.59874e-13	-0.775121	0.0884296
HORVU.MOREX.r3.2HG0119510	2.69582	1	9.70995	6.62871e-11	8.0948	9.55877e-08	5.39898	5.02439e-08	-1.61515	0.168798	0.735987	1	8.72766	2.15073e-06	6.45719	0.000844679	5.7212	0.000179161	-2.27048	0.0668627	0.929093	1	8.58483	1.4762e-10	5.32205	0.000234721	4.39296	0.000225531	-3.26278	0.00126911
HORVU.MOREX.r3.2HG0209160	-0.141237	1	0.989191	0.0163047	1.09248	0.00656173	1.23371	0.00187508	0.103287	0.920953	-0.17488	1	1.41475	0.0031478	1.49495	0.00166183	1.66983	0.000419634	0.080203	0.949878	-0.436035	1	0.799187	0.0813578	0.796392	0.0813045	1.23243	0.00446023	-0.00279502	0.998193
HORVU.MOREX.r3.2HG0104080	1.51864	1	6.26321	1.37025e-05	5.09992	0.00058717	3.58128	0.00192605	-1.16329	0.442205	0.73501	1	5.70562	0.00437609	5.5517	0.00610466	4.81669	0.00322326	-0.15392	0.958494	0	1	6.8545	2.29871e-05	6.03522	0.000274431	6.09985	0.00024504	-0.819277	0.569006
HORVU.MOREX.r3.2HG0201200	0.236392	1	1.25325	4.25472e-05	1.2576	3.56569e-05	1.02121	0.000977168	0.00435584	0.997367	-0.293081	1	1.69565	7.29873e-07	0.601973	0.139704	0.895055	0.0222633	-1.09368	0.00869464	0.141969	1	1.64585	6.64296e-08	0.725888	0.0377984	0.583919	0.110231	-0.919959	0.0191688
HORVU.MOREX.r3.2HG0163880	3.14842	1	5.64538	0.0004586	4.83724	0.00341328	1.68883	0.148276	-0.808136	0.641368	-2.7232	1	2.30597	0.0491015	1.97585	0.104739	4.69905	0.00336675	-0.330119	0.901464	-3.14903	1	2.10913	0.0328409	1.78298	0.0838161	4.93201	0.000133171	-0.326148	0.825014
HORVU.MOREX.r3.2HG0210680	-0.201362	1	2.69295	2.48581e-24	2.44915	4.33522e-20	2.65051	2.04104e-23	-0.243807	0.650432	-0.253077	1	2.54804	2.2976e-17	2.36327	8.47264e-15	2.61635	3.75715e-18	-0.184771	0.809526	-0.14541	1	2.38008	4.43806e-19	2.16812	1.12213e-15	2.31353	8.82419e-18	-0.21196	0.633566
HORVU.MOREX.r3.2HG0212600	0.732429	1	5.63872	3.98213e-06	4.49159	0.000380266	3.75916	0.000775381	-1.14713	0.402711	1.18533	1	7.4116	8.69596e-05	6.31407	0.00121769	5.12875	0.0126768	-1.09752	0.534929	0.897162	1	8.11655	9.95132e-08	5.80162	0.00036208	4.90446	0.00346941	-2.31493	0.0385294
HORVU.MOREX.r3.2HG0096290	-0.132819	1	1.28361	0.000195975	1.55738	3.05493e-06	1.6902	3.78285e-07	0.273772	0.670999	0.0206038	1	1.15019	0.00462319	0.940361	0.0258937	0.919757	0.0331023	-0.209832	0.817365	-0.109242	1	1.32822	0.000125658	0.884004	0.016672	0.993246	0.00645212	-0.44422	0.350769
HORVU.MOREX.r3.2HG0196160	0.0414285	1	0.555348	0.0506786	1.03658	4.97885e-05	0.995148	0.000103345	0.481229	0.204396	-0.314177	1	0.642212	0.0425512	0.978264	0.000961379	1.29244	7.73708e-06	0.336052	0.517134	0.415678	1	1.00422	0.000179557	1.32645	1.67483e-07	0.91077	0.000545222	0.322229	0.376588
HORVU.MOREX.r3.2HG0201220	0.358	1	0.329542	0.760685	2.0221	0.00803365	1.6641	0.0316354	1.69256	0.0948769	-0.408763	1	0.350454	0.762572	0.261932	0.832955	0.670695	0.56225	-0.0885217	0.971188	-0.275753	1	-0.286158	0.796113	0.347813	0.762177	0.623567	0.544688	0.633971	0.583831
HORVU.MOREX.r3.2HG0208870	0.198385	1	0.472914	0.322491	1.04424	0.00987051	0.845853	0.0406922	0.571323	0.356815	0.0562595	1	1.30472	0.00394049	0.658721	0.201446	0.602462	0.26549	-0.645995	0.35684	0.455693	1	1.75545	5.10858e-06	1.51248	0.000110755	1.05679	0.00945711	-0.242961	0.677802
HORVU.MOREX.r3.2HG0110860	0.119739	1	2.32906	2.5659e-09	1.50706	0.000246828	1.38732	0.000786345	-0.822002	0.147598	0.182846	1	2.57361	9.24851e-09	1.3646	0.00563567	1.18176	0.0206147	-1.209	0.0367668	-0.0264487	1	2.26707	9.44755e-09	0.839871	0.0732123	0.866319	0.065587	-1.4272	0.00450555
HORVU.MOREX.r3.2HG0127250	0.0938474	1	0.184527	0.846929	1.49067	0.0185896	1.39682	0.0276186	1.30614	0.131356	0.329854	1	1.4065	0.0870169	2.22745	0.0029833	1.8976	0.0105628	0.820949	0.482006	-0.452356	1	0.362595	0.68117	0.980202	0.172818	1.43256	0.0386388	0.617607	0.497454
HORVU.MOREX.r3.2HG0105380	-0.454377	1	3.86109	0.000300189	2.90053	0.00961327	3.35491	0.00417168	-0.960551	0.540931	-0.997413	1	3.65558	0.00364656	2.48744	0.0682718	3.48486	0.0206576	-1.16813	0.526361	-1.158	1	3.46448	0.00130006	1.88744	0.126032	3.04544	0.0238724	-1.57703	0.207252
HORVU.MOREX.r3.2HG0191300	0.0501232	1	0.982105	8.32734e-06	1.43325	1.15542e-11	1.38312	6.53018e-11	0.451143	0.153902	0.0104474	1	1.67143	1.56429e-12	1.58847	3.08421e-11	1.57802	3.73315e-11	-0.0829609	0.902462	-0.10102	1	1.63192	6.00337e-15	1.78041	1.14985e-17	1.88143	1.21252e-19	0.148489	0.666988
HORVU.MOREX.r3.2HG0193820	2.57082	1	4.91387	0.0255597	5.46476	0.0103652	2.89395	0.151665	0.550896	0.89344	3.31765	1	4.68055	0.0748519	3.88396	0.159291	0.566309	0.843869	-0.796585	0.855445	-3.88856	1	1.76834	0.361317	1.44637	0.498523	5.33493	0.0155276	-0.32197	0.910467
HORVU.MOREX.r3.2HG0173540	-0.0596924	1	1.74891	5.87204e-05	1.6533	0.000155043	1.71299	8.31208e-05	-0.0956101	0.937492	0.197234	1	1.90337	0.000143671	1.75583	0.000564821	1.5586	0.00291268	-0.147541	0.91607	-0.44384	1	1.7628	6.49251e-05	1.2371	0.00811457	1.68093	0.000195223	-0.525708	0.397343
HORVU.MOREX.r3.2HG0188760	-0.26105	1	5.53665	7.52155e-28	4.88202	1.36192e-21	5.14307	2.04104e-23	-0.654625	0.455387	-0.00410021	1	5.87635	2.72225e-22	4.42971	1.33823e-12	4.43381	5.05807e-13	-1.44664	0.0691438	0.536292	1	6.39421	1.82736e-34	4.5318	3.56939e-17	3.99551	4.29596e-14	-1.86241	0.00459967
HORVU.MOREX.r3.2HG0208920	1.80694	1	7.82936	2.84798e-06	5.84069	0.000857237	4.03376	0.0172665	-1.98867	0.228683	-2.69802	1	4.51345	0.0104292	-0.656962	0.829697	2.04106	0.529941	-5.17041	0.0186219	0	1	7.08731	3.83865e-05	3.92955	0.0494216	3.99419	0.0472958	-3.15776	0.0439691
HORVU.MOREX.r3.2HG0202550	1.3092	1	1.65507	0.031441	3.03022	1.93457e-05	1.72102	0.0233953	1.37516	0.186059	-2.06314	1	1.1819	0.209423	1.86592	0.0341871	3.92906	1.03467e-06	0.684024	0.680693	0.689943	1	2.67323	0.000270398	2.94173	5.32786e-05	2.25178	0.0030256	0.268503	0.826225
HORVU.MOREX.r3.2HG0183810	-0.181913	1	1.18546	6.4947e-08	1.44208	1.52399e-11	1.624	2.26189e-14	0.256625	0.501431	0.185274	1	1.8198	9.96743e-14	1.68348	1.0285e-11	1.49821	1.35944e-09	-0.136321	0.820684	-0.105793	1	1.50353	3.99421e-12	1.42858	5.37106e-11	1.53437	1.51773e-12	-0.0749524	0.846899
HORVU.MOREX.r3.2HG0121950	0.0576231	1	2.64153	1.28686e-36	3.25818	5.4427e-56	3.20056	4.12407e-54	0.616652	0.034398	-0.384226	1	2.65819	2.15376e-29	3.06563	5.27292e-39	3.44986	3.64269e-49	0.407439	0.3155	0.24044	1	2.70432	2.08472e-38	3.06335	2.0391e-49	2.82291	3.29396e-42	0.359029	0.244774
HORVU.MOREX.r3.2HG0172550	-0.933765	1	4.69669	3.25184e-20	5.24909	3.30971e-25	6.18285	5.80034e-31	0.552403	0.537836	-0.524142	1	5.73114	1.29501e-21	5.62533	1.04681e-20	6.14947	1.24596e-23	-0.105813	0.950021	0.862875	1	6.7351	7.12585e-30	6.95127	1.17829e-31	6.0884	2.09213e-29	0.216178	0.803241
HORVU.MOREX.r3.2HG0136430	-0.0826614	1	1.89051	0.00490555	3.18281	2.33394e-07	3.26547	1.24429e-07	1.29231	0.123885	-0.950236	1	1.47052	0.0579853	1.18098	0.147881	2.13121	0.00710514	-0.289548	0.86647	0.0800076	1	1.91317	0.00338562	1.84888	0.00472417	1.76887	0.00724975	-0.0642876	0.957215
HORVU.MOREX.r3.2HG0208270	0.0788187	1	1.41099	4.56558e-12	1.1346	5.1129e-08	1.05578	4.66549e-07	-0.276388	0.436663	0.0835291	1	1.23794	1.41029e-07	1.21853	2.93784e-07	1.13501	2.48383e-06	-0.0194076	0.977958	-0.0691517	1	1.30521	2.19654e-10	0.811352	0.000229978	0.880503	5.791e-05	-0.493855	0.0795729
HORVU.MOREX.r3.2HG0172320	-0.114644	1	1.68585	3.15106e-09	1.1736	7.11803e-05	1.28824	1.04826e-05	-0.512247	0.252278	0.0198328	1	1.58618	1.20127e-06	0.873113	0.014701	0.853281	0.0207309	-0.713066	0.136487	0.0413684	1	1.74597	8.19404e-10	1.00676	0.00109745	0.965396	0.00196867	-0.739207	0.0559999
HORVU.MOREX.r3.2HG0119710	-0.586934	1	1.45077	0.0673407	1.81945	0.0172066	2.40638	0.00110918	0.368681	0.815616	1.3018	1	3.30007	7.51245e-05	2.89923	0.0006913	1.59743	0.0915854	-0.400838	0.837658	0.382213	1	3.13869	1.95384e-05	3.12069	2.37484e-05	2.73848	0.000252608	-0.0179983	0.990225
HORVU.MOREX.r3.2HG0218060	-0.83054	1	1.8581	0.00235883	2.32127	8.059e-05	3.15181	1.00988e-07	0.463167	0.676684	-0.308466	1	2.78812	7.35176e-05	2.29677	0.00160908	2.60523	0.000362529	-0.491347	0.722555	-0.0520669	1	3.29073	2.75674e-08	2.03057	0.00153495	2.08264	0.00118423	-1.26016	0.097006
HORVU.MOREX.r3.2HG0175210	0.458829	1	1.2565	0.00704485	1.39703	0.00231158	0.938196	0.0518415	0.140521	0.902171	-0.207678	1	0.996375	0.0751703	1.35601	0.0114657	1.56369	0.00355419	0.359639	0.742155	0.096951	1	0.786375	0.126727	0.986069	0.0496106	0.889118	0.0850068	0.199694	0.790828
HORVU.MOREX.r3.2HG0177830	0.57028	1	1.8887	6.24192e-07	1.18757	0.00299813	0.617285	0.161327	-0.701138	0.225018	-0.0807144	1	1.44631	0.0012752	0.81926	0.0991385	0.899975	0.0748909	-0.627046	0.398207	0.285481	1	1.6946	1.27209e-05	0.693622	0.126746	0.408141	0.430718	-1.00098	0.0477865
HORVU.MOREX.r3.2HG0185400	-0.0155362	1	0.749435	0.0101871	1.0226	0.000243576	1.03813	0.000188263	0.273164	0.582036	0.147926	1	1.11657	0.000433394	1.18605	0.000180773	1.03813	0.00151476	0.0694797	0.937301	0.0543007	1	0.628347	0.0402478	1.05985	0.000180474	1.00555	0.000443694	0.431507	0.261422
HORVU.MOREX.r3.2HG0183240	0.377128	1	1.20366	0.00148769	1.01486	0.00874296	0.637729	0.123294	-0.188798	0.816811	-0.450838	1	0.983284	0.029175	0.948046	0.0383101	1.39888	0.00146395	-0.0352384	0.976712	0.0669047	1	1.38358	0.000253057	0.716743	0.0924957	0.649839	0.139197	-0.666833	0.183945
HORVU.MOREX.r3.2HG0123570	-0.265092	1	1.96478	6.87352e-08	1.27626	0.000841326	1.54136	3.68139e-05	-0.688511	0.216652	0.23941	1	1.9786	1.98723e-06	1.20803	0.00706427	0.96862	0.0432655	-0.770572	0.239204	-0.0514299	1	1.37644	0.000352697	0.38527	0.443257	0.4367	0.372814	-0.991166	0.0429592
HORVU.MOREX.r3.2HG0210300	-0.0767056	1	2.9578	2.49742e-12	2.92735	4.4707e-12	3.00406	1.10053e-12	-0.0304491	0.983073	-0.347256	1	3.69797	6.6443e-15	2.64258	1.01177e-07	2.98984	1.0568e-09	-1.05539	0.142847	0.422018	1	3.70693	6.50566e-19	2.71278	4.01482e-10	2.29076	2.12135e-07	-0.994149	0.0880549
HORVU.MOREX.r3.2HG0188850	-0.145791	1	1.94912	7.6749e-09	1.98233	4.0832e-09	2.12812	2.07126e-10	0.0332146	0.975884	-0.0810148	1	1.73589	8.58331e-06	1.77106	6.50939e-06	1.85208	2.46075e-06	0.0351744	0.97608	-0.354432	1	1.4997	1.93325e-05	1.3585	0.000145562	1.71293	8.56097e-07	-0.141198	0.812819
HORVU.MOREX.r3.2HG0152610	-0.219305	1	1.61938	1.67134e-06	1.37868	5.99815e-05	1.59799	2.57048e-06	-0.240698	0.725619	-0.164827	1	1.42394	0.000250534	0.753414	0.0827772	0.918241	0.033279	-0.670529	0.262761	-0.170652	1	1.33085	0.000129398	0.719383	0.0631473	0.890034	0.0177591	-0.61147	0.185205
HORVU.MOREX.r3.2HG0169630	-0.376241	1	5.44654	2.98299e-08	2.78469	0.00962317	3.16094	0.0034305	-2.66185	0.0321502	-0.693989	1	3.12172	0.00736653	1.90439	0.138253	2.59838	0.0415949	-1.21732	0.541847	-0.465131	1	3.9311	9.92827e-05	1.25455	0.331341	1.71968	0.163037	-2.67655	0.0319006
HORVU.MOREX.r3.2HG0152460	1.13551	1	3.60868	1.21647e-08	2.32428	0.000472325	1.18877	0.102058	-1.2844	0.174324	0.0162622	1	2.80985	0.000164944	3.25801	1.03507e-05	3.24175	1.34619e-05	0.448165	0.796155	0.823199	1	2.92154	8.14057e-06	2.12889	0.00203528	1.30569	0.0849375	-0.792646	0.400066
HORVU.MOREX.r3.2HG0170990	0.48647	1	1.18473	0.00672383	1.13446	0.00983291	0.647988	0.175996	-0.0502675	0.969571	-0.562851	1	1.19933	0.0173722	0.943411	0.0750364	1.50626	0.00267835	-0.255923	0.822037	0.284153	1	1.99705	1.36271e-06	1.35445	0.00209168	1.0703	0.0202663	-0.642597	0.269965
HORVU.MOREX.r3.2HG0167040	0.867677	1	0.795989	0.0983172	1.26624	0.00467254	0.398567	0.451858	0.470255	0.532559	0.502885	1	1.20913	0.0205909	1.2328	0.0189169	0.729918	0.223474	0.0236735	0.98798	0.53849	1	1.05932	0.0233	0.557837	0.306359	0.0193466	0.986678	-0.501481	0.420243
HORVU.MOREX.r3.2HG0196360	-0.12582	1	2.50054	0.000439805	2.25141	0.00175881	2.37723	0.000924526	-0.249139	0.880366	-0.768701	1	1.52901	0.0842901	1.36085	0.136529	2.12955	0.0172851	-0.168157	0.938591	-0.0700139	1	2.50511	0.000895839	1.27029	0.143831	1.3403	0.122555	-1.23482	0.190357
HORVU.MOREX.r3.2HG0212580	0.116009	1	0.844342	0.0349718	1.67365	3.79597e-06	1.55764	1.89108e-05	0.829311	0.101462	-0.0540653	1	0.793002	0.0931662	0.862505	0.0658576	0.91657	0.0547431	0.0695031	0.953367	0.438247	1	0.671663	0.12422	1.31161	0.000719606	0.87336	0.0351206	0.639944	0.212255
HORVU.MOREX.r3.2HG0154790	-0.159427	1	3.27133	4.69237e-13	2.38592	3.45235e-07	2.54535	5.51605e-08	-0.885404	0.183408	0.170037	1	3.64368	4.28423e-11	2.45983	2.85928e-05	2.28979	7.69164e-05	-1.18386	0.103541	-0.00891963	1	2.89647	3.90804e-10	1.57597	0.00200737	1.58489	0.00191456	-1.32051	0.0264645
HORVU.MOREX.r3.2HG0168610	-0.005427	1	1.45734	2.66811e-06	1.26318	6.11313e-05	1.26861	5.5002e-05	-0.194155	0.770374	-0.161355	1	1.5137	1.87378e-05	0.983741	0.00933234	1.1451	0.00244103	-0.529955	0.372537	0.0274069	1	1.70282	2.91907e-08	1.0309	0.00187966	1.0035	0.00271545	-0.671917	0.108728
HORVU.MOREX.r3.2HG0193690	0.23752	1	2.9209	1.26747e-13	2.44431	1.07262e-09	2.20679	4.78939e-08	-0.476581	0.504802	-0.138645	1	3.22997	2.85904e-13	2.75773	1.18614e-09	2.89638	1.30443e-10	-0.472237	0.599471	-0.174691	1	3.61642	9.12462e-21	2.97161	6.46003e-14	3.1463	1.61106e-15	-0.644815	0.264353
HORVU.MOREX.r3.2HG0191140	0.196581	1	1.92639	0.113541	2.56728	0.0208612	2.3707	0.0295287	0.640892	0.727029	0.226554	1	3.25156	0.0062646	2.91805	0.0169235	2.6915	0.0227182	-0.333508	0.887487	4.07137	0.932783	6.95562	6.37922e-06	7.21247	2.48973e-06	3.14109	0.00123954	0.256847	0.855582
HORVU.MOREX.r3.7HG0703170	-0.25469	1	3.26985	2.0766e-08	2.90292	8.72756e-07	3.15761	7.17301e-08	-0.366935	0.772265	0.855462	1	3.93488	2.23718e-09	3.60538	7.49706e-08	2.74992	7.36375e-05	-0.3295	0.842428	0.146263	1	3.27706	2.62719e-08	2.88781	1.6603e-06	2.74155	6.58901e-06	-0.389253	0.681499
HORVU.MOREX.r3.7HG0746090	0.222188	1	0.953819	0.00015936	1.1458	3.47015e-06	0.923607	0.00025577	0.191977	0.696466	-0.333853	1	0.945933	0.00110203	0.817745	0.00610466	1.1516	6.54418e-05	-0.128189	0.855445	0.0619409	1	0.914038	0.000398006	1.10933	1.08398e-05	1.04739	4.08752e-05	0.195291	0.617155
HORVU.MOREX.r3.7HG0684570	0.220928	1	0.500713	0.0644081	1.1423	1.51317e-06	0.921372	0.000138328	0.641586	0.0461035	-0.0840342	1	0.40286	0.217812	0.657944	0.0288224	0.741979	0.013714	0.255084	0.63788	0.150988	1	0.559161	0.0414858	0.943541	0.000152797	0.792553	0.00192023	0.38438	0.257535
HORVU.MOREX.r3.7HG0664280	-0.124732	1	3.18187	7.48208e-08	3.81427	3.57683e-11	3.939	1.27212e-11	0.632404	0.504658	1.63462	1	4.4867	6.86276e-10	4.11873	2.72604e-08	2.48411	0.000221204	-0.367964	0.801994	0.237781	1	3.97113	8.068e-11	2.56983	9.10454e-05	2.33205	0.000324197	-1.4013	0.0562359
HORVU.MOREX.r3.7HG0654800	0.739944	1	8.03425	3.02669e-12	6.12399	2.40594e-07	5.38405	5.96919e-07	-1.91026	0.134709	2.76858	1	9.83951	1.64736e-07	6.87478	0.000551591	4.1062	0.00656326	-2.96473	0.0250999	-0.709835	1	6.52264	7.85833e-09	3.94833	0.00135437	4.65817	0.000586254	-2.57431	0.030595
HORVU.MOREX.r3.7HG0701240	-0.157683	1	0.718218	0.0330748	1.07428	0.00062242	1.23197	7.12648e-05	0.356066	0.501385	-0.0916902	1	1.76859	5.11233e-07	1.3717	0.000182607	1.46339	6.04928e-05	-0.396886	0.531185	0.20196	1	1.40525	7.09446e-06	1.31289	2.93531e-05	1.11093	0.000515492	-0.0923558	0.86346
HORVU.MOREX.r3.7HG0688300	-0.0968704	1	0.449259	0.187659	1.04653	0.000436208	1.1434	0.000102003	0.597269	0.156497	0.0300734	1	0.66225	0.0718762	0.665774	0.0727166	0.635701	0.099979	0.00352373	0.997657	0.151982	1	0.977351	0.00160262	1.3457	5.20681e-06	1.19372	7.26447e-05	0.368346	0.382133
HORVU.MOREX.r3.7HG0719410	-0.0476392	1	1.19198	8.91306e-06	1.28177	1.30598e-06	1.32941	4.94589e-07	0.0897925	0.895468	0.489735	1	1.42613	2.97359e-06	1.58073	1.85873e-07	1.09099	0.00056918	0.1546	0.833202	0.193256	1	1.36412	2.9586e-07	1.3339	5.95283e-07	1.14065	2.92284e-05	-0.030221	0.955651
HORVU.MOREX.r3.7HG0681240	0.544886	1	5.24637	9.50013e-07	3.60225	0.00133967	3.05736	0.00607971	-1.64412	0.294806	-0.825641	1	3.89957	0.00185256	2.61338	0.0529675	3.43902	0.0119582	-1.28619	0.548263	0.259158	1	4.62079	3.66588e-05	1.36957	0.350443	1.11042	0.46419	-3.25122	0.0150411
HORVU.MOREX.r3.7HG0705980	0.140998	1	1.46971	5.91882e-11	1.73867	2.90076e-15	1.59767	5.36351e-13	0.268963	0.497646	-0.371351	1	1.18722	5.95246e-06	1.24449	2.09702e-06	1.61584	2.42114e-10	0.0572741	0.938879	0.0333309	1	1.20638	1.94332e-07	1.2643	3.98676e-08	1.23097	1.03579e-07	0.0579173	0.891829
HORVU.MOREX.r3.7HG0734780	0	1	7.42125	5.45159e-07	6.95416	3.12563e-06	6.93444	3.36579e-06	-0.467091	0.768599	0	1	8.53795	1.88675e-06	7.57236	3.81422e-05	7.82782	2.28714e-05	-0.96559	0.515054	-2.47625	1	5.30858	8.0419e-06	4.92416	4.41597e-05	7.4004	8.5372e-07	-0.384427	0.751471
HORVU.MOREX.r3.7HG0677520	0.124374	1	1.66707	2.34994e-10	1.29906	1.419e-06	1.17468	1.50999e-05	-0.368016	0.402956	0.179009	1	1.46578	2.6469e-06	0.961699	0.00396461	0.78269	0.024433	-0.504082	0.308313	0.195707	1	1.25154	1.09152e-05	0.765807	0.0123493	0.5701	0.078207	-0.485737	0.201589
HORVU.MOREX.r3.7HG0654170	-0.425812	1	0.730834	0.115417	1.00587	0.0223948	1.43168	0.00065687	0.275034	0.746585	0.661025	1	1.55267	0.00135034	1.51066	0.00202458	0.849632	0.125135	-0.0420126	0.97581	0.0187768	1	0.856544	0.0668203	1.46327	0.000694192	1.44449	0.000871477	0.606723	0.296975
HORVU.MOREX.r3.7HG0678530	-0.0663882	1	2.19798	8.80036e-16	2.24366	2.14122e-16	2.31005	2.35788e-17	0.0456812	0.958046	-0.0328451	1	2.26596	2.34602e-13	2.24318	5.98707e-13	2.27602	2.42623e-13	-0.0227854	0.981042	-0.00361325	1	2.07434	4.18817e-14	1.84524	4.42215e-11	1.84886	4.45808e-11	-0.229093	0.611961
HORVU.MOREX.r3.7HG0665750	0.440588	1	0.939535	0.0543916	1.15396	0.0145663	0.71337	0.159944	0.214422	0.832226	-1.66417	0.993053	0.72107	0.221253	-0.0492755	0.954769	1.6149	0.00280473	-0.770345	0.354202	-0.35718	1	1.39354	0.00290046	0.583262	0.300735	0.940441	0.0668675	-0.81028	0.180276
HORVU.MOREX.r3.7HG0736960	-0.105935	1	0.992657	1.4599e-06	1.07542	1.20737e-07	1.18135	4.83521e-09	0.0827632	0.868392	0.106509	1	0.834444	0.000528195	0.864138	0.000327307	0.757629	0.00223133	0.0296936	0.963905	-0.100415	1	0.684384	0.00178578	0.720391	0.000871698	0.820806	0.00012162	0.0360064	0.926869
HORVU.MOREX.r3.7HG0729880	-0.260077	1	4.76175	4.52359e-33	4.21819	6.59902e-26	4.47827	5.1947e-29	-0.543561	0.448547	0.432866	1	4.68969	4.42959e-25	3.52756	4.24938e-14	3.09469	4.197e-11	-1.16213	0.0803761	0.45368	1	4.61382	7.57995e-31	3.20128	9.43751e-15	2.7476	5.3476e-11	-1.41254	0.00929982
HORVU.MOREX.r3.7HG0670920	0.150937	1	1.14017	0.0314802	1.36987	0.00737657	1.21893	0.0182644	0.229699	0.834708	-0.622716	1	1.15905	0.0580712	1.009	0.110938	1.63172	0.00699788	-0.15005	0.924487	-0.12975	1	1.57432	0.00280083	1.95625	0.000109579	2.086	3.68419e-05	0.381929	0.611961
HORVU.MOREX.r3.7HG0743870	0.686617	1	2.12299	0.000198689	2.30931	3.60041e-05	1.62269	0.00395766	0.186315	0.890522	0.384342	1	1.75286	0.010174	1.23711	0.0914153	0.852769	0.279925	-0.515751	0.682237	-0.264326	1	1.57216	0.0145058	1.08976	0.114979	1.35409	0.0470992	-0.482395	0.57843
HORVU.MOREX.r3.7HG0664810	-0.193507	1	10.2846	6.27302e-71	9.74978	1.22927e-63	9.94328	6.22508e-66	-0.534808	0.656036	-0.236542	1	9.29271	2.48739e-46	8.40326	1.00333e-37	8.6398	6.0553e-40	-0.889456	0.48858	1.72275	0.711044	10.7159	1.09424e-76	9.81074	5.31078e-64	8.08799	5.33527e-44	-0.905141	0.308804
HORVU.MOREX.r3.7HG0725460	-0.0805853	1	2.48238	1.47608e-05	2.86057	3.87152e-07	2.94116	1.6963e-07	0.378192	0.748393	0.39133	1	2.40621	0.000305451	2.58012	0.000106736	2.18879	0.00142516	0.173912	0.926852	0.507863	1	2.05165	0.000617653	2.22548	0.0001781	1.71762	0.00538996	0.173831	0.863447
HORVU.MOREX.r3.7HG0702630	0.0273091	1	0.94742	2.0415e-05	1.08355	6.91512e-07	1.05624	1.40016e-06	0.136128	0.772512	0.203659	1	1.1634	3.43398e-06	1.34619	5.79848e-08	1.14253	6.07841e-06	0.182787	0.736135	0.0368006	1	0.861977	0.000174426	1.32299	9.69405e-10	1.28619	3.33368e-09	0.461016	0.120359
HORVU.MOREX.r3.7HG0661570	1.28773	1	8.00653	5.16862e-53	8.0464	1.97869e-53	6.75867	8.30821e-40	0.0398632	0.982303	-0.0826427	1	6.92108	5.72313e-32	6.72776	5.19374e-30	6.8104	4.60321e-31	-0.193325	0.913196	1.39567	1	7.68247	3.47642e-49	6.73882	1.18358e-37	5.34315	7.5188e-25	-0.943657	0.211453
HORVU.MOREX.r3.7HG0644530	0.0780179	1	1.35744	3.69786e-07	1.3162	8.58052e-07	1.23818	4.16621e-06	-0.0412417	0.95899	-0.195885	1	1.566	1.91031e-07	1.53546	4.30646e-07	1.73135	7.97655e-09	-0.0305349	0.973819	-0.115225	1	1.88565	3.19761e-13	1.39604	2.30103e-07	1.51126	1.72766e-08	-0.48961	0.185557
HORVU.MOREX.r3.7HG0647550	-0.00160784	1	1.0389	0.00774778	1.28187	0.000666535	1.28348	0.000640367	0.242974	0.749223	0.534594	1	1.90427	4.92032e-06	1.49611	0.000558367	0.961515	0.040275	-0.408158	0.606861	0.273874	1	1.50498	8.00927e-05	1.43016	0.000187795	1.15629	0.0033735	-0.0748185	0.913197
HORVU.MOREX.r3.7HG0684930	0	1	7.19938	1.6248e-05	6.57049	0.000101551	6.55078	0.000104378	-0.628885	0.780443	-0.254488	1	3.42364	0.142638	3.27483	0.168754	3.52932	0.147867	-0.14881	0.970005	0	1	5.68325	0.00143076	6.54986	0.000143266	6.6145	0.000131415	0.866611	0.613019
HORVU.MOREX.r3.7HG0686800	0	1	18.0894	1.00523e-16	17.7257	5.14585e-16	17.7277	5.20596e-16	-0.363726	0.951189	1.01482	1	2.88075	0.226076	3.20099	0.176919	2.18618	0.416436	0.320241	0.955614	0	1	22.2023	3.466e-27	14.8118	4.80917e-09	15.0158	3.05366e-09	-7.39059	0.00867743
HORVU.MOREX.r3.7HG0726330	-0.0364251	1	1.57371	2.38929e-06	1.18463	0.000588212	1.22105	0.000376564	-0.389078	0.498558	-0.0346752	1	1.40965	0.000353609	0.430843	0.380269	0.465518	0.357994	-0.978803	0.0531525	-0.106077	1	1.2153	0.000517368	0.336291	0.463691	0.442367	0.307556	-0.879007	0.0466272
HORVU.MOREX.r3.7HG0680690	0.0930713	1	1.23486	2.30692e-07	1.25233	1.31577e-07	1.15926	1.18863e-06	0.0174738	0.982303	-0.265349	1	1.4518	4.9129e-08	1.48905	2.48374e-08	1.7544	2.09928e-11	0.0372509	0.961523	0.026521	1	1.53294	3.79024e-11	1.40632	2.06473e-09	1.3798	4.50919e-09	-0.12662	0.746092
HORVU.MOREX.r3.7HG0749600	0.42597	1	1.3162	0.0119958	1.12168	0.0363858	0.695707	0.225425	-0.194524	0.870216	0.639498	1	1.27377	0.0392584	0.984336	0.131681	0.344838	0.679712	-0.289433	0.830731	0.092609	1	-0.0149433	0.989147	0.324065	0.658939	0.231456	0.766763	0.339008	0.667122
HORVU.MOREX.r3.7HG0726910	-0.00606414	1	0.989332	0.00042099	1.26523	2.9868e-06	1.27129	2.70588e-06	0.275896	0.574636	-0.584669	1	1.04048	0.00109129	1.1977	0.000139104	1.78237	3.74071e-09	0.157216	0.833162	-0.00541287	1	1.24975	5.73652e-06	1.27189	3.65227e-06	1.2773	3.52733e-06	0.0221371	0.967728
HORVU.MOREX.r3.7HG0670830	0.616564	1	0.854609	0.0262533	1.34569	0.000188414	0.729121	0.0614651	0.491076	0.39978	-0.126101	1	0.654949	0.158279	0.743128	0.106105	0.869229	0.0597814	0.0881793	0.938879	0.121594	1	0.572516	0.171905	0.6921	0.0940401	0.570507	0.189946	0.119584	0.848441
HORVU.MOREX.r3.7HG0651250	0.894002	1	5.07238	0.0045723	4.14257	0.0250223	3.24857	0.0645335	-0.929811	0.76132	0.344884	1	4.31411	0.0490225	1.55199	0.576941	1.2071	0.676947	-2.76212	0.329396	-0.198144	1	3.57653	0.034793	-1.55275	0.53597	-1.35461	0.602962	-5.12928	0.0201139
HORVU.MOREX.r3.7HG0720070	-0.316161	1	0.369722	0.400421	1.22953	0.000646606	1.54569	1.07253e-05	0.85981	0.0734253	0.195593	1	0.19764	0.724058	0.245354	0.662283	0.0497604	0.945284	0.0477132	0.967192	-0.000260881	1	0.521626	0.213578	0.723915	0.0738623	0.724176	0.076368	0.202288	0.724925
HORVU.MOREX.r3.7HG0654590	1.78991	1	4.83836	0.0417646	5.92772	0.00879675	4.13781	0.0681964	1.08937	NA	2.20314	1	4.68072	0.102743	3.98542	0.18435	1.78228	0.583307	-0.695301	NA	-4.22534	1	0.0694159	0.984837	1.85845	0.429688	6.08379	0.00901359	1.78903	NA
HORVU.MOREX.r3.7HG0706880	-0.316893	1	4.28624	2.23052e-17	2.39689	7.67532e-06	2.71378	3.37601e-07	-1.88935	0.00388885	-0.567881	1	3.60843	6.73986e-10	1.78825	0.00561473	2.35613	0.00020307	-1.82019	0.0141104	-0.0922224	1	4.04329	1.8713e-15	2.09387	0.00016477	2.18609	8.33024e-05	-1.94942	0.00359065
HORVU.MOREX.r3.7HG0638930	-0.17992	1	1.19417	3.29958e-05	1.05634	0.000287516	1.23626	1.58246e-05	-0.137839	0.832268	0.400706	1	1.34613	3.83795e-05	1.4917	4.46368e-06	1.09099	0.00143181	0.145571	0.857048	0.00388761	1	0.486416	0.147845	1.02956	0.000575673	1.02567	0.000639189	0.543143	0.164776
HORVU.MOREX.r3.7HG0711300	3.43311	1	7.36923	1.37868e-05	7.02275	3.70772e-05	3.58964	0.00640886	-0.346488	0.902171	2.17717	1	9.46619	2.07917e-06	8.5055	3.13115e-05	6.32833	0.00023791	-0.960692	0.703374	0	1	6.46618	0.000242577	4.33036	0.0260173	4.39499	0.0245324	-2.13583	0.189262
HORVU.MOREX.r3.7HG0747300	0.615422	1	0.207552	0.904263	2.39079	0.0351536	1.77537	0.125403	2.18324	0.15617	-0.506161	1	-0.311437	0.865064	0.666677	0.691464	1.17284	0.47338	0.978113	0.700074	0.633596	1	-1.21965	0.451536	1.748	0.170642	1.11441	0.420378	2.96765	0.067054
HORVU.MOREX.r3.7HG0729340	-1.04701	1	4.6276	5.81853e-05	3.66083	0.00212363	4.70784	0.00057241	-0.966767	0.576194	0	1	7.55605	0.000124556	5.34779	0.0112826	5.60326	0.00907782	-2.20827	0.191267	-0.0646336	1	7.29418	7.32626e-06	4.64127	0.00895141	4.7059	0.00836046	-2.65292	0.0394913
HORVU.MOREX.r3.7HG0718900	0.126562	1	0.664751	0.12733	1.09571	0.0065171	0.969144	0.0175842	0.430956	0.520782	-0.386692	1	0.326484	0.566732	0.598853	0.252048	0.985545	0.0452603	0.272369	0.784128	-0.267638	1	0.800724	0.0627821	0.76172	0.0849818	1.02936	0.0146302	-0.0390043	0.959795
HORVU.MOREX.r3.7HG0687640	0.0200198	1	2.51098	5.87666e-10	2.76608	4.4707e-12	2.74606	6.59384e-12	0.255099	0.761786	-0.270652	1	2.92203	1.20646e-10	1.99027	3.46761e-05	2.26093	2.07873e-06	-0.931755	0.15912	0.551921	1	3.64116	1.28205e-20	2.88896	6.54308e-13	2.33703	6.22998e-09	-0.752207	0.160259
HORVU.MOREX.r3.7HG0720970	0.161332	1	3.65908	4.04791e-09	2.44414	0.000171388	2.2828	0.000478923	-1.21494	0.19068	-0.65953	1	3.32633	5.16853e-06	1.23294	0.154508	1.89247	0.0236801	-2.0934	0.0217143	0.475217	1	3.91057	2.59137e-10	0.886611	0.275544	0.411394	0.670056	-3.02396	5.60364e-05
HORVU.MOREX.r3.7HG0636330	1.68133	1	7.12616	0.000203342	5.96533	0.00242534	4.284	0.0123423	-1.16083	0.658509	-3.27189	1	4.00005	0.0431332	2.61342	0.230538	5.88531	0.0184808	-1.38663	0.666167	3.70681	1	7.04399	0.000328726	5.14978	0.0140191	1.44296	0.487746	-1.89421	0.348271
HORVU.MOREX.r3.7HG0678440	-0.244824	1	4.5196	0.00066492	4.53002	0.000638519	4.77484	0.000315099	0.0104216	0.999519	0.530944	1	2.00643	0.269688	1.55093	0.424714	1.01999	0.643301	-0.455502	0.914055	1.65395	1	5.4369	0.000162478	4.16884	0.00581179	2.51489	0.102619	-1.26806	0.505698
HORVU.MOREX.r3.7HG0668850	0.522504	1	4.78053	0.00537243	3.66146	0.0428098	3.13895	0.0627748	-1.11907	0.62464	-0.669488	1	2.44651	0.178085	3.30941	0.0549235	3.97889	0.0280337	0.862892	0.781806	2.22785	1	5.99368	0.00116837	4.77723	0.0136149	2.54938	0.118119	-1.21645	0.501073
HORVU.MOREX.r3.7HG0723200	-0.265993	1	1.21473	0.0434175	1.6074	0.00540187	1.87339	0.000909644	0.392672	0.725939	0.67373	1	1.51135	0.0253497	1.58147	0.0195293	0.907744	0.245124	0.0701245	0.970182	-0.0938974	1	1.30542	0.0315627	1.1869	0.0593587	1.28079	0.0406859	-0.118529	0.908653
HORVU.MOREX.r3.7HG0638550	0.184114	1	0.985402	2.2629e-06	1.09735	1.01397e-07	0.913232	1.31147e-05	0.111944	0.809883	-0.330862	1	0.649851	0.0100648	0.565227	0.0299292	0.896089	0.000286004	-0.0846244	0.895101	-0.022309	1	0.956399	5.93209e-06	0.519537	0.0261292	0.541846	0.0203163	-0.436862	0.121697
HORVU.MOREX.r3.7HG0698330	0.981508	1	6.46405	8.92584e-05	6.01655	0.000302831	5.03504	0.00301665	-0.447497	0.848564	1.18488	1	6.02505	0.00323183	4.62577	0.0341183	3.44088	0.149283	-1.39929	0.524108	0	1	6.4186	0.000132761	4.921	0.00569236	4.98563	0.0052564	-1.4976	0.309076
HORVU.MOREX.r3.7HG0649370	0.837217	1	1.39126	0.000267887	1.16194	0.00286914	0.32472	0.485146	-0.229323	0.772265	-0.207069	1	1.26728	0.00402577	0.986702	0.0328606	1.19377	0.0093391	-0.280582	0.766676	0.0480293	1	1.37249	0.000415799	1.39402	0.000323971	1.34599	0.00057116	0.0215342	0.976661
HORVU.MOREX.r3.7HG0724790	0.99685	1	4.51664	3.78259e-12	3.94143	2.34999e-09	2.94458	2.47452e-06	-0.57521	0.585861	-0.0928078	1	2.76519	0.000166297	2.05868	0.00786969	2.15149	0.00569817	-0.706513	0.578312	-0.582919	1	2.84773	5.51892e-06	2.08772	0.00152725	2.67064	5.49277e-05	-0.760011	0.369501
HORVU.MOREX.r3.7HG0663070	-0.158176	1	0.786367	0.181972	1.57253	0.00221102	1.7307	0.000700633	0.78616	0.308869	0.202957	1	2.24302	7.75736e-05	1.07911	0.0957672	0.876151	0.202074	-1.16391	0.136487	0.0220745	1	2.77791	6.46618e-09	1.96235	0.000102769	1.94027	0.000129657	-0.815563	0.211407
HORVU.MOREX.r3.7HG0716920	2.61171	1	4.61061	2.55127e-07	4.17292	3.86031e-06	1.56122	0.124617	-0.437683	0.829822	1.56818	1	3.05502	0.00567856	2.70597	0.0172806	1.13779	0.405265	-0.349057	0.900501	0.465293	1	1.97549	0.0512634	2.38085	0.0166349	1.91555	0.0665196	0.40536	0.791104
HORVU.MOREX.r3.7HG0677550	0.257398	1	1.89538	2.40929e-07	2.33828	4.44814e-11	2.08088	4.584e-09	0.442902	0.45969	-0.197348	1	2.75555	3.48055e-11	1.93838	1.03472e-05	2.13573	8.84915e-07	-0.817165	0.168947	0.369644	1	2.54297	2.26882e-12	1.9132	3.829e-07	1.54355	4.91495e-05	-0.629776	0.196936
HORVU.MOREX.r3.7HG0653260	0.0277163	1	1.27291	0.00127454	1.65331	1.52892e-05	1.62559	2.15858e-05	0.380397	0.582639	0.0113254	1	1.96187	4.90981e-06	1.77712	5.15536e-05	1.76579	7.02092e-05	-0.184752	0.868316	-0.325096	1	1.66082	1.77559e-05	1.36506	0.000643701	1.69016	1.47706e-05	-0.295761	0.623162
HORVU.MOREX.r3.7HG0665560	0.0784804	1	2.47829	2.89379e-05	2.83801	1.07377e-06	2.75953	2.23805e-06	0.359726	0.770292	0.529394	1	3.25257	1.24993e-06	2.48626	0.000390182	1.95687	0.00703353	-0.766302	0.527384	-0.814367	1	2.87774	9.0244e-07	2.97088	4.0334e-07	3.78524	7.2776e-11	0.0931332	0.933587
HORVU.MOREX.r3.7HG0673710	0.549354	1	0.410059	0.580306	1.83525	0.000849256	1.2859	0.0230402	1.42519	0.0481699	0.00901627	1	0.613966	0.437139	1.68119	0.0106164	1.67217	0.0121388	1.06722	0.26121	0.187007	1	0.876558	0.186053	1.47527	0.0131136	1.28826	0.0344433	0.598711	0.45432
HORVU.MOREX.r3.7HG0640660	-0.708973	1	2.54743	0.00158327	1.87712	0.0256552	2.58609	0.0014234	-0.670305	0.647765	0.421957	1	3.42876	0.00014183	2.72431	0.00370609	2.30235	0.0186813	-0.704454	0.702189	-0.601179	1	2.5681	0.00170001	2.00337	0.0195854	2.60455	0.00175859	-0.564728	0.642787
HORVU.MOREX.r3.7HG0676570	0.137091	1	1.05122	0.000840068	1.42392	2.54077e-06	1.28683	2.53175e-05	0.372699	0.473588	0.0927851	1	1.64147	1.5818e-06	1.18957	0.000932213	1.09678	0.00302786	-0.4519	0.458794	0.231484	1	0.929354	0.00461963	1.32881	2.07107e-05	1.09733	0.000633132	0.399456	0.364223
HORVU.MOREX.r3.7HG0656060	0.0368716	1	0.500743	0.0257253	1.08871	9.46721e-08	1.05184	2.66324e-07	0.587969	0.0314906	0.0595761	1	0.895177	0.000177233	0.843451	0.00050166	0.783874	0.00168601	-0.0517262	0.938888	0.138417	1	0.796101	0.000207797	1.20744	3.37751e-09	1.06902	2.64276e-07	0.411336	0.144622
HORVU.MOREX.r3.7HG0719650	0.262835	1	1.04655	0.000461622	1.2542	1.53404e-05	0.991363	0.000812635	0.207644	0.721429	-0.342229	1	0.496703	0.195446	0.340917	0.413613	0.683145	0.0726542	-0.155786	0.847729	0.0818433	1	0.836236	0.00782576	0.696516	0.0322747	0.614672	0.0669965	-0.13972	0.775579
HORVU.MOREX.r3.7HG0683250	0.417784	1	5.11118	2.57656e-13	4.92496	2.10419e-12	4.50718	5.19343e-12	-0.186223	0.883279	-0.368772	1	3.9589	6.89125e-09	2.36585	0.00148701	2.73462	0.000292539	-1.59304	0.0344884	0.16754	1	4.60536	5.88658e-10	4.02859	1.1522e-07	3.86105	1.18554e-07	-0.576773	0.457093
HORVU.MOREX.r3.7HG0681160	0.330022	1	1.53475	0.000317525	2.24642	3.06229e-08	1.91639	2.88305e-06	0.711664	0.256727	-0.948676	1	1.32052	0.0086352	0.611825	0.294859	1.5605	0.00262735	-0.708695	0.365349	0.409974	1	1.64995	0.00015373	1.52962	0.000502613	1.11965	0.0150256	-0.120328	0.87139
HORVU.MOREX.r3.7HG0686010	-0.169625	1	0.771957	0.00911256	1.08027	0.000128487	1.24989	6.9372e-06	0.308311	0.529444	-0.239693	1	0.980516	0.0029018	1.3895	1.15593e-05	1.6292	1.74488e-07	0.408988	0.462462	-0.0395928	1	0.82898	0.00548362	0.973611	0.000865305	1.0132	0.0005139	0.14463	0.754971
HORVU.MOREX.r3.7HG0671460	1.81033	1	9.20963	9.51652e-09	7.97393	1.01492e-06	6.16359	6.19656e-05	-1.23571	0.465777	-0.254567	1	7.50289	0.000179536	5.77593	0.00593068	6.0305	0.00468338	-1.72695	0.362432	-1.02643	1	8.33884	3.20012e-07	5.92535	0.000622481	6.95178	4.45103e-05	-2.41349	0.0691393
HORVU.MOREX.r3.7HG0679970	0.285524	1	1.53135	2.28893e-06	1.36481	2.84659e-05	1.07929	0.00108192	-0.166541	0.812081	0.264736	1	1.0995	0.00436789	0.921773	0.0208416	0.657037	0.124349	-0.177729	0.837426	0.208378	1	1.9797	2.65023e-10	1.59522	7.30712e-07	1.38684	1.99993e-05	-0.384481	0.390545
HORVU.MOREX.r3.7HG0712530	-0.0166024	1	1.53454	2.23862e-05	2.5934	4.33974e-14	2.61	2.87293e-14	1.05886	0.0235996	0.537721	1	2.39251	1.83198e-09	2.82126	7.06586e-13	2.28354	1.16662e-08	0.428752	0.581149	0.125253	1	1.97858	2.87556e-08	2.55203	2.40919e-13	2.42678	4.34497e-12	0.573451	0.255839
HORVU.MOREX.r3.7HG0746990	0.160268	1	3.43376	0.000628205	3.06822	0.00257554	2.90796	0.00374455	-0.365541	0.849065	-1.47052	1	2.89475	0.0121826	2.60105	0.0280508	4.07157	0.00337258	-0.293697	0.911035	1.15008	1	3.59618	0.000152621	2.9339	0.00283598	1.78382	0.0690756	-0.662275	0.59771
HORVU.MOREX.r3.7HG0654310	0.207748	1	0.71076	0.16719	1.78223	6.9229e-05	1.57448	0.000516008	1.07147	0.0784127	-0.580134	1	0.771264	0.190219	0.566252	0.371067	1.14639	0.0464452	-0.205013	0.874387	0.366749	1	0.732274	0.161072	1.25971	0.00899182	0.892962	0.0849976	0.527437	0.416081
HORVU.MOREX.r3.7HG0745670	2.7178	1	7.03644	0.00533539	5.96266	0.0215131	3.24487	0.203991	-1.07377	0.812394	-1.70488	1	4.24836	0.196187	4.59159	0.161802	6.29647	0.0495719	0.34323	0.958699	-4.22011	1	0.971639	0.75065	2.17972	0.435084	6.39982	0.016235	1.20808	0.719109
HORVU.MOREX.r3.7HG0709070	0.22692	1	0.905733	0.00023339	1.20921	3.64803e-07	0.98229	5.03777e-05	0.303477	0.456349	-0.192736	1	1.46109	4.21096e-08	1.35616	5.59132e-07	1.5489	6.69849e-09	-0.104928	0.882444	0.125286	1	1.31207	3.14853e-08	1.20022	6.41892e-07	1.07493	1.18029e-05	-0.111852	0.78467
HORVU.MOREX.r3.7HG0730110	-0.0424825	1	-0.370248	0.609657	1.2981	0.0198069	1.34059	0.0153988	1.66835	0.0148602	0.646184	1	1.29958	0.0561984	2.2424	0.000326425	1.59622	0.0140528	0.942828	0.325927	-0.0813812	1	0.536024	0.43489	1.27571	0.0296887	1.35709	0.0203456	0.739682	0.324332
HORVU.MOREX.r3.7HG0698920	-0.276371	1	0.996021	7.76751e-05	1.21217	8.58052e-07	1.48854	7.59722e-10	0.216144	0.647896	0.326968	1	1.19508	2.52001e-05	1.26745	8.17496e-06	0.940483	0.00169637	0.0723717	0.929469	0.0935888	1	0.935647	0.000304242	1.03303	5.55136e-05	0.939441	0.000311104	0.0973834	0.820687
HORVU.MOREX.r3.7HG0722150	-0.231834	1	3.0205	1.90078e-24	2.69487	1.93827e-19	2.9267	1.24041e-22	-0.325637	0.558473	-0.441437	1	2.37276	4.64086e-12	1.84066	2.37642e-07	2.2821	6.12174e-11	-0.5321	0.366836	-0.100944	1	2.58333	9.11703e-18	1.75494	2.72966e-08	1.85588	3.80338e-09	-0.828388	0.0444694
HORVU.MOREX.r3.7HG0678180	2.37263	1	7.59254	0.00158005	6.91121	0.00449223	4.53858	0.053261	-0.681326	0.889906	0	1	3.94635	0.228462	1.85395	0.650901	2.10942	0.622982	-2.0924	0.700734	-1.02643	1	2.43019	0.438959	0.717401	0.872537	1.74383	0.652173	-1.71279	0.651847
HORVU.MOREX.r3.7HG0720710	0.320116	1	1.87975	0.00012571	1.11708	0.0337635	0.796961	0.14981	-0.762676	0.315323	-0.648312	1	1.02455	0.0979799	-0.314268	0.685754	0.334043	0.686105	-1.33882	0.0721736	0.0973987	1	1.41895	0.00617152	0.012876	0.995029	-0.0845227	0.922878	-1.40608	0.0249184
HORVU.MOREX.r3.7HG0718430	0.895017	1	3.75261	0.000660364	3.20801	0.00433127	2.31299	0.0438964	-0.544601	0.812243	-1.08341	1	0.182991	0.922339	0.991879	0.533981	2.07529	0.159396	0.808889	0.765085	1.98197	1	1.67942	0.208146	1.68763	0.216264	-0.294333	0.871386	0.00821341	0.997947
HORVU.MOREX.r3.7HG0686030	0	1	8.92995	3.02753e-07	7.65486	1.62184e-05	7.63515	1.69491e-05	-1.27509	0.548524	0	1	8.24079	0.000115046	6.63507	0.00287899	6.89056	0.00229294	-1.60572	0.522845	-0.0646335	1	6.72429	0.000247288	5.36451	0.00512672	5.42915	0.00477576	-1.35977	0.449269
HORVU.MOREX.r3.7HG0735590	-0.0563113	1	1.89405	0.013564	1.69846	0.0288821	1.75477	0.0235305	-0.195592	0.91556	-0.32985	1	2.08377	0.0223694	2.26043	0.0122123	2.59028	0.00441622	0.176658	0.936474	-0.0344978	1	0.684575	0.472203	1.66133	0.0373611	1.69583	0.0341023	0.976754	0.334914
HORVU.MOREX.r3.7HG0642770	0.0738276	1	1.25604	5.86116e-12	1.27864	1.84348e-12	1.20481	3.75394e-11	0.022595	0.969734	0.0594086	1	1.50297	2.18257e-13	1.39647	1.59321e-11	1.33707	9.47497e-11	-0.106496	0.836109	-0.0179451	1	0.926287	1.12616e-06	1.0388	2.6043e-08	1.05675	1.49868e-08	0.112516	0.711953
HORVU.MOREX.r3.7HG0751520	0.952704	1	0.791564	0.412914	2.19674	0.00407731	1.24404	0.115572	1.40518	0.189121	-0.762165	1	1.30412	0.184638	1.80523	0.0513207	2.5674	0.00609243	0.501117	0.781174	0.0427756	1	0.663566	0.513889	2.66589	0.000423537	2.62311	0.000516649	2.00232	0.0350369
HORVU.MOREX.r3.7HG0717840	0.748964	1	0.771011	0.107615	1.1987	0.00731363	0.449738	0.383936	0.42769	0.577743	-0.972438	1	0.824911	0.131414	-0.368558	0.56994	0.60388	0.33061	-1.19347	0.0633907	0.260124	1	1.26752	0.0049966	0.612315	0.246724	0.352191	0.558646	-0.655209	0.27067
HORVU.MOREX.r3.7HG0745210	0.0536059	1	2.12374	1.07558e-10	2.08733	2.26848e-10	2.03373	7.14991e-10	-0.036409	0.971932	0.182835	1	2.60672	9.06792e-13	2.16076	9.30423e-09	1.97792	1.85162e-07	-0.445963	0.526031	0.288148	1	2.81233	1.49063e-18	2.35158	6.84075e-13	2.06344	5.07817e-10	-0.46075	0.337971
HORVU.MOREX.r3.7HG0651110	0.0467979	1	2.10333	2.94104e-09	2.05859	6.85535e-09	2.01179	1.57843e-08	-0.0447414	0.968848	0.608356	1	2.80128	1.01936e-12	2.67485	1.73096e-11	2.06649	4.81713e-07	-0.126431	0.915681	0.00939807	1	2.20981	4.20157e-10	2.15275	1.77153e-09	2.14335	2.33272e-09	-0.0570589	0.935974
HORVU.MOREX.r3.7HG0705230	0.313913	1	2.39235	5.61472e-21	3.49511	5.25531e-45	3.1812	1.21475e-37	1.10275	0.000457228	0.035111	1	2.34985	6.70055e-16	2.85307	2.70453e-23	2.81795	4.50926e-23	0.503219	0.297526	0.108091	1	2.18153	1.759e-17	2.47339	2.15747e-22	2.3653	1.43504e-20	0.291859	0.458633
HORVU.MOREX.r3.7HG0721070	0.0486165	1	0.374655	0.148734	1.04645	2.52728e-06	0.997837	7.97517e-06	0.671799	0.0215118	-0.0919279	1	0.882869	0.000850669	1.08215	2.97403e-05	1.17408	5.05815e-06	0.199283	0.713817	0.0348594	1	0.835761	0.000358146	1.15138	2.59703e-07	1.11652	6.80188e-07	0.315622	0.321784
HORVU.MOREX.r3.7HG0714970	0.625458	1	10.6178	2.35423e-90	9.95472	2.71745e-79	9.32926	4.38041e-72	-0.663074	0.481111	-0.364177	1	8.55889	1.14967e-49	7.8476	1.49779e-41	8.21178	2.07959e-45	-0.711287	0.541847	1.78954	0.256456	10.0908	7.47758e-84	8.64585	2.58252e-61	6.85631	1.72067e-40	-1.44491	0.0463537
HORVU.MOREX.r3.7HG0681170	2.24963	1	4.37385	1.5027e-06	4.90882	4.06311e-08	2.65919	0.00133537	0.534964	0.740922	-1.7137	1	1.4062	0.21005	0.579289	0.668844	2.29299	0.0623969	-0.826913	0.660382	1.51848	1	2.89815	0.00215026	2.48799	0.010287	0.969506	0.370406	-0.410164	0.762527
HORVU.MOREX.r3.7HG0666120	0.245663	1	3.88077	6.61891e-08	3.91173	5.05448e-08	3.66607	3.15595e-07	0.0309564	0.989521	-0.434796	1	2.50061	0.0041628	2.2839	0.0104611	2.7187	0.00232551	-0.216706	0.926961	0.023803	1	3.78546	1.51393e-07	3.16736	2.03991e-05	3.14356	2.49681e-05	-0.618094	0.568125
HORVU.MOREX.r3.7HG0675630	-0.103386	1	1.0247	0.000342432	1.06205	0.000182309	1.16544	3.36247e-05	0.0373504	0.964959	0.0773608	1	0.980684	0.00313793	0.574528	0.116783	0.497168	0.202907	-0.406155	0.472127	-0.0614277	1	0.492456	0.134367	0.75746	0.013549	0.818888	0.00719739	0.265005	0.534324
HORVU.MOREX.r3.7HG0651010	0.458136	1	1.26474	0.00350184	1.42518	0.000834336	0.967046	0.0310626	0.16044	0.875142	-0.230674	1	0.939821	0.0734225	0.562941	0.334689	0.793616	0.163861	-0.37688	0.704638	0.686461	1	1.81528	1.53533e-05	0.874656	0.0664327	0.188195	0.776849	-0.940621	0.0884296
HORVU.MOREX.r3.7HG0665380	0.248008	1	0.156416	0.795961	1.59804	0.000118441	1.35003	0.00137953	1.44162	0.00483341	-0.911096	1	0.166292	0.806758	0.366661	0.557211	1.27776	0.0122421	0.200368	0.866296	-0.144206	1	0.943606	0.0386536	1.54304	0.000296968	1.68724	6.75434e-05	0.59943	0.301451
HORVU.MOREX.r3.7HG0685490	0.623705	1	0.349301	0.445604	1.53096	1.1569e-05	0.907254	0.0131505	1.18166	0.0078798	-0.117396	1	1.14674	0.00642016	0.523666	0.285853	0.641062	0.190515	-0.623072	0.333369	0.377279	1	1.44829	7.24457e-05	1.16247	0.00197953	0.785195	0.0499027	-0.28582	0.597942
HORVU.MOREX.r3.7HG0676730	0.373625	1	4.74075	0.000461008	5.14574	0.000109781	4.77211	0.000143332	0.404988	0.858085	0.327263	1	4.40075	0.00782787	3.85914	0.0239382	3.53188	0.0261449	-0.541606	0.840726	-0.642927	1	1.13035	0.411696	1.44634	0.276944	2.08927	0.10907	0.315995	0.86241
HORVU.MOREX.r3.7HG0647190	1.21293	1	0.884722	0.417415	1.88818	0.0459317	0.675256	0.533887	1.00346	0.500313	0.677591	1	-0.10369	0.948371	1.07353	0.39054	0.395938	0.79956	1.17722	0.518575	1.70727	1	1.31997	0.215897	1.51242	0.153586	-0.194844	0.897859	0.192448	0.906485
HORVU.MOREX.r3.7HG0710320	0.111733	1	1.13736	4.92409e-09	1.23642	1.2377e-10	1.12468	6.32233e-09	0.0990568	0.823806	-0.229768	1	1.22984	2.07301e-08	0.95697	2.73619e-05	1.18674	1.00502e-07	-0.272867	0.502771	-0.0952873	1	1.1343	6.24595e-09	0.921853	4.49329e-06	1.01714	3.31335e-07	-0.212446	0.471969
HORVU.MOREX.r3.7HG0671350	-0.259628	1	4.00277	1.02796e-12	3.58308	2.70763e-10	3.84271	1.25267e-11	-0.419693	0.716295	-0.00478321	1	3.47814	7.31658e-08	2.55495	0.000159799	2.55973	0.000181618	-0.923195	0.409865	-0.511846	1	3.24206	1.44563e-08	2.23853	0.000219997	2.75038	3.87337e-06	-1.00353	0.208454
HORVU.MOREX.r3.7HG0737720	0	1	6.87501	3.90049e-05	6.41514	0.000140355	6.39543	0.00014516	-0.459864	0.849999	0	1	6.24694	0.00263337	5.3569	0.01296	5.61235	0.0105132	-0.890047	0.734042	0	1	6.83046	5.76268e-05	7.596	5.20236e-06	7.66063	4.60734e-06	0.76554	0.63489
HORVU.MOREX.r3.7HG0703780	-0.214239	1	1.11322	8.75663e-05	1.14851	4.79736e-05	1.36275	9.11695e-07	0.0352884	0.967958	0.32029	1	1.18379	0.000253568	1.00887	0.00249394	0.688576	0.0600467	-0.174926	0.820151	-0.0396757	1	1.10234	0.000135543	0.733602	0.0177345	0.773278	0.0123242	-0.368736	0.361153
HORVU.MOREX.r3.7HG0745230	-0.284881	1	1.93216	2.91263e-05	2.35046	1.21857e-07	2.63534	5.02558e-09	0.418296	0.586385	-0.924167	1	1.858	0.000755478	2.03464	0.00018242	2.9588	1.81385e-07	0.176634	0.888735	0.563393	1	2.07533	1.89328e-05	2.20078	3.18235e-06	1.63738	0.000477504	0.125451	0.871008
HORVU.MOREX.r3.7HG0722320	-0.353274	1	2.70335	2.02718e-10	2.45371	1.07366e-08	2.80698	3.98599e-11	-0.249637	0.793494	-0.247977	1	2.0433	4.59914e-05	1.00175	0.0760683	1.24973	0.0253705	-1.04154	0.153038	-0.50035	1	2.06608	2.667e-06	1.03822	0.0357626	1.53857	0.000955039	-1.02786	0.07683
HORVU.MOREX.r3.7HG0661600	-0.111657	1	1.04296	0.00381565	1.11411	0.00183091	1.22577	0.000506665	0.0711475	0.943643	0.216705	1	1.47997	0.000189102	1.09933	0.00832604	0.882622	0.0478975	-0.380645	0.617703	0.0312618	1	0.538749	0.1865	0.630502	0.121164	0.59924	0.150131	0.0917528	0.883847
HORVU.MOREX.r3.7HG0714930	0.194915	1	2.25137	2.15815e-07	1.77257	6.90021e-05	1.57765	0.00046605	-0.478804	0.53975	0.321266	1	2.73284	1.87301e-08	2.12337	2.6899e-05	1.8021	0.000573161	-0.609469	0.503651	-0.134694	1	2.50495	6.17221e-09	1.61653	0.00044893	1.75123	0.000130651	-0.888414	0.135697
HORVU.MOREX.r3.7HG0725720	0.0991426	1	1.60547	7.07124e-20	1.43065	7.24118e-16	1.33151	7.6617e-14	-0.174815	0.60535	-0.0286586	1	1.70836	8.57254e-18	1.58746	2.78837e-15	1.61611	4.24406e-16	-0.120906	0.806725	0.138841	1	1.74481	3.81923e-23	1.66459	3.40177e-21	1.52574	5.67806e-18	-0.0802218	0.797328
HORVU.MOREX.r3.7HG0719310	0.311672	1	4.81295	5.93828e-20	3.38768	4.41009e-10	3.07601	1.96255e-08	-1.42527	0.0587638	-0.0555157	1	4.12056	9.72755e-12	3.29594	1.38902e-07	3.35146	8.81032e-08	-0.824622	0.463709	-0.00882216	1	4.42153	6.39508e-17	2.59868	4.35907e-06	2.6075	4.39079e-06	-1.82285	0.0107849
HORVU.MOREX.r3.7HG0682120	0.131526	1	0.645324	0.0645009	1.20215	0.000133771	1.07062	0.000752475	0.556824	0.238154	0.272795	1	1.12063	0.00268195	1.12541	0.00268642	0.852615	0.0312328	0.00478132	0.996773	-0.258051	1	0.673647	0.0552974	1.12607	0.000470081	1.38412	1.1677e-05	0.452426	0.299675
HORVU.MOREX.r3.7HG0662670	-0.227624	1	1.30403	1.01863e-05	2.15429	1.61211e-14	2.38192	1.35211e-17	0.850258	0.0263932	0.340543	1	1.89846	5.78975e-09	2.43067	2.62273e-14	2.09013	8.05732e-11	0.532214	0.326959	0.0485258	1	1.59603	4.36733e-08	2.06783	3.37924e-13	2.01931	1.41258e-12	0.471804	0.250888
HORVU.MOREX.r3.7HG0725040	0.444513	1	2.15617	0.000140038	1.58696	0.00713541	1.14245	0.0614935	-0.569208	0.56093	-0.694695	1	1.7601	0.00824798	0.787259	0.311894	1.48195	0.0418012	-0.972842	0.340288	0.439421	1	2.1305	0.00026431	0.276135	0.76258	-0.163286	0.867765	-1.85436	0.00940435
HORVU.MOREX.r3.7HG0731740	-0.210701	1	1.04784	8.93717e-06	1.085	3.19682e-06	1.2957	2.03025e-08	0.0371585	0.957982	0.427012	1	1.31003	1.17669e-06	1.52706	8.83392e-09	1.10005	4.77334e-05	0.217034	0.690884	0.00374422	1	0.88196	0.000413725	1.25286	8.1539e-08	1.24911	9.25347e-08	0.370897	0.258296
HORVU.MOREX.r3.7HG0728610	0.306088	1	1.60066	8.86213e-06	2.40448	2.64427e-12	2.0984	1.35889e-09	0.803825	0.103619	-0.0141705	1	1.99688	9.48773e-07	2.05183	5.15612e-07	2.066	3.97519e-07	0.0549494	0.961614	-0.03115	1	1.75274	1.0701e-06	2.16637	6.1361e-10	2.19752	3.50242e-10	0.413633	0.423046
HORVU.MOREX.r3.7HG0693010	-0.329276	1	3.76337	3.7556e-29	2.74836	1.41138e-15	3.07764	2.49175e-19	-1.01501	0.0316399	0.071958	1	3.69092	3.23341e-22	2.94476	4.77668e-14	2.8728	1.87695e-13	-0.746164	0.236429	-0.240296	1	3.21346	2.33303e-21	2.41908	4.58496e-12	2.65938	1.92808e-14	-0.794384	0.0974846
HORVU.MOREX.r3.7HG0673260	-0.459261	1	1.38776	0.00811544	1.55857	0.00250139	2.01783	5.32127e-05	0.170812	0.893453	1.09152	1	2.37042	2.58431e-05	2.31075	5.15019e-05	1.21922	0.0592104	-0.0596737	0.972522	-0.0587354	1	1.33899	0.0127476	1.78198	0.000603091	1.84071	0.00039469	0.442989	0.560359
HORVU.MOREX.r3.7HG0668680	-0.288191	1	1.06452	0.0330748	1.20885	0.0135966	1.49705	0.00162155	0.144338	0.904787	-0.105102	1	1.45452	0.00843172	0.697337	0.272605	0.802438	0.213527	-0.757179	0.391775	-0.283558	1	1.15644	0.0213007	0.433087	0.49365	0.716645	0.207292	-0.723349	0.262161
HORVU.MOREX.r3.7HG0647950	1.49484	1	-0.023413	0.989432	1.98965	0.0347524	0.49481	0.664924	2.01307	0.0955069	0.130198	1	0.0155751	0.994925	1.41303	0.225733	1.28283	0.302835	1.39745	0.401757	0.982926	1	-0.0886956	0.951131	1.44186	0.165169	0.458934	0.730666	1.53056	0.20071
HORVU.MOREX.r3.7HG0665620	2.43152	1	6.64717	7.144e-06	5.68508	0.000172973	3.25356	0.00107308	-0.962094	0.423401	-3.27804	1	4.22676	0.000713229	3.69867	0.00402741	6.97671	0.000193426	-0.528083	0.773912	3.41625	1	7.0725	1.77728e-06	6.54411	1.39122e-05	3.12786	0.000239913	-0.528395	0.628655
HORVU.MOREX.r3.7HG0667510	-0.167899	1	1.31467	6.90517e-09	1.32306	4.61838e-09	1.49096	3.0674e-11	0.00839342	0.991816	-0.116753	1	2.16638	9.76992e-18	1.96775	1.53269e-14	2.0845	1.57764e-16	-0.198632	0.720323	0.190364	1	1.76999	2.15545e-15	1.60795	9.63713e-13	1.41759	4.645e-10	-0.162033	0.655109
HORVU.MOREX.r3.7HG0658950	0.00457157	1	0.79209	0.000905799	1.06941	3.23623e-06	1.06484	3.63525e-06	0.277321	0.48402	-0.184411	1	0.503898	0.0871094	0.520229	0.0789719	0.70464	0.0146451	0.0163309	0.983789	-0.180724	1	0.851671	0.000386393	0.495743	0.0609138	0.676467	0.00712945	-0.355928	0.274278
HORVU.MOREX.r3.7HG0651920	-0.334574	1	0.308024	0.437391	1.11036	0.000489557	1.44494	3.15891e-06	0.802338	0.0563373	0.243465	1	1.10122	0.0027628	1.37881	0.000125247	1.13534	0.00243919	0.277584	0.709568	-0.194269	1	0.826033	0.0149664	1.54172	7.22717e-07	1.73599	1.71961e-08	0.715692	0.0833597
HORVU.MOREX.r3.7HG0674510	0.144689	1	0.755304	0.0182279	1.62531	2.45413e-08	1.48063	4.64768e-07	0.870011	0.0252779	-0.207929	1	0.761215	0.0399174	0.852871	0.0201088	1.0608	0.00340954	0.0916563	0.926338	0.0638583	1	0.433496	0.225604	0.774832	0.0184216	0.710974	0.0351561	0.341336	0.437227
HORVU.MOREX.r3.7HG0719420	0.046221	1	0.969039	0.00185289	1.02059	0.000896256	0.974372	0.00156053	0.0515541	0.953889	-0.0550985	1	1.15878	0.000973088	1.16278	0.000980708	1.21788	0.00059383	0.00399789	0.997242	-0.0543823	1	1.09645	0.000428834	0.814287	0.0125542	0.86867	0.00747967	-0.282162	0.53003
HORVU.MOREX.r3.7HG0677890	0.237393	1	2.25996	5.27011e-12	1.8616	2.45413e-08	1.62421	1.54672e-06	-0.398362	0.49887	-0.0724799	1	2.48274	1.74261e-11	1.48258	0.000177644	1.55505	9.31371e-05	-1.00017	0.0487069	0.265566	1	1.96823	3.57303e-09	1.25477	0.000438439	0.989209	0.00784926	-0.713459	0.119905
HORVU.MOREX.r3.7HG0641550	0.140565	1	3.59454	2.29547e-74	3.69923	9.16329e-79	3.55866	3.98333e-73	0.104685	0.825971	0.013289	1	3.72425	7.59038e-63	3.70959	5.02785e-62	3.6963	3.25233e-62	-0.0146673	0.984382	0.154001	1	3.64013	5.00865e-76	3.45643	1.94169e-68	3.30242	1.57924e-62	-0.183705	0.572297
HORVU.MOREX.r3.7HG0664840	0.201084	1	11.3114	4.56141e-54	10.655	6.15583e-48	10.4539	1.58862e-46	-0.6564	0.653264	-1.06717	1	9.35483	3.94293e-31	8.32351	1.66028e-24	9.39068	1.59852e-30	-1.03132	0.518302	2.76554	0.0988074	11.8224	2.32494e-57	10.7046	7.94389e-47	7.93911	3.56673e-28	-1.11774	0.301821
HORVU.MOREX.r3.7HG0708320	0.346011	1	2.73711	2.46234e-25	2.6729	4.27828e-24	2.32689	2.26434e-18	-0.0642175	0.936444	0.199423	1	3.03322	1.44932e-24	3.08844	2.77529e-25	2.88902	2.68756e-22	0.055224	0.95184	-0.0121378	1	2.69672	1.3656e-24	2.57253	3.31778e-22	2.58467	2.2711e-22	-0.124185	0.795411
HORVU.MOREX.r3.7HG0718480	1.29137	1	8.20787	8.33957e-15	5.83474	9.89241e-08	4.54338	1.10482e-05	-2.37313	0.0749235	1.34916	1	7.78772	4.54179e-09	6.30391	4.40999e-06	4.95475	5.39229e-05	-1.48381	0.44092	0.186753	1	7.52514	1.6826e-12	4.29869	0.00020686	4.11193	0.000330849	-3.22646	0.00989195
HORVU.MOREX.r3.7HG0637810	0.981508	1	7.09816	1.17906e-05	5.6543	0.000793864	4.6728	0.00661677	-1.44385	0.375971	1.18489	1	6.63047	0.000964675	3.60961	0.123086	2.42473	0.359764	-3.02086	0.0835321	-0.0646336	1	5.43531	0.00153526	4.92159	0.00489229	4.98622	0.00453927	-0.513721	0.758534
HORVU.MOREX.r3.7HG0634780	1.77614	1	5.39462	0.0483892	5.75393	0.0326896	3.97779	0.14887	0.359313	NA	2.76544	1	3.40553	0.348413	2.46431	0.539347	-0.301124	0.951705	-0.941224	NA	2.63058	1	4.71965	0.102236	4.49741	0.128166	1.86683	0.567785	-0.222235	NA
HORVU.MOREX.r3.7HG0671320	1.83636	1	8.9307	6.66014e-17	9.72112	6.29572e-20	7.88476	2.14951e-25	0.790424	0.473269	4.87429	1	9.41945	7.19395e-08	9.12835	2.51041e-07	4.25406	7.47879e-07	-0.291103	0.879576	5.86164	0.0183084	10.4606	8.00451e-14	10.5128	9.23155e-14	4.65112	8.77374e-12	0.0521717	0.96844
HORVU.MOREX.r3.7HG0745360	-0.0083378	1	2.03375	9.08087e-11	1.29363	8.42533e-05	1.30197	7.33533e-05	-0.740126	0.10031	-0.223993	1	1.57887	1.77189e-05	0.969131	0.0148428	1.19312	0.00240766	-0.609743	0.303139	-0.0779543	1	1.56432	1.44818e-06	0.522814	0.186812	0.600768	0.121324	-1.0415	0.0120267
HORVU.MOREX.r3.7HG0704160	-0.282688	1	1.99681	3.15104e-12	1.71236	3.78324e-09	1.99504	4.1449e-12	-0.284452	0.599212	0.104343	1	2.59761	5.2159e-16	1.71667	3.731e-07	1.61233	2.15947e-06	-0.880946	0.0439121	0.135276	1	2.88795	3.94876e-25	2.02087	2.87759e-12	1.88559	9.92724e-11	-0.867084	0.0227495
HORVU.MOREX.r3.7HG0746840	-1.85131	1	3.46534	0.115063	4.28437	0.0410129	6.13567	0.00371943	0.819023	NA	0	1	5.54137	0.0342642	4.24748	0.129739	4.50295	0.117696	-1.2939	NA	1.69171	1	5.1933	0.0210777	5.10167	0.0246246	3.40996	0.148812	-0.0916271	NA
HORVU.MOREX.r3.7HG0676790	0.840453	1	1.65091	6.09617e-06	2.0571	7.91986e-09	1.21665	0.00114911	0.406188	0.524542	0.664821	1	2.172	1.31453e-07	2.15305	2.18901e-07	1.48823	0.000636983	-0.0189539	0.988883	0.770044	1	2.16731	1.60569e-09	1.97911	6.00519e-08	1.20906	0.00192003	-0.188203	0.757186
HORVU.MOREX.r3.7HG0702850	-0.235865	1	0.703757	0.124307	1.26717	0.00202203	1.50304	0.000207462	0.563418	0.382788	0.949772	1	2.06652	1.64703e-05	2.34762	6.93185e-07	1.39785	0.00373027	0.281102	0.780369	0.559916	1	1.0488	0.0188896	1.43908	0.000599139	0.87916	0.0510034	0.39028	0.51376
HORVU.MOREX.r3.7HG0635160	-0.469027	1	1.73567	3.00912e-05	1.72754	3.22177e-05	2.19657	6.18046e-08	-0.00812742	0.995755	0.390414	1	2.40725	1.56915e-07	2.2806	9.98809e-07	1.89019	8.76653e-05	-0.126652	0.926909	-0.0310343	1	1.55765	0.000281426	1.88719	6.95649e-06	1.91823	5.07386e-06	0.329546	0.612398
HORVU.MOREX.r3.7HG0685230	0.941293	1	2.23282	5.16768e-06	1.73612	0.000584179	0.794823	0.156576	-0.496708	0.573336	-0.154805	1	1.87242	0.00107248	1.14143	0.0678565	1.29624	0.0395342	-0.730989	0.452059	0.60643	1	2.89602	1.55701e-09	1.48758	0.00510152	0.881149	0.133941	-1.40844	0.0258814
HORVU.MOREX.r3.7HG0727370	0.346705	1	0.869708	0.318805	1.67285	0.0250709	1.32614	0.0795849	0.80314	0.497043	0.103695	1	1.20102	0.170282	0.520333	0.621034	0.416638	0.71657	-0.680686	0.64405	0.209843	1	1.29919	0.0880711	1.48528	0.046446	1.27543	0.0960868	0.186085	0.872599
HORVU.MOREX.r3.7HG0715910	0	1	4.75158	0.107956	6.33145	0.0226571	6.31174	0.0227996	1.57987	NA	0	1	3.40528	0.369322	3.20443	0.411802	3.45992	0.394908	-0.200842	NA	0	1	5.89439	0.0407914	4.20611	0.1858	4.27075	0.181922	-1.68827	NA
HORVU.MOREX.r3.7HG0717270	-0.623245	1	5.82022	5.5699e-18	5.25145	1.20066e-14	5.8747	4.05019e-18	-0.568769	0.683348	0.686038	1	5.76361	1.10703e-13	4.30665	9.86065e-08	3.62061	1.06967e-05	-1.45696	0.248894	0.00234653	1	5.77655	1.60172e-17	4.12536	5.57121e-09	4.12301	6.16144e-09	-1.65119	0.0804249
HORVU.MOREX.r3.7HG0701030	-0.262463	1	1.38714	1.49669e-05	1.18166	0.000291901	1.44412	6.07562e-06	-0.205477	0.760859	0.598101	1	1.90312	8.91024e-08	1.7043	2.7738e-06	1.1062	0.00465445	-0.198818	0.820151	0.168897	1	1.42544	1.14273e-05	1.40954	1.59485e-05	1.24065	0.00019967	-0.0159021	0.979614
HORVU.MOREX.r3.7HG0736210	0.445987	1	5.45165	5.18096e-32	5.15018	1.70907e-28	4.7042	1.60863e-26	-0.301466	0.697571	1.05547	1	4.97394	6.85001e-23	4.0032	1.14987e-14	2.94773	3.24457e-10	-0.970743	0.127607	0.391705	1	4.89382	1.65703e-31	3.71167	6.31502e-18	3.31996	1.98538e-15	-1.18215	0.0194761
HORVU.MOREX.r3.7HG0701640	0.0986026	1	1.62997	1.01303e-07	1.65463	6.33445e-08	1.55603	4.11988e-07	0.0246605	0.980733	-0.039748	1	1.76677	3.32911e-07	1.23461	0.000722397	1.27436	0.000558805	-0.532155	0.366003	0.0389332	1	1.69864	2.82703e-08	1.30838	4.10846e-05	1.26945	7.9244e-05	-0.390258	0.386346
HORVU.MOREX.r3.7HG0742200	0.36274	1	0.533056	0.00715644	1.00327	4.21117e-08	0.640528	0.000800611	0.470213	0.0638011	0.0510015	1	0.953967	6.64122e-06	1.04421	7.3642e-07	0.993206	3.03632e-06	0.09024	0.868316	0.194236	1	0.766916	7.12994e-05	0.956442	3.18565e-07	0.762206	7.94703e-05	0.189526	0.500527
HORVU.MOREX.r3.7HG0656560	0.0210424	1	2.35932	4.73909e-29	2.17647	1.08161e-24	2.15543	3.32006e-24	-0.182844	0.675685	0.00992456	1	2.53458	2.99338e-26	2.08535	1.13526e-17	2.07543	1.04765e-17	-0.449227	0.26121	0.103423	1	2.90346	2.56477e-43	2.1796	2.84506e-24	2.07617	4.23974e-22	-0.723863	0.0113912
HORVU.MOREX.r3.7HG0710810	-0.000625383	1	1.35368	2.61151e-06	1.60306	1.48832e-08	1.60369	1.46127e-08	0.249383	0.652031	-0.149375	1	1.35317	4.0825e-05	1.45037	1.10983e-05	1.59974	1.05454e-06	0.0971969	0.918538	0.00344252	1	1.40615	1.13562e-06	1.22098	3.85158e-05	1.21754	4.4411e-05	-0.18517	0.690368
HORVU.MOREX.r3.7HG0746760	-0.36885	1	2.88337	1.1731e-06	3.48392	2.02741e-09	3.85277	3.10758e-11	0.600551	0.570933	1.22335	1	2.50332	0.00056853	3.3782	1.46671e-06	2.15485	0.00298481	0.874878	0.463075	0.725861	1	2.5704	2.88811e-05	2.87812	2.04001e-06	2.15226	0.000574957	0.307723	0.754425
HORVU.MOREX.r3.7HG0640550	0.348823	1	0.385028	0.391663	1.05813	0.00310229	0.709311	0.0555369	0.673106	0.192185	-0.227395	1	-0.284466	0.58715	-0.135559	0.816303	0.0918353	0.88722	0.148907	0.88674	0.355637	1	-0.482758	0.297491	-0.0960911	0.873089	-0.451728	0.305545	0.386667	0.497454
HORVU.MOREX.r3.7HG0674550	-0.0230896	1	1.20838	1.6703e-05	1.48956	5.11499e-08	1.51265	3.02669e-08	0.281183	0.575467	-0.153309	1	1.39274	9.38478e-06	1.37569	1.46353e-05	1.529	1.15759e-06	-0.0170503	0.98623	-0.361453	1	1.35157	1.08461e-06	1.10001	0.000120428	1.46146	1.39674e-07	-0.25156	0.550825
HORVU.MOREX.r3.7HG0683280	1.31335	1	2.83611	0.00911256	3.37633	0.00112273	2.06298	0.0272804	0.540219	0.751699	1.96401	1	3.32235	0.0152601	3.8001	0.00451361	1.83609	0.100417	0.477747	0.826575	-0.105114	1	4.0932	0.00135727	3.92971	0.00217187	4.03482	0.00182635	-0.163491	0.915068
HORVU.MOREX.r3.7HG0745220	0.476343	1	1.96619	0.108616	2.66086	0.0191184	2.18452	0.0506981	0.694673	0.725939	1.06952	1	2.4381	0.104713	2.59103	0.0821383	1.52152	0.302428	0.152932	0.961523	-2.48215	1	0.101889	0.965077	2.51801	0.0530684	5.00015	0.00390716	2.41612	0.146123
HORVU.MOREX.r3.7HG0728470	0	1	12.6244	5.69365e-13	11.1084	3.70039e-10	11.0887	4.04181e-10	-1.51592	0.487927	0	1	11.1907	1.49232e-07	8.5912	0.000110811	8.84674	7.83273e-05	-2.59947	0.251679	1.84896	1	11.4007	1.21694e-10	7.94126	2.25113e-05	6.0923	0.000650614	-3.45947	0.0394913
HORVU.MOREX.r3.7HG0682910	-0.471415	1	3.95229	1.08358e-32	3.58272	8.45456e-27	4.05414	3.13006e-34	-0.369568	0.566488	0.285184	1	4.39513	5.1915e-32	3.89625	5.04753e-25	3.61107	1.48215e-21	-0.498883	0.500002	0.0362229	1	4.05624	2.3965e-34	3.46688	6.14344e-25	3.43066	2.51274e-24	-0.589362	0.240401
HORVU.MOREX.r3.7HG0723420	0.317741	1	3.04939	1.24651e-18	2.97974	9.20483e-18	2.662	2.46635e-14	-0.0696475	0.94828	-0.184739	1	2.82518	7.36528e-13	2.12561	2.21582e-07	2.31035	1.33665e-08	-0.699574	0.287513	-0.0692763	1	3.08923	3.01986e-19	2.72294	8.15441e-15	2.79222	1.60824e-15	-0.366283	0.500482
HORVU.MOREX.r3.7HG0707710	0	1	11.4105	9.98857e-11	10.927	6.90063e-10	10.9073	7.57309e-10	-0.483472	0.877763	-4.49143	1	6.16425	9.30566e-05	5.90409	0.000221266	10.3955	1.81338e-06	-0.260157	0.950184	0.76996	1	8.16097	1.54588e-07	6.28542	0.000109301	5.51546	0.000260929	-1.87555	0.296975
HORVU.MOREX.r3.7HG0691850	-0.173418	1	3.98226	7.37913e-73	3.37996	2.14988e-52	3.55338	1.25042e-57	-0.602305	0.0638524	0.113348	1	3.94313	2.86731e-56	3.02722	6.25234e-33	2.91387	8.95329e-31	-0.915909	0.00521293	-0.055143	1	3.78103	1.62968e-65	2.52874	4.20326e-29	2.58389	3.23943e-30	-1.25229	7.08693e-06
HORVU.MOREX.r3.7HG0676410	0.384766	1	1.71832	0.0144162	1.99657	0.00332784	1.6118	0.0190841	0.278249	0.849999	1.11435	1	2.93632	0.000286085	2.65462	0.00131551	1.54027	0.0691695	-0.281701	0.877811	0.738193	1	2.30091	0.00160262	2.58293	0.000266826	1.84473	0.00975008	0.282017	0.794187
HORVU.MOREX.r3.7HG0746830	3.09565	1	7.23239	2.25412e-05	6.96197	4.74975e-05	3.86631	0.0046694	-0.270426	0.930081	1.19071	1	6.25196	0.00339196	5.95214	0.00599937	4.76143	0.0389661	-0.299821	0.935028	-0.0646336	1	4.78823	0.0101256	5.96061	0.00083258	6.02524	0.00075648	1.17237	0.489437
HORVU.MOREX.r3.7HG0674970	0.111332	1	0.486476	0.216608	1.17381	0.000540872	1.06248	0.00188356	0.687334	0.15159	-0.118998	1	0.384391	0.411199	0.432883	0.352082	0.551882	0.235451	0.0484926	0.963391	-0.146307	1	0.759473	0.0393871	0.666825	0.0806498	0.813132	0.0285215	-0.0926474	0.876076
HORVU.MOREX.r3.7HG0747930	0.558927	1	6.82285	1.17864e-07	5.74983	1.24003e-05	5.1909	5.53552e-06	-1.07302	0.302868	-0.682826	1	4.90022	6.23509e-06	5.07896	2.97421e-06	5.76179	1.26438e-06	0.178741	0.9326	-0.0772921	1	6.09393	3.49466e-06	5.34692	7.14974e-05	5.42421	6.21701e-05	-0.74701	0.456522
HORVU.MOREX.r3.7HG0728580	0.10897	1	2.04774	8.72322e-08	4.4041	2.58825e-34	4.29513	1.23545e-32	2.35636	3.90103e-08	-0.0419561	1	3.34304	8.007e-16	3.16279	4.93564e-14	3.20475	2.04103e-14	-0.180253	0.873792	0.000302941	1	4.15556	1.25971e-30	4.44907	7.59065e-35	4.44877	1.18068e-34	0.293513	0.632647
HORVU.MOREX.r3.7HG0665640	-0.165596	1	3.03509	4.36797e-13	1.92036	1.27635e-05	2.08596	1.99258e-06	-1.11473	0.052056	0.315502	1	2.91566	2.41106e-09	1.30406	0.0183087	0.98856	0.0930357	-1.6116	0.00647047	0.576322	1	2.86512	6.11062e-11	2.11108	4.06728e-06	1.53476	0.00110426	-0.754045	0.208903
HORVU.MOREX.r3.7HG0699250	-0.138605	1	1.95045	1.06557e-08	1.57072	6.55476e-06	1.70933	7.80146e-07	-0.379728	0.536852	0.521529	1	2.40741	3.43984e-10	1.82261	5.0474e-06	1.30108	0.00203059	-0.584799	0.378026	-0.318383	1	1.81592	1.60166e-07	1.11166	0.00296456	1.43005	8.18209e-05	-0.704253	0.134512
HORVU.MOREX.r3.7HG0744850	-0.0708485	1	1.59739	9.00536e-08	1.43072	2.10903e-06	1.50157	5.98707e-07	-0.166667	0.800745	-0.0453076	1	2.29535	2.89706e-12	1.17295	0.00113844	1.21826	0.000795391	-1.1224	0.00641822	0.299703	1	2.61275	8.58189e-20	1.76953	3.93775e-09	1.46983	1.58612e-06	-0.843216	0.031356
HORVU.MOREX.r3.7HG0720160	0.981507	1	7.66253	0.000152976	7.66252	0.000148952	6.68101	0.00110182	-9.94247e-06	1	0	1	6.96002	0.00489183	6.09416	0.0170474	6.34965	0.0147175	-0.865862	0.836887	0.897161	1	4.49139	0.052621	6.80374	0.00123216	5.90658	0.00637928	2.31234	0.310013
HORVU.MOREX.r3.7HG0709050	-0.0691576	1	1.12063	2.90111e-08	1.22379	9.52502e-10	1.29295	8.42397e-11	0.103156	0.823806	-0.352162	1	1.21327	1.08307e-07	1.17259	3.87696e-07	1.52475	1.09254e-11	-0.0406792	0.951384	-0.0667681	1	1.44945	1.97852e-13	1.13441	2.68893e-08	1.20117	3.43615e-09	-0.315039	0.277654
HORVU.MOREX.r3.7HG0742500	-0.449363	1	5.56318	8.87598e-08	3.96847	0.00028972	4.41783	0.000234452	-1.59471	0.118589	-2.58598	1	4.57905	1.59264e-05	3.8407	0.000463746	6.42668	0.00069004	-0.738356	0.640175	-0.77805	1	6.5714	5.19252e-12	4.50051	8.88044e-06	5.27856	6.61085e-06	-2.07089	0.0214169
HORVU.MOREX.r3.7HG0688280	-0.113978	1	2.54865	2.37735e-15	1.86069	2.03053e-08	1.97467	2.17706e-09	-0.687963	0.159388	0.272653	1	1.97732	1.46844e-07	1.14535	0.00493617	0.872695	0.0465457	-0.831976	0.132718	-0.274469	1	1.50143	1.18423e-05	0.681071	0.0832761	0.95554	0.0101819	-0.820362	0.0672434
HORVU.MOREX.r3.7HG0634490	-0.0558155	1	0.351034	0.608381	1.29844	0.0141021	1.35425	0.00995987	0.947403	0.20373	-0.264514	1	0.81912	0.232123	1.35389	0.0309901	1.6184	0.00965856	0.534768	0.626594	-0.0783706	1	0.762057	0.209397	1.12096	0.0478816	1.19933	0.033695	0.358906	0.649154
HORVU.MOREX.r3.7HG0667180	0.286985	1	1.12466	0.00155317	1.31981	0.000131212	1.03282	0.00340512	0.195149	0.791207	-0.214954	1	1.34497	0.000704252	1.21059	0.00283589	1.42555	0.000392162	-0.13438	0.89562	0.0481037	1	1.28155	0.000288351	1.09825	0.00237496	1.05015	0.00400266	-0.183297	0.742136
HORVU.MOREX.r3.7HG0735580	0.482286	1	4.82815	1.58719e-08	4.15161	1.77654e-06	3.66933	1.08597e-05	-0.676533	0.613233	1.07019	1	3.76636	0.00044098	3.08298	0.00569754	2.01279	0.0557583	-0.683377	0.698783	0.234427	1	3.6755	0.000363623	2.17587	0.0608329	1.94144	0.0881232	-1.49963	0.169783
HORVU.MOREX.r3.7HG0639380	-0.0847729	1	1.20449	1.339e-08	1.07791	4.96077e-07	1.16269	4.5993e-08	-0.12658	0.788762	0.0978593	1	1.37472	8.10151e-09	1.25717	2.28081e-07	1.15931	2.63343e-06	-0.117545	0.847872	-0.0353709	1	1.2595	2.72775e-09	1.07794	7.31075e-07	1.11331	3.05371e-07	-0.181554	0.591241
HORVU.MOREX.r3.7HG0640700	0.293216	1	1.49583	0.00142237	2.02892	5.32235e-06	1.73571	0.000111508	0.533097	0.4772	0.931254	1	2.5458	7.52778e-07	2.42478	3.29575e-06	1.49352	0.00571114	-0.12102	0.931735	0.330037	1	1.61032	0.000828009	2.00288	1.42882e-05	1.67284	0.000345397	0.392555	0.562337
HORVU.MOREX.r3.7HG0687750	-0.454317	1	3.39373	0.0114794	3.16333	0.0193723	3.61764	0.0116888	-0.230403	0.936925	-0.236167	1	1.1576	0.441143	1.62282	0.254913	1.85899	0.198635	0.465224	0.872687	-0.760598	1	2.07843	0.090737	1.22591	0.39079	1.98651	0.149211	-0.852512	0.587931
HORVU.MOREX.r3.7HG0725150	0.0992518	1	1.72045	2.51312e-09	1.91198	1.98869e-11	1.81272	2.40969e-10	0.191528	0.756112	-0.159349	1	1.87745	7.78894e-09	1.89248	7.69244e-09	2.05183	2.35905e-10	0.0150237	0.988933	0.311309	1	2.20961	4.80974e-15	1.9215	2.453e-11	1.61019	4.11984e-08	-0.28811	0.515281
HORVU.MOREX.r3.7HG0732330	0.397505	1	7.03919	8.84287e-143	6.42734	1.01614e-118	6.02984	3.83421e-105	-0.611852	0.158369	0.440116	1	6.58775	5.37603e-99	6.10591	1.05637e-84	5.66579	5.31577e-74	-0.481846	0.409865	0.866024	0.536406	6.65438	3.76449e-128	5.79944	3.78681e-97	4.93342	7.09269e-71	-0.854944	0.028918
HORVU.MOREX.r3.7HG0733110	-0.235154	1	3.01254	3.31417e-08	1.49593	0.0115709	1.73108	0.00278996	-1.51661	0.0405832	-0.167232	1	1.23326	0.0815319	-0.270189	0.771989	-0.102957	0.926512	-1.50345	0.0843519	0.105428	1	1.35235	0.027376	0.0431334	0.972398	-0.0622944	0.95414	-1.30922	0.0770548
HORVU.MOREX.r3.7HG0689010	0.397397	1	1.64418	7.85413e-06	1.41488	0.0001549	1.01748	0.00877347	-0.229307	0.769228	-0.487083	1	1.08266	0.0155664	0.681945	0.163943	1.16903	0.010649	-0.400712	0.623768	0.239869	1	1.44228	0.000142118	0.476385	0.313807	0.236516	0.670442	-0.965896	0.0466272
HORVU.MOREX.r3.7HG0736330	0.966191	1	0.820052	0.669963	4.20831	0.000948443	3.24211	0.0062872	3.38825	0.0344867	4.19178	1	6.28031	0.00254812	5.49456	0.01061	1.30278	0.460464	-0.785746	0.777474	-0.705032	1	3.59043	0.00808534	3.68775	0.0061824	4.39278	0.00263965	0.0973228	0.96367
HORVU.MOREX.r3.7HG0659710	0.0867807	1	0.23169	0.385185	1.00803	1.90518e-06	0.921252	1.59786e-05	0.776343	0.00340026	0.0265478	1	-0.0507721	0.890234	0.529178	0.0496327	0.502631	0.0736709	0.579951	0.0832411	0.0607829	1	0.410409	0.094624	0.679345	0.00286673	0.618562	0.00781136	0.268936	0.385925
HORVU.MOREX.r3.7HG0661580	0.298375	1	1.09863	0.000152079	1.30016	4.33566e-06	1.00179	0.000556005	0.201532	0.726828	-0.259302	1	1.08098	0.00124124	1.07889	0.00134598	1.33819	5.39229e-05	-0.00208618	0.998727	0.0581759	1	1.04651	0.000421213	0.829047	0.00711423	0.770871	0.0140345	-0.217463	0.626555
HORVU.MOREX.r3.7HG0712580	-0.0988462	1	3.12462	4.71943e-08	2.04508	0.000699584	2.14392	0.000370724	-1.07955	0.197414	0.0152107	1	2.21238	0.00102366	1.67529	0.0182493	1.66008	0.0220034	-0.537097	0.685843	0.00360997	1	2.89042	6.23854e-07	1.06113	0.128051	1.05752	0.133406	-1.8293	0.0119708
HORVU.MOREX.r3.7HG0737730	-0.54481	1	1.77912	0.0228397	1.72764	0.0275721	2.27245	0.00276462	-0.0514807	0.982766	2.05047	1	3.24184	0.000472813	3.43166	0.0002062	1.38119	0.169865	0.189818	0.935798	0.377237	1	2.41225	0.00294679	3.24024	2.82417e-05	2.863	0.000227447	0.827995	0.43858
HORVU.MOREX.r3.7HG0722160	-0.649309	1	3.60163	2.57609e-07	3.00056	2.67341e-05	3.64987	1.10422e-06	-0.601073	0.611634	-2.43308	1	2.64568	0.00542229	1.86694	0.0688106	4.30001	0.00345377	-0.778744	0.601201	1.01794	1	3.08312	5.22384e-05	2.64107	0.000697669	1.62313	0.0373291	-0.442045	0.670518
HORVU.MOREX.r3.7HG0704050	0.0317339	1	4.84842	9.5308e-48	4.76032	4.73796e-46	4.72858	2.12247e-45	-0.0881054	0.927388	-0.245372	1	4.34873	3.37697e-31	4.02136	1.58944e-26	4.26673	7.22137e-30	-0.327366	0.689338	0.327115	1	4.57007	1.44053e-42	4.4952	4.52413e-41	4.16809	7.44135e-36	-0.0748712	0.908543
HORVU.MOREX.r3.7HG0656150	0.439048	1	2.31194	4.31857e-17	2.5935	2.01388e-21	2.15445	5.72197e-15	0.281564	0.592389	-0.552753	1	2.15904	6.06793e-12	2.27589	4.46818e-13	2.82864	5.02325e-20	0.11685	0.894135	0.00862073	1	2.07203	7.35564e-14	1.76669	4.80008e-10	1.75807	6.49385e-10	-0.305345	0.479108
HORVU.MOREX.r3.7HG0732310	0.186192	1	1.89905	1.28144e-09	2.05809	3.0859e-11	1.87189	2.03265e-09	0.159033	0.824614	-0.218067	1	1.52729	2.66862e-05	1.43476	0.000105035	1.65283	6.20632e-06	-0.0925346	0.929469	0.177181	1	1.63301	3.28194e-07	1.49328	4.29278e-06	1.3161	7.12135e-05	-0.139729	0.797899
HORVU.MOREX.r3.7HG0720100	-0.0617407	1	0.576669	0.271576	1.39026	0.00217555	1.452	0.00123873	0.813592	0.214372	-0.233502	1	0.464787	0.458399	0.722479	0.221904	0.955981	0.100209	0.257691	0.829944	-0.225256	1	0.69574	0.176088	1.06524	0.0285069	1.2905	0.00639217	0.369503	0.58447
HORVU.MOREX.r3.7HG0691520	-0.942082	1	5.57685	0.000991498	5.83432	0.000489557	6.7764	3.67271e-05	0.257468	0.926707	1.1848	1	4.9267	0.0225523	4.79816	0.0276352	3.61336	0.12784	-0.128543	0.973712	-1.02643	1	4.5791	0.0109222	4.72525	0.00807425	5.75168	0.000935091	0.146146	0.945435
HORVU.MOREX.r3.7HG0745200	0.1634	1	0.740993	0.0499018	1.34278	0.000102655	1.17938	0.000745292	0.601792	0.2484	0.0956017	1	0.751711	0.0854559	1.20477	0.00309646	1.10916	0.0082782	0.453054	0.523559	0.0148796	1	0.587056	0.145041	0.888321	0.018498	0.873441	0.0219179	0.301265	0.567637
HORVU.MOREX.r3.7HG0669150	0.701198	1	0.809809	0.25224	1.3501	0.0343744	0.648897	0.356176	0.540286	0.619028	-0.637436	1	1.26359	0.0968965	-0.080246	0.94515	0.55719	0.573195	-1.34384	0.181802	1.16213	1	2.14173	0.00077936	1.25956	0.0745401	0.0974309	0.927359	-0.882171	0.288844
HORVU.MOREX.r3.7HG0641090	0.029328	1	0.814035	0.00130005	1.01065	3.38408e-05	0.981325	5.95065e-05	0.196618	0.677826	-0.0515765	1	0.88844	0.00184381	0.889517	0.00187464	0.941093	0.00108079	0.00107653	0.99928	-0.256605	1	0.628379	0.0183103	0.966911	9.63785e-05	1.22352	4.36969e-07	0.338533	0.323749
HORVU.MOREX.r3.7HG0734380	-0.121316	1	-0.114191	0.845749	1.2248	0.00190679	1.34611	0.000556005	1.33899	0.00543097	-0.151208	1	0.103013	0.875474	1.28962	0.00454349	1.44083	0.00154427	1.18661	0.033161	0.25753	1	0.631757	0.163534	1.12681	0.00615325	0.869278	0.0447877	0.495051	0.3686
HORVU.MOREX.r3.7HG0718970	0.113333	1	0.215554	0.586003	1.15997	9.65846e-05	1.04664	0.000497035	0.944416	0.0123034	-0.579849	1	0.403326	0.321353	0.742172	0.044461	1.32202	0.000123307	0.338845	0.596813	-0.0332695	1	0.886945	0.00491509	0.907379	0.00402702	0.940649	0.00286364	0.020434	0.971969
HORVU.MOREX.r3.7HG0668550	0.201318	1	1.55326	0.065443	1.86036	0.0208233	1.65904	0.0399091	0.307098	0.857383	0.614519	1	2.33568	0.00559588	1.9704	0.0242308	1.35588	0.150223	-0.365282	0.848303	1.24677	1	3.37685	7.95843e-06	3.81011	2.83887e-07	2.56334	0.000468993	0.433257	0.691511
HORVU.MOREX.r3.7HG0723540	0.599144	1	0.260191	0.916744	2.96062	0.0420305	2.36147	0.0897135	2.70043	NA	1.73344	1	1.94924	0.352409	2.60709	0.184252	0.873651	0.660639	0.65785	NA	-3.17375	1	0.960646	0.557685	1.42858	0.353125	4.60232	0.0135065	0.467933	NA
HORVU.MOREX.r3.7HG0742510	-1.00239	1	4.16233	4.47132e-06	3.41274	0.000255159	4.41513	4.93425e-05	-0.749589	0.574388	-3.69802	1	5.63897	4.34108e-07	4.25429	0.000281583	7.9523	1.67789e-05	-1.38469	0.285039	0.808247	1	6.33891	1.1841e-09	4.21547	0.000163896	3.40722	0.000500525	-2.12344	0.0235421
HORVU.MOREX.r3.7HG0656110	-1.29433	1	5.1055	1.76769e-11	5.50724	2.39389e-13	6.80157	2.26423e-13	0.401735	0.767309	0.475053	1	6.51947	1.3653e-08	6.43812	2.84706e-08	5.96307	2.07642e-09	-0.0813443	0.970168	1.49115	1	6.16413	2.32396e-12	6.52303	1.10206e-13	5.03187	2.00097e-12	0.358892	0.733301
HORVU.MOREX.r3.7HG0703200	0.200986	1	0.289322	0.451195	1.02781	0.000723148	0.826825	0.00773329	0.73849	0.0691154	-0.243768	1	0.496486	0.20865	0.50146	0.208108	0.745228	0.0518595	0.00497383	0.996671	-0.140153	1	0.922824	0.00368896	1.00467	0.00129323	1.14482	0.000206341	0.0818467	0.877679
HORVU.MOREX.r3.7HG0647780	0	1	10.5345	3.30914e-11	8.47201	1.90133e-07	8.4523	1.97488e-07	-2.06252	0.152493	0	1	9.95302	3.05728e-07	7.65249	0.000162258	7.90798	0.000112347	-2.30053	0.175784	0	1	10.4271	5.75361e-11	7.02753	3.44831e-05	7.09217	3.10546e-05	-3.39959	0.00819883
HORVU.MOREX.r3.7HG0750760	0.0187027	1	1.61287	0.0263479	1.5407	0.0345264	1.522	0.0364869	-0.0721672	0.971527	0.0797107	1	1.3015	0.138381	0.461719	0.670379	0.382008	0.746018	-0.839782	0.551891	-0.421918	1	2.47671	0.000308476	1.57474	0.0349442	1.99666	0.0061172	-0.901964	0.327485
HORVU.MOREX.r3.7HG0729030	0.137432	1	7.51635	3.64505e-10	6.17902	4.39229e-07	6.04159	6.36434e-07	-1.33734	0.467981	-2.58716	1	8.28741	1.52418e-09	3.57275	0.0218576	6.15991	0.00525018	-4.71466	0.00140461	0.978813	1	9.19965	2.71378e-16	5.15653	2.16357e-05	4.17771	0.000444543	-4.04312	0.00305907
HORVU.MOREX.r3.7HG0675810	0.515422	1	0.631671	0.287637	1.4703	0.00284191	0.954882	0.0609024	0.838632	0.245904	0.0583757	1	0.684736	0.287759	0.930684	0.127432	0.872309	0.167527	0.245949	0.848094	0.622935	1	0.671493	0.248781	1.59683	0.00100577	0.973892	0.0602346	0.925334	0.138431
HORVU.MOREX.r3.7HG0713480	-1.34524	1	0.46066	0.675013	1.99646	0.0116908	3.3417	8.21109e-05	1.5358	0.159388	0.814158	1	0.975045	0.4434	2.69579	0.00822396	1.88163	0.0573066	1.72074	0.188533	-0.124261	1	0.837344	0.414814	1.71762	0.0481608	1.84188	0.0342935	0.880279	0.426882
HORVU.MOREX.r3.7HG0716800	0.183413	1	1.06065	0.0360911	1.46958	0.00200568	1.28616	0.00731864	0.40893	0.630082	0.250419	1	2.05154	0.000118002	0.914768	0.138886	0.664349	0.323654	-1.13677	0.114567	-0.280735	1	1.24008	0.0123049	1.58464	0.000831268	1.86538	7.00152e-05	0.344568	0.62355
HORVU.MOREX.r3.7HG0750740	0.150755	1	1.1172	0.00242977	1.50486	2.03969e-05	1.35411	0.000146759	0.387664	0.531178	-0.202112	1	0.179411	0.753308	0.283165	0.608292	0.485277	0.35383	0.103753	0.929103	-0.152156	1	0.805858	0.0402192	0.808414	0.0420079	0.96057	0.0133122	0.00255647	0.998177
HORVU.MOREX.r3.7HG0744970	-0.0418766	1	1.30371	5.38252e-13	1.50415	3.07648e-17	1.54603	3.56759e-18	0.200438	0.548315	0.210086	1	1.40526	4.82987e-12	1.56739	9.34735e-15	1.3573	2.98183e-11	0.162123	0.720947	-0.0782832	1	1.13595	5.70807e-10	1.39523	8.77771e-15	1.47352	2.02625e-16	0.25928	0.332857
HORVU.MOREX.r3.7HG0642250	0.144621	1	1.59556	2.18799e-10	1.54951	7.64723e-10	1.40489	3.20362e-08	-0.0460509	0.952776	-0.0927357	1	1.33795	4.56393e-06	0.693968	0.0319135	0.786704	0.0155264	-0.643981	0.126902	-0.0373975	1	1.53397	1.3268e-09	0.847655	0.00216799	0.885053	0.00133756	-0.686317	0.0448085
HORVU.MOREX.r3.7HG0646060	-0.0627562	1	0.640203	0.10677	1.23539	0.000583883	1.29814	0.000274839	0.595184	0.270275	0.830814	1	1.13311	0.00780514	1.83932	4.44957e-06	1.0085	0.0224922	0.706205	0.259345	0.229917	1	0.280374	0.551611	1.39261	0.000121723	1.1627	0.0018308	1.11224	0.0141261
HORVU.MOREX.r3.7HG0669480	0.942641	1	7.95999	8.98887e-67	7.08155	9.32537e-53	6.1389	4.2899e-40	-0.878441	0.249597	0.166236	1	7.53523	3.05303e-47	6.75909	7.59546e-38	6.59285	2.38383e-36	-0.776145	0.429575	1.78855	0.0718235	8.44507	7.88879e-75	6.70371	6.47883e-47	4.91516	1.43286e-25	-1.74137	0.00593014
HORVU.MOREX.r3.7HG0725440	-0.00390446	1	1.04972	0.00685035	1.01578	0.00910308	1.01969	0.00853862	-0.03394	0.976752	-0.000314864	1	0.696749	0.146391	0.735347	0.126811	0.735661	0.141689	0.0385977	0.975526	-0.141499	1	0.734542	0.0787203	0.526266	0.252274	0.667765	0.128371	-0.208276	0.730311
HORVU.MOREX.r3.7HG0659950	0.0390655	1	3.08965	1.29322e-36	3.08581	1.60011e-36	3.04675	1.46461e-35	-0.00384069	0.997367	-0.20396	1	3.10806	2.69297e-29	3.09183	8.26915e-29	3.29579	7.96767e-33	-0.0162349	0.98623	0.250641	1	2.93415	7.90089e-33	2.82722	2.32131e-30	2.57658	3.53999e-25	-0.106936	0.814093
HORVU.MOREX.r3.7HG0737910	0.0111806	1	2.40225	9.06746e-15	1.76945	2.93186e-08	1.75827	3.5743e-08	-0.632806	0.185106	0.031883	1	2.6869	1.15414e-14	1.83582	5.08743e-07	1.80394	9.43489e-07	-0.851082	0.0969666	0.00649269	1	2.43381	3.80344e-15	1.35392	5.16922e-05	1.34743	6.19468e-05	-1.07989	0.00908953
HORVU.MOREX.r3.7HG0687470	0	1	7.1249	3.12298e-05	5.77077	0.00112209	5.75105	0.00112527	-1.35413	0.481342	3.49963	1	7.17482	0.000575876	4.01988	0.0914739	0.520249	0.830671	-3.15494	0.0895861	-0.937365	1	6.00795	0.000204612	1.56649	0.502362	2.50385	0.275383	-4.44147	0.00494537
HORVU.MOREX.r3.7HG0639640	0.981508	1	12.5779	8.43013e-21	12.3594	5.07773e-20	11.3779	5.26532e-17	-0.218426	0.875812	-0.989406	1	9.65845	4.03615e-27	9.66023	5.71695e-27	10.6496	7.71592e-24	0.00178862	0.999406	2.39561	1	13.1782	8.8827e-23	12.475	3.20352e-20	10.0793	4.73879e-23	-0.703239	0.3919
HORVU.MOREX.r3.7HG0648360	0.183858	1	4.04642	5.73407e-05	3.29826	0.00137334	3.1144	0.00260434	-0.748159	0.705805	1.08847	1	4.54239	6.65268e-05	5.91911	1.03829e-07	4.83064	2.47141e-05	1.37672	0.501381	0.751218	1	4.71645	2.53166e-06	5.4401	3.98676e-08	4.68888	3.3557e-06	0.723651	0.64499
HORVU.MOREX.r3.7HG0689770	0.0636649	1	1.59408	5.83101e-07	1.58381	6.42677e-07	1.52014	1.93321e-06	-0.0102761	0.99255	0.345112	1	1.9266	5.44785e-08	1.25492	0.000881755	0.90981	0.0240841	-0.671676	0.222241	-0.0546809	1	1.65022	2.02626e-07	1.17448	0.000445938	1.22916	0.000230504	-0.475743	0.288844
HORVU.MOREX.r3.7HG0720510	0.0919344	1	1.27074	7.37812e-05	1.38424	1.15427e-05	1.2923	4.65837e-05	0.113498	0.885667	-0.0385755	1	1.09711	0.0034775	0.836607	0.0341792	0.875182	0.0291942	-0.260503	0.734393	0.20412	1	1.19368	0.000327195	1.02246	0.00259071	0.81834	0.0203456	-0.171219	0.743306
HORVU.MOREX.r3.7HG0677540	0.750804	1	4.09144	0.00480754	4.54709	0.00136573	3.79629	0.00435791	0.455656	0.868851	0	1	6.60019	0.00211926	4.86534	0.0343868	5.12082	0.0291059	-1.73485	0.468776	0.6525	1	2.83988	0.102975	2.88308	0.0967555	2.23058	0.181848	0.0431985	0.986377
HORVU.MOREX.r3.7HG0708260	0.036261	1	1.44945	0.00466369	1.58299	0.00172448	1.54673	0.00217997	0.133536	0.919422	-0.487644	1	1.62668	0.00731193	0.708313	0.32096	1.19596	0.0775804	-0.918371	0.3155	0.898824	1	1.99421	8.8793e-05	1.04271	0.0682111	0.143889	0.864678	-0.951502	0.153025
HORVU.MOREX.r3.7HG0664880	-0.0357071	1	10.5316	1.92269e-30	9.53415	7.03381e-25	9.56985	1.219e-24	-0.997418	0.36236	-1.68727	1	8.52347	9.79372e-22	7.09872	5.91707e-15	8.78599	3.20451e-14	-1.42475	0.229977	1.61136	1	10.9482	2.51936e-29	8.97387	1.57002e-19	7.36251	7.16741e-22	-1.97436	0.0246523
HORVU.MOREX.r3.7HG0711610	0.163825	1	1.4955	3.54348e-06	1.7848	1.71412e-08	1.62098	3.76354e-07	0.289297	0.633796	-0.0507237	1	1.47024	6.81364e-05	1.3664	0.000274846	1.41712	0.000182663	-0.103847	0.922605	-0.151838	1	1.36578	3.36483e-05	1.26159	0.000160279	1.41343	1.9427e-05	-0.104186	0.855582
HORVU.MOREX.r3.7HG0666130	-0.451944	1	2.8415	6.25707e-22	3.19447	1.38223e-27	3.64642	1.19817e-35	0.352979	0.520918	0.36613	1	3.84178	2.70763e-31	3.62281	1.2123e-27	3.25668	1.20697e-22	-0.218977	0.792694	-0.277886	1	3.31431	1.02011e-29	3.10183	7.77201e-26	3.37971	2.07007e-30	-0.212483	0.668889
HORVU.MOREX.r3.7HG0656510	-0.0133038	1	0.438165	0.184753	1.07138	0.000168583	1.08469	0.000135604	0.633219	0.10908	0.273136	1	0.949201	0.00545467	1.17529	0.000404589	0.902156	0.00967065	0.226091	0.748184	0.262645	1	0.465583	0.16976	0.866884	0.00433643	0.604239	0.0635983	0.401301	0.322106
HORVU.MOREX.r3.7HG0746770	-0.103371	1	2.21034	4.78615e-06	1.96225	6.12163e-05	2.06562	2.14949e-05	-0.248086	0.819612	0.693733	1	2.76213	2.98708e-07	2.69165	8.05461e-07	1.99791	0.000510154	-0.0704773	0.963905	-0.00902894	1	2.081	2.4366e-05	1.80364	0.000362711	1.81267	0.000354508	-0.277361	0.727472
HORVU.MOREX.r3.7HG0705700	-0.216288	1	0.524867	0.197486	1.21289	0.000596351	1.42917	3.91081e-05	0.68802	0.171699	0.0965613	1	0.543904	0.248563	1.023	0.0160089	0.926439	0.0357602	0.479097	0.499825	-0.392808	1	0.73868	0.058762	1.03065	0.00539445	1.42346	6.73147e-05	0.291974	0.583667
HORVU.MOREX.r3.7HG0739290	0.226735	1	2.34774	2.04855e-08	1.89734	9.16551e-06	1.67061	0.000113605	-0.450401	0.554676	-0.162642	1	2.20684	4.76449e-06	2.11951	1.48438e-05	2.28216	2.86796e-06	-0.0873283	0.950218	-0.0543833	1	2.48836	2.33805e-09	1.599	0.000327811	1.65338	0.000205074	-0.889361	0.12065
HORVU.MOREX.r3.7HG0686980	-0.748018	1	7.74798	2.20184e-17	6.44192	4.29744e-12	7.18993	1.03145e-14	-1.30606	0.409291	-0.25051	1	6.11565	1.12932e-08	5.58008	3.18519e-07	5.83059	8.84892e-08	-0.535571	0.840726	-0.0973555	1	6.4361	3.98584e-12	4.27308	1.39549e-05	4.37044	9.05115e-06	-2.16302	0.0897839
HORVU.MOREX.r3.7HG0699210	0.920807	1	3.49694	0.0128174	3.69831	0.00736858	2.7775	0.0303802	0.201366	0.949646	-2.25706	1	1.90654	0.270081	1.06629	0.594202	3.32335	0.180992	-0.840247	0.777823	-1.02643	1	3.20644	0.117437	1.79431	0.476936	2.82074	0.217672	-1.41212	0.516365
HORVU.MOREX.r3.7HG0723830	-0.0146066	1	0.241603	0.599712	1.14438	0.00109236	1.15898	0.000899619	0.902772	0.048001	0.220573	1	1.19863	0.00315241	1.41237	0.000400822	1.1918	0.00405059	0.213741	0.81696	0.19368	1	1.04135	0.00485494	1.72151	5.01529e-07	1.52783	1.13457e-05	0.680152	0.140881
HORVU.MOREX.r3.7HG0729220	-0.54015	1	1.19457	0.227109	2.09722	0.0170071	2.63737	0.00255728	0.902649	0.523035	-0.0627389	1	2.59363	0.0122041	1.84275	0.0979242	1.90549	0.0918207	-0.750883	0.688998	0.0933899	1	1.64348	0.0985315	0.427532	0.75967	0.334142	0.817266	-1.21595	0.313204
HORVU.MOREX.r3.7HG0677780	0.188418	1	1.09404	0.0191931	1.30083	0.00411097	1.11241	0.0157025	0.20679	0.833917	0.33745	1	1.47426	0.00447164	1.68619	0.000971455	1.34874	0.0116976	0.211925	0.863283	0.0714078	1	0.750943	0.139661	1.13693	0.0167276	1.06552	0.0277577	0.385983	0.560025
HORVU.MOREX.r3.7HG0728760	-0.479944	1	1.64209	0.0141625	1.79692	0.00657174	2.27686	0.000380433	0.15483	0.930081	0.230156	1	1.38077	0.0835716	2.65217	0.000274814	2.42202	0.00127888	1.27141	0.256569	-0.461978	1	1.10969	0.127256	1.95142	0.00368201	2.4134	0.000223577	0.84173	0.350793
HORVU.MOREX.r3.7HG0736870	0.252827	1	1.74327	3.77342e-08	1.98276	2.01082e-10	1.72993	3.78718e-08	0.239485	0.706416	-0.169144	1	1.67598	3.91363e-06	1.29359	0.000630402	1.46274	0.000103132	-0.382386	0.577324	0.371145	1	1.87346	3.3249e-09	1.60578	7.32171e-07	1.23463	0.00022684	-0.267677	0.588994
HORVU.MOREX.r3.7HG0714960	-0.0903583	1	1.2236	3.93163e-07	1.1874	9.1251e-07	1.27776	1.01477e-07	-0.0361987	0.960693	0.319701	1	1.25638	4.88635e-06	1.27143	4.44033e-06	0.951726	0.00114316	0.0150449	0.98623	0.0266873	1	0.934884	0.000211593	0.699645	0.00835415	0.672957	0.0124322	-0.23524	0.525522
HORVU.MOREX.r3.7HG0751030	0.103627	1	4.05684	2.07943e-15	3.58196	4.48373e-12	3.47833	1.96807e-11	-0.474878	0.638038	-0.626514	1	3.20009	7.39162e-08	2.1064	0.000854511	2.73292	9.67973e-06	-1.09369	0.250557	0.494785	1	3.13614	2.25354e-09	1.73028	0.00257486	1.2355	0.0440589	-1.40586	0.0469039
HORVU.MOREX.r3.7HG0663740	0	1	11.008	2.71495e-09	8.79093	3.46942e-06	8.77122	3.6833e-06	-2.21704	0.303253	-3.2944	1	8.36946	3.23819e-06	4.88708	0.0125861	8.18148	0.000542297	-3.48237	0.118019	0	1	11.3941	7.08496e-10	7.08311	0.000378333	7.14774	0.000346543	-4.31104	0.0156951
HORVU.MOREX.r3.7HG0711920	-0.0163528	1	1.4133	0.000390196	2.29675	8.83221e-10	2.3131	6.88729e-10	0.883451	0.0960716	0.259019	1	2.235	1.56915e-07	1.069	0.0251485	0.809985	0.116046	-1.166	0.036726	0.0288725	1	2.77044	4.45713e-14	2.60945	2.18568e-12	2.58058	4.10762e-12	-0.160985	0.80327
HORVU.MOREX.r3.7HG0720210	0.745674	1	2.57349	0.00782726	2.6229	0.00616116	1.87723	0.0499469	0.0494093	0.98586	0.501622	1	2.61863	0.0370949	1.61205	0.252048	1.11043	0.448422	-1.00658	0.602082	0.0714862	1	1.58108	0.138352	1.97937	0.0520737	1.90789	0.0633067	0.398294	0.785898
HORVU.MOREX.r3.7HG0670680	0.113104	1	-1.2375	0.225754	1.68447	0.0259711	1.57137	0.0381666	2.92198	0.00524992	-1.74408	1	0.934001	0.370484	1.6672	0.0727068	3.41128	0.000978341	0.733196	0.63572	0.866757	1	2.88477	0.000758927	3.0963	0.000209103	2.22954	0.00474723	0.21153	0.861049
HORVU.MOREX.r3.7HG0746510	-0.23851	1	7.45095	3.29149e-14	4.66673	6.62721e-06	4.90524	4.85082e-06	-2.78423	0.005858	1.06714	1	7.41608	2.12606e-10	5.41881	9.61759e-06	4.35167	4.35586e-05	-1.99727	0.1249	0	1	10.9541	8.6557e-14	7.41321	1.92695e-06	7.47784	1.64067e-06	-3.5409	0.000334404
HORVU.MOREX.r3.7HG0749130	-0.435865	1	4.29549	5.86898e-09	2.32675	0.00352293	2.76261	0.000503934	-1.96875	0.0430485	0.267952	1	5.12518	6.69095e-09	3.67939	7.6858e-05	3.41144	0.000206366	-1.44579	0.267803	0.149682	1	3.75467	6.11106e-07	0.826306	0.423733	0.676623	0.530159	-2.92837	0.00143881
HORVU.MOREX.r3.7HG0681260	-0.260417	1	7.89444	1.43499e-38	7.44005	3.311e-34	7.70047	4.56957e-36	-0.454394	0.726507	-0.912121	1	6.32261	7.91302e-20	5.30162	7.6011e-14	6.21374	2.37316e-18	-1.02099	0.412029	-0.116712	1	6.85981	1.84773e-29	5.57055	2.87759e-19	5.68727	5.51621e-20	-1.28926	0.134578
HORVU.MOREX.r3.7HG0666750	-0.327731	1	2.68591	5.54369e-20	2.35431	2.27371e-15	2.68204	8.27238e-20	-0.331596	0.55115	0.201773	1	2.86764	5.2618e-18	2.67537	1.51532e-15	2.4736	2.27366e-13	-0.192274	0.822062	-0.114296	1	2.60743	7.89226e-19	2.25755	5.56086e-14	2.37185	2.29217e-15	-0.349879	0.448356
HORVU.MOREX.r3.7HG0708360	-1.67983	1	2.96455	3.20976e-06	3.65702	2.83156e-09	5.33685	9.48565e-13	0.692467	0.478245	1.54333	1	5.87194	3.55181e-09	5.7549	1.0331e-08	4.21157	1.72934e-08	-0.117043	0.950083	-1.04402	1	5.6251	1.38001e-11	6.08281	1.96373e-13	7.12683	9.34496e-12	0.457716	0.603872
HORVU.MOREX.r3.7HG0701630	0.443161	1	2.86345	3.82419e-17	2.79426	2.723e-16	2.3511	1.04314e-11	-0.0691955	0.948035	0.335085	1	3.28324	9.17552e-18	2.88005	1.41023e-13	2.54497	9.3952e-11	-0.403184	0.608489	-0.203323	1	2.6381	1.26144e-14	2.506	4.74529e-13	2.70932	3.81653e-15	-0.132099	0.832101
HORVU.MOREX.r3.7HG0636400	0.673351	1	2.79402	5.68039e-13	3.29768	3.25983e-18	2.62433	1.87733e-12	0.503661	0.416046	0.679045	1	2.63982	6.99363e-09	2.32634	6.02247e-07	1.64729	0.000379998	-0.313483	0.734393	-0.0823031	1	1.982	7.77171e-07	1.83823	5.13245e-06	1.92053	1.84117e-06	-0.143777	0.827684
HORVU.MOREX.r3.7HG0725450	0.137466	1	0.898082	4.34023e-09	1.29352	1.27988e-18	1.15605	5.38071e-15	0.395439	0.0588774	-0.160113	1	1.02846	1.96484e-09	1.02338	2.88698e-09	1.1835	2.46677e-12	-0.00507789	0.993191	0.150912	1	0.782794	6.38946e-07	0.795849	3.47792e-07	0.644937	5.99978e-05	0.013055	0.967445
HORVU.MOREX.r3.7HG0666550	1.65331	1	4.88578	1.56441e-05	5.01422	8.07577e-06	3.3609	0.000590359	0.128434	0.961164	-1.583	1	4.11947	0.00104172	2.65056	0.053559	4.23357	0.0112645	-1.46891	0.394625	-1.50091	1	4.03353	4.81195e-05	4.67484	1.47974e-06	6.17575	3.81674e-08	0.641311	0.640089
HORVU.MOREX.r3.7HG0674710	0.0931311	1	2.35346	4.5071e-09	1.79997	1.27609e-05	1.70684	3.7982e-05	-0.553492	0.414166	-0.109782	1	1.97578	2.44089e-05	1.32692	0.00785968	1.43671	0.0043529	-0.648854	0.416318	0.277156	1	2.56136	1.35833e-10	1.47003	0.000685518	1.19287	0.00781136	-1.09133	0.042402
HORVU.MOREX.r3.7HG0741050	0.309339	1	3.12376	2.24252e-13	2.00955	6.12143e-06	1.70021	0.000170696	-1.11421	0.0658977	0.368721	1	3.07023	2.49941e-10	1.87322	0.000306645	1.5045	0.00594057	-1.19701	0.0852976	0.197578	1	3.32084	4.61481e-15	1.48218	0.00171359	1.28461	0.00828858	-1.83865	0.00079784
HORVU.MOREX.r3.7HG0653570	0	1	12.0151	3.56103e-11	9.27728	6.34666e-07	9.25757	6.66699e-07	-2.7378	0.160842	0	1	9.56954	1.8383e-05	7.42138	0.0014703	7.6769	0.00119359	-2.14816	0.418118	0	1	10.41	1.77311e-08	6.44331	0.00129729	6.50795	0.00121713	-3.96668	0.0249184
HORVU.MOREX.r3.7HG0637000	0.0913434	1	0.301226	0.425846	1.12587	0.000172609	1.03453	0.000612644	0.824648	0.0360172	-0.278512	1	0.543567	0.16935	0.144764	0.774363	0.423276	0.340466	-0.398803	0.524357	0.223864	1	0.299028	0.439588	0.590124	0.0880501	0.366261	0.342684	0.291096	0.522475
HORVU.MOREX.r3.7HG0725220	-0.158565	1	0.640739	0.0030795	1.03739	3.80424e-07	1.19595	3.00645e-09	0.396646	0.196512	-0.238595	1	1.06752	4.52214e-06	0.58104	0.0231769	0.819635	0.000917437	-0.486479	0.160514	-0.16907	1	0.970627	3.01106e-06	0.927163	1.03498e-05	1.09623	1.09314e-07	-0.0434641	0.910978
HORVU.MOREX.r3.7HG0674890	0.00487724	1	1.00006	2.61151e-06	1.22178	4.41898e-09	1.2169	5.13709e-09	0.221722	0.563132	-0.323311	1	0.476103	0.0791229	0.438291	0.115218	0.761602	0.00334052	-0.0378122	0.956933	-0.229698	1	1.1976	1.04406e-08	0.682444	0.00273531	0.912142	3.27814e-05	-0.515157	0.0681637
HORVU.MOREX.r3.7HG0647980	0.079168	1	0.947299	0.00734581	1.48381	7.21469e-06	1.40464	2.34216e-05	0.536514	0.297414	0.254704	1	1.47726	0.000109937	1.58021	3.40032e-05	1.32551	0.000717804	0.102951	0.924297	-0.127946	1	1.29748	0.000145783	1.75794	7.41977e-08	1.88589	6.77957e-09	0.460462	0.322123
HORVU.MOREX.r3.7HG0702510	2.46389	1	9.74677	4.67478e-10	9.58867	9.26624e-10	7.12478	3.13961e-08	-0.1581	0.955942	0	1	9.49777	7.03035e-07	6.06166	0.00335416	6.31718	0.0025726	-3.43611	0.0101872	0.272867	1	6.59547	8.1205e-11	4.20483	0.000110205	3.93196	0.000252507	-2.39064	0.0530456
HORVU.MOREX.r3.7HG0709680	-0.489966	1	1.04811	0.050172	1.24	0.0176391	1.72996	0.00052438	0.191892	0.872062	1.06405	1	2.07937	0.000217092	2.12742	0.000165742	1.06336	0.102232	0.0480472	0.976654	0.0959562	1	0.828948	0.145627	1.40809	0.00771659	1.31213	0.0149536	0.579141	0.416203
HORVU.MOREX.r3.7HG0670560	0.213076	1	2.42432	6.32206e-13	2.09635	8.35923e-10	1.88327	4.25684e-08	-0.32797	0.6062	-0.370042	1	2.74627	5.14646e-13	1.74034	1.75291e-05	2.11039	1.20028e-07	-1.00593	0.0506897	0.426857	1	2.57422	1.35158e-14	1.73029	9.22096e-07	1.30343	0.000351447	-0.843933	0.0642309
HORVU.MOREX.r3.7HG0642220	-0.304819	1	1.2359	0.0104481	1.13668	0.0187909	1.4415	0.00253532	-0.0992235	0.936925	-0.0172565	1	1.99633	0.000258663	1.57563	0.00574178	1.59288	0.0051005	-0.420698	0.67358	0.419165	1	1.98256	4.17715e-05	1.66999	0.000684169	1.25082	0.0120042	-0.312572	0.649843
HORVU.MOREX.r3.7HG0659410	0.338938	1	1.56187	0.0117437	1.53248	0.0135966	1.19354	0.0634828	-0.0293869	0.987879	1.73825	1	1.08821	0.15455	1.96828	0.00492817	0.230023	0.830647	0.880063	0.448805	0.214226	1	-0.734537	0.30453	0.00909209	0.999395	-0.205134	0.834632	0.743629	0.377879
HORVU.MOREX.r3.7HG0717280	1.17964	1	13.6424	9.41134e-30	12.807	3.83064e-26	11.6273	1.65401e-24	-0.835374	0.717857	-1.56431	1	8.71469	4.94991e-12	7.26914	2.22049e-08	8.83345	1.50739e-11	-1.44555	0.555002	3.64838	0.546596	12.8732	8.97578e-27	10.6582	3.29237e-18	7.0098	7.2341e-10	-2.21502	0.156846
HORVU.MOREX.r3.7HG0666580	-0.568649	1	11.5677	1.16772e-27	9.93213	2.39484e-20	10.5008	3.15895e-22	-1.63554	0.366729	-2.41523	1	9.18036	3.16332e-14	6.7747	7.60687e-08	9.18993	4.33804e-13	-2.40565	0.213828	3.1068	0.836875	12.696	7.42464e-31	8.52659	7.53349e-14	5.41979	1.82334e-06	-4.16941	0.00323195
HORVU.MOREX.r3.7HG0738110	2.29654	0.608841	7.78298	5.74785e-35	7.62976	1.53534e-33	5.33322	2.78379e-32	-0.15322	0.885812	2.27821	1	8.59616	1.22339e-26	7.6329	6.58061e-21	5.35468	1.39455e-24	-0.963261	0.177955	3.13878	0.0213936	9.1664	8.97275e-37	8.38819	1.24777e-30	5.24941	1.01141e-32	-0.778215	0.177626
HORVU.MOREX.r3.7HG0749950	-0.27589	1	0.810086	0.184852	1.22243	0.032194	1.49832	0.00661677	0.412347	0.691789	1.13801	1	1.19875	0.0718626	1.59069	0.0131795	0.452684	0.598234	0.391944	0.773556	-0.00681471	1	-0.534066	0.424019	0.401392	0.597901	0.408206	0.590561	0.935458	0.197919
HORVU.MOREX.r3.7HG0744930	0.20117	1	4.00958	5.21285e-36	2.98251	6.63764e-20	2.78134	1.99979e-17	-1.02707	0.0198994	-0.0362664	1	3.72674	2.13176e-24	2.81242	8.47029e-14	2.84869	2.80994e-14	-0.914316	0.0849437	-0.240739	1	3.4648	3.58932e-27	1.93293	1.54591e-08	2.17367	1.41311e-10	-1.53187	0.000202004
HORVU.MOREX.r3.7HG0732770	0.0320039	1	2.2152	3.45178e-05	2.18644	4.11014e-05	2.15443	5.40209e-05	-0.028766	0.986286	0.434159	1	2.70389	1.15909e-05	2.683	1.60726e-05	2.24884	0.000311622	-0.0208885	0.991472	0.449643	1	2.12443	0.000117658	1.6972	0.00295933	1.24756	0.0365817	-0.427225	0.596506
HORVU.MOREX.r3.7HG0680680	-0.0208877	1	2.58755	8.28637e-19	2.09985	1.82387e-12	2.12074	1.02685e-12	-0.487696	0.316132	-0.326655	1	2.91209	8.77291e-19	2.42574	5.7531e-13	2.75239	1.17891e-16	-0.486347	0.422015	-0.32837	1	2.6707	5.52934e-20	1.87023	7.83742e-10	2.1986	2.35179e-13	-0.800469	0.0500771
HORVU.MOREX.r3.7HG0658900	0.922979	1	2.07202	0.00435084	1.97755	0.00682488	1.05457	0.188305	-0.0944705	0.963896	0.801911	1	0.344629	0.756755	1.53471	0.0828804	0.732803	0.496604	1.19009	0.362759	0.911748	1	1.38466	0.0770677	1.60593	0.0387619	0.694183	0.460105	0.221268	0.855962
HORVU.MOREX.r3.7HG0683160	-0.0989555	1	0.570714	0.146426	1.15703	0.00082369	1.25598	0.000255454	0.586311	0.256727	0.030517	1	0.545465	0.23518	0.948743	0.0232031	0.918226	0.0318479	0.403278	0.57608	-0.305296	1	0.290344	0.518282	0.519559	0.207476	0.824855	0.0303722	0.229215	0.670164
HORVU.MOREX.r3.7HG0739280	0.337148	1	1.68103	7.35314e-07	1.50091	1.22914e-05	1.16376	0.000945842	-0.180122	0.812976	-0.00467961	1	1.76128	5.22741e-06	1.61158	4.41923e-05	1.61626	4.90465e-05	-0.149698	0.882192	0.152328	1	1.64537	1.62937e-06	1.51391	1.4472e-05	1.36158	0.000127832	-0.131466	0.823767
HORVU.MOREX.r3.7HG0715950	0.0642416	1	2.37714	1.57378e-05	1.40258	0.017483	1.33834	0.023762	-0.974555	0.242417	-0.925288	1	1.18903	0.0887926	0.295912	0.743421	1.2212	0.0964379	-0.893114	0.399773	-0.601724	1	1.67142	0.004181	0.289424	0.734974	0.891148	0.187542	-1.382	0.0563993
HORVU.MOREX.r3.7HG0708400	0.0977318	1	0.887962	0.356715	1.93342	0.0148553	1.83569	0.0205904	1.04546	0.382265	0.466804	1	1.24106	0.212163	1.29162	0.192925	0.824812	0.448524	0.0505572	0.982992	0.302005	1	2.71527	0.00349282	3.4235	9.17122e-05	3.12149	0.000216905	0.708225	0.506043
HORVU.MOREX.r3.7HG0735600	0.587933	1	1.18615	0.00734212	1.29023	0.00273892	0.702294	0.125403	0.104077	0.926707	-0.619844	1	0.970535	0.0635883	0.606934	0.293483	1.22678	0.0222939	-0.363601	0.707361	1.06278	0.932319	0.888785	0.0651175	0.830725	0.0863855	-0.232059	0.705613	-0.0580602	0.943859
HORVU.MOREX.r3.7HG0636660	-0.177585	1	0.726964	0.00156103	1.16949	7.64702e-08	1.34707	3.43964e-10	0.442525	0.170982	0.300009	1	0.969356	0.000140737	1.06119	2.94102e-05	0.761185	0.00493516	0.0918371	0.890074	-0.283422	1	1.07247	1.22974e-06	1.0909	8.84099e-07	1.37432	2.22342e-10	0.0184319	0.967445
HORVU.MOREX.r3.7HG0676300	1.14347	1	3.36584	4.02562e-08	3.52141	7.59087e-09	2.37793	0.000111922	0.155569	0.925607	-0.680177	1	2.85765	3.92325e-05	2.94803	2.43463e-05	3.62821	1.5183e-07	0.0903818	0.962451	0.643651	1	3.10378	3.7399e-07	2.38395	0.000183031	1.74029	0.00873427	-0.719834	0.41029
HORVU.MOREX.r3.7HG0729980	0.206253	1	1.77111	7.12484e-07	1.43865	8.16715e-05	1.23239	0.000854656	-0.332461	0.61379	-0.474604	1	1.87518	3.11945e-06	1.30739	0.00212235	1.782	1.76097e-05	-0.567789	0.407738	-0.120456	1	2.03003	1.0412e-08	1.42757	0.000133187	1.54803	3.18724e-05	-0.602456	0.2211
HORVU.MOREX.r3.7HG0732490	-0.157332	1	1.64789	4.38189e-17	1.64035	6.79988e-17	1.79768	3.45727e-20	-0.00754186	0.991816	0.0311243	1	1.65838	1.01142e-13	1.67769	6.94194e-14	1.64656	1.92964e-13	0.019307	0.977624	0.115241	1	1.71078	2.72659e-18	1.3372	3.68292e-11	1.22196	2.32487e-09	-0.373576	0.189729
HORVU.MOREX.r3.7HG0674460	0.111033	1	0.763625	0.0745101	1.54455	6.49596e-05	1.43352	0.000232998	0.780926	0.158761	0.193656	1	1.19747	0.00971466	2.05126	2.22128e-06	1.85761	2.59922e-05	0.853792	0.189478	-0.414711	1	0.494955	0.2906	1.39761	0.000462044	1.81233	2.85506e-06	0.902659	0.0754124
HORVU.MOREX.r3.7HG0678460	-0.664716	1	5.66939	1.43783e-58	5.12847	6.9104e-48	5.79319	6.02757e-61	-0.540918	0.38968	-0.0443076	1	5.43571	1.0292e-42	4.88413	2.57168e-34	4.92843	4.90425e-35	-0.551584	0.481199	-0.26773	1	5.38865	6.89069e-53	4.60802	1.69139e-38	4.87575	7.51552e-43	-0.780625	0.132575
HORVU.MOREX.r3.7HG0723770	0.284758	1	1.95592	1.12606e-10	1.2905	4.59891e-05	1.00574	0.00194732	-0.665424	0.133795	-0.104367	1	2.39348	1.53807e-12	1.74085	8.86661e-07	1.84522	1.63095e-07	-0.652628	0.227702	-0.265302	1	2.25727	3.61364e-14	2.04899	1.31918e-11	2.31429	1.33828e-14	-0.208279	0.670999
HORVU.MOREX.r3.7HG0703890	-0.059323	1	0.98814	0.00384242	1.07442	0.00141285	1.13374	0.000688924	0.0862758	0.923842	0.85829	1	1.74058	4.36739e-06	1.54747	6.59183e-05	0.689184	0.118096	-0.193109	0.829485	0.0974278	1	0.351387	0.403224	0.898115	0.0120722	0.800687	0.0295238	0.546727	0.234891
HORVU.MOREX.r3.7HG0716100	-0.111801	1	4.09322	0.000648386	3.90071	0.00121175	4.01251	0.000873845	-0.192507	0.953601	3.55547	1	7.48476	0.000344622	6.22684	0.00406094	2.67136	0.0834405	-1.25792	0.605069	2.52559	1	6.58833	4.83484e-05	4.79661	0.0052232	2.27101	0.113236	-1.79172	0.255839
HORVU.MOREX.r3.7HG0691600	0	1	8.85974	7.7104e-06	7.29565	0.000328756	7.27594	0.000338209	-1.56409	0.560357	-1.70252	1	5.96968	0.0178035	4.06048	0.138253	5.763	0.0299834	-1.90919	0.556605	0	1	8.41151	3.15476e-05	5.41586	0.0138064	5.48049	0.0133053	-2.99565	0.147325
HORVU.MOREX.r3.7HG0660830	0.151657	1	1.03214	3.78679e-06	1.06374	1.68101e-06	0.912078	5.27554e-05	0.0315928	0.962247	-0.296082	1	0.730686	0.00635842	0.917208	0.000445217	1.21329	1.81084e-06	0.186522	0.734415	0.0656906	1	0.751672	0.00144722	0.635049	0.00907474	0.569358	0.0228684	-0.116623	0.755028
HORVU.MOREX.r3.7HG0706330	-0.221815	1	0.995079	6.24831e-05	1.12355	4.14021e-06	1.34536	2.26949e-08	0.128467	0.813613	0.15075	1	1.19934	1.8383e-05	1.40568	3.6398e-07	1.25493	7.64722e-06	0.206337	0.729669	-0.192115	1	0.785645	0.00262142	1.09921	9.88605e-06	1.29132	1.31024e-07	0.313564	0.375532
HORVU.MOREX.r3.7HG0749410	-0.14307	1	2.13838	2.10732e-16	2.26225	2.32906e-18	2.40532	1.44092e-20	0.123872	0.841752	0.109363	1	2.20038	7.93631e-14	1.99217	2.70511e-11	1.88281	3.00301e-10	-0.208209	0.761407	0.256804	1	1.80108	7.56367e-12	1.55928	6.45108e-09	1.30247	2.00889e-06	-0.241798	0.559021
HORVU.MOREX.r3.7HG0747100	0	1	6.30208	0.00620151	5.52921	0.0188553	5.5095	0.0188544	-0.772868	0.853554	0	1	5.55984	0.0493101	4.50073	0.1323	4.7562	0.12161	-1.05911	0.832318	0	1	6.10592	0.0096612	4.31906	0.0945465	4.3837	0.0922424	-1.78685	0.514099
HORVU.MOREX.r3.7HG0697890	0.291781	1	0.448783	0.292864	1.10052	0.00274377	0.808742	0.0344123	0.65174	0.219922	-0.389699	1	0.451666	0.359243	0.207459	0.717722	0.597159	0.231483	-0.244206	0.796342	0.106786	1	0.38267	0.389974	0.581013	0.173564	0.474227	0.292894	0.198343	0.734045
HORVU.MOREX.r3.7HG0734250	0.116402	1	1.71514	0.0158714	1.51955	0.0356865	1.40315	0.0538159	-0.195593	0.909596	0.197281	1	1.86518	0.0196323	2.01315	0.0113217	1.81587	0.0273916	0.147968	0.943914	-0.67013	1	1.4274	0.0556535	2.04286	0.00365687	2.71299	8.60704e-05	0.615462	0.530654
HORVU.MOREX.r3.7HG0748510	-0.197679	1	0.497657	0.66511	2.26461	0.00930127	2.46229	0.00425098	1.76696	0.131781	0.857978	1	2.47687	0.0177078	2.67452	0.00991592	1.81654	0.100113	0.197651	0.940689	0.601845	1	1.62552	0.107446	3.12432	0.000481682	2.52248	0.00539398	1.4988	0.190827
HORVU.MOREX.r3.7HG0727120	0.696936	1	1.50579	0.106704	2.41156	0.0033486	1.71462	0.0319262	0.905768	0.464324	1.1923	1	0.4174	0.727373	1.72908	0.0583494	0.536772	0.62736	1.31168	0.309145	-0.232405	1	1.22175	0.127056	0.809678	0.366218	1.04208	0.224913	-0.412076	0.703894
HORVU.MOREX.r3.7HG0749460	-0.192422	1	1.8381	7.40202e-16	1.71435	7.8727e-14	1.90677	6.21422e-17	-0.123757	0.815616	-0.0720694	1	2.03665	2.76761e-15	1.85429	1.32652e-12	1.92636	1.21082e-13	-0.182354	0.765006	-0.392579	1	1.43953	6.76129e-10	1.25208	1.48818e-07	1.64465	1.53618e-12	-0.187451	0.617155
HORVU.MOREX.r3.7HG0710370	0	1	6.24208	0.0114273	5.17234	0.0432999	5.15263	0.0431004	-1.06973	NA	0	1	2.14485	0.580268	4.3292	0.178512	4.58466	0.16735	2.18435	NA	0	1	4.51806	0.0963238	3.41936	0.253382	3.484	0.245543	-1.0987	NA
HORVU.MOREX.r3.7HG0673580	0.00321055	1	2.70945	2.23639e-10	1.59869	0.000420434	1.59548	0.000427814	-1.11076	0.0588774	-0.427036	1	2.18399	1.13439e-05	0.558897	0.377194	0.985933	0.0959433	-1.62509	0.00682119	-0.0429726	1	2.61049	1.55734e-09	1.21573	0.0126414	1.2587	0.00991319	-1.39476	0.0129374
HORVU.MOREX.r3.7HG0717290	-0.327145	1	11.8136	2.80901e-19	10.981	1.22942e-16	11.3082	1.82675e-17	-0.83251	0.777342	-1.73402	1	9.11764	2.27683e-09	7.42053	2.43551e-06	9.15455	6.65774e-09	-1.69711	0.564686	2.90765	1	12.103	1.70237e-19	10.1164	1.65862e-13	7.20876	1.79046e-07	-1.98661	0.308935
HORVU.MOREX.r3.7HG0721040	1.03917	1	1.57577	0.0360709	2.12413	0.00280224	1.08496	0.154372	0.548356	0.672506	1.41254	1	3.17595	0.000295503	3.13521	0.000390069	1.72267	0.0516782	-0.0407387	0.98623	-1.07767	1	2.01196	0.00612903	2.80259	5.42955e-05	3.88026	4.15603e-08	0.790632	0.408039
HORVU.MOREX.r3.7HG0678320	0.216152	1	1.49098	7.40599e-08	1.77274	7.42177e-11	1.55659	1.58194e-08	0.281763	0.581151	0.0591074	1	1.93307	3.42872e-10	1.68282	9.64818e-08	1.62372	3.07602e-07	-0.250247	0.713593	-0.186665	1	1.78967	5.51311e-11	1.4271	4.33039e-07	1.61376	7.50998e-09	-0.362569	0.372436
HORVU.MOREX.r3.7HG0723120	0.371324	1	-0.50707	0.197633	1.12322	0.00113591	0.751897	0.038668	1.63029	2.43131e-05	0.234735	1	-0.301361	0.544515	0.493171	0.28919	0.258436	0.646033	0.794531	0.156391	0.457163	1	0.19778	0.673001	0.726488	0.0577474	0.269324	0.57405	0.528707	0.262032
HORVU.MOREX.r3.7HG0752940	0.0939788	1	0.269075	0.52218	1.02362	0.00210966	0.92964	0.00562438	0.754543	0.0892949	0.0876291	1	0.634829	0.128946	0.800699	0.0483053	0.71307	0.0952364	0.16587	0.855445	0.0707039	1	0.492502	0.201689	0.92647	0.00798447	0.855767	0.0163679	0.433969	0.349283
HORVU.MOREX.r3.7HG0727070	-0.321798	1	2.33049	7.50971e-05	1.62147	0.00854226	1.94327	0.00120844	-0.709013	0.475896	0.989507	1	2.83033	2.03215e-05	2.84736	2.15126e-05	1.85786	0.0101279	0.0170378	0.994074	-0.202945	1	1.72704	0.00566536	1.49626	0.0203976	1.69921	0.00753454	-0.230778	0.818276
HORVU.MOREX.r3.7HG0703580	0.179681	1	1.02613	3.10825e-08	1.17851	1.1762e-10	0.998828	7.44535e-08	0.152375	0.681097	0.127846	1	0.789853	0.000300737	0.985636	4.23031e-06	0.857789	0.000101033	0.195782	0.646986	0.0800985	1	0.604418	0.00254384	0.612226	0.00237662	0.532128	0.0102856	0.00780814	0.983767
HORVU.MOREX.r3.7HG0680350	0.206196	1	2.33267	4.26721e-11	1.74038	1.73275e-06	1.53418	3.0938e-05	-0.592286	0.297565	-0.223449	1	1.98084	1.32545e-06	1.59971	0.000162576	1.82316	1.51786e-05	-0.381134	0.64309	-0.0376141	1	2.18493	8.83409e-10	1.5692	2.84786e-05	1.60682	1.85024e-05	-0.615727	0.22424
HORVU.MOREX.r3.7HG0646220	0.110621	1	8.35785	7.23631e-66	7.38509	2.30066e-51	7.27447	8.02954e-50	-0.972755	0.225441	0.0254219	1	7.3441	2.0593e-40	6.26255	3.12699e-29	6.23713	4.30819e-29	-1.08155	0.25339	0.298031	1	7.78521	3.24324e-57	5.77279	2.75372e-31	5.47475	5.0229e-28	-2.01242	0.00265223
HORVU.MOREX.r3.7HG0656270	0	1	5.60806	0.0097256	5.15793	0.018995	5.13822	0.0190403	-0.450126	NA	0	1	5.46095	0.0375143	1.80731	0.619507	2.06276	0.584572	-3.65364	NA	0	1	6.57416	0.00213135	4.54737	0.0522257	4.61201	0.0505017	-2.02679	NA
HORVU.MOREX.r3.7HG0664850	-0.479937	1	9.39545	4.9554e-80	8.72122	8.16843e-69	9.20116	4.74e-74	-0.674231	0.443852	-0.0215957	1	8.85906	3.71794e-57	7.74243	2.05024e-43	7.76403	3.36303e-44	-1.11663	0.219652	0.470842	1	9.23625	9.14271e-79	7.96946	2.13893e-58	7.49861	2.45684e-52	-1.26679	0.0673793
HORVU.MOREX.r3.7HG0677120	0.00196825	1	0.270767	0.3885	1.13844	3.43175e-06	1.13648	3.66393e-06	0.867677	0.00524992	-0.133217	1	0.510756	0.107184	0.73261	0.0144807	0.865826	0.00362362	0.221853	0.70429	0.134137	1	1.20599	1.18948e-06	1.19264	1.49161e-06	1.05851	2.62412e-05	-0.0133456	0.978054
HORVU.MOREX.r3.7HG0679980	-0.594431	1	3.42116	6.39289e-09	3.21788	5.77964e-08	3.81231	1.0385e-10	-0.203277	0.894431	0.36411	1	3.44152	5.56913e-07	2.35566	0.00123199	1.99155	0.00819908	-1.08586	0.327992	0.193527	1	3.51981	3.95447e-09	2.24811	0.000454826	2.05458	0.0015659	-1.2717	0.11335
HORVU.MOREX.r3.7HG0645780	1.6561	1	8.57796	5.24763e-18	6.62901	6.66921e-11	4.97291	9.25185e-07	-1.94895	0.192422	-2.65978	1	4.0901	0.000526249	2.4498	0.0572976	5.10957	2.08272e-05	-1.6403	0.405095	0.432681	1	7.5495	2.04518e-14	4.55671	1.63393e-05	4.12403	0.000112484	-2.99279	0.0223371
HORVU.MOREX.r3.7HG0677180	-0.15414	1	2.13388	1.55138e-11	1.46137	8.63855e-06	1.61551	7.06697e-07	-0.672512	0.155154	0.500887	1	2.09725	8.11866e-09	0.822366	0.0497562	0.321479	0.542875	-1.27488	0.00475188	0.0631354	1	1.85316	9.49707e-09	0.633302	0.101115	0.570167	0.153561	-1.21986	0.00340114
HORVU.MOREX.r3.7HG0743770	0.240705	1	1.69161	0.0982886	2.03616	0.0374354	1.79546	0.067397	0.344548	0.86933	0.135212	1	1.03053	0.415854	0.476904	0.747005	0.341692	0.833613	-0.553625	0.816235	1.30623	1	1.322	0.326357	2.29693	0.0479702	0.990695	0.421113	0.974926	0.499037
HORVU.MOREX.r3.7HG0664900	0.427814	1	10.5218	5.05092e-48	10.3964	7.11343e-47	9.96861	1.64373e-43	-0.125409	0.957674	0.381843	1	9.7178	6.83234e-33	9.19355	2.89091e-29	8.81171	2.97302e-27	-0.524251	0.801395	2.78957	0.0812763	11.5177	7.26238e-56	11.2092	1.16819e-52	8.41964	1.76988e-31	-0.30845	0.816408
HORVU.MOREX.r3.7HG0725310	-0.405597	1	4.18551	2.13161e-26	4.00342	4.45595e-24	4.40901	4.11026e-29	-0.18209	0.855046	0.161596	1	4.15863	1.12058e-20	3.71796	2.14746e-16	3.55637	4.7062e-15	-0.440668	0.644424	-0.10866	1	4.37441	8.27611e-29	3.61847	1.4982e-19	3.72713	1.11449e-20	-0.755931	0.194003
HORVU.MOREX.r3.7HG0707680	-0.0728524	1	0.707862	0.276509	1.30769	0.0207854	1.38055	0.0140464	0.599831	0.513201	-0.296749	1	1.3276	0.045342	1.27411	0.0577369	1.57086	0.0186813	-0.0534926	0.975526	-0.250098	1	0.832678	0.188013	0.706683	0.288564	0.956782	0.1306	-0.125995	0.89685
HORVU.MOREX.r3.7HG0741610	-0.517814	1	0.949677	0.00118291	1.15095	5.43062e-05	1.66877	1.4408e-09	0.201274	0.726637	0.213782	1	1.11655	0.000803167	1.63055	3.30887e-07	1.41677	1.39563e-05	0.514001	0.328484	-0.150218	1	1.13461	0.000100819	1.38342	1.1524e-06	1.53364	5.3954e-08	0.248809	0.567412
HORVU.MOREX.r3.7HG0657310	0.241097	1	0.818438	0.0824794	1.06687	0.0183753	0.825769	0.0776459	0.248427	0.785392	-0.395939	1	-0.151103	0.830993	0.560699	0.345496	0.956638	0.0867509	0.711802	0.375804	0.0137669	1	0.463209	0.381161	0.665403	0.196532	0.651636	0.211858	0.202194	0.777119
HORVU.MOREX.r3.7HG0748360	0.192019	1	2.81046	2.47954e-21	2.95398	1.49602e-23	2.76196	9.76977e-21	0.143523	0.839186	0.277741	1	3.3758	9.78368e-24	3.31934	7.99018e-23	3.0416	9.0903e-20	-0.0564551	0.95505	-0.109623	1	2.94805	2.50979e-23	2.89228	2.27807e-22	3.0019	5.71085e-24	-0.0557728	0.923837
HORVU.MOREX.r3.7HG0664240	-0.229632	1	1.21424	0.0496008	2.06923	0.000164147	2.29886	3.40739e-05	0.854998	0.292599	1.0279	1	2.2572	0.000151229	1.79287	0.00390513	0.764965	0.275564	-0.464332	0.681927	-0.400027	1	1.56686	0.00289743	0.177658	0.832797	0.577685	0.394312	-1.3892	0.0311824
HORVU.MOREX.r3.7HG0742520	0.26369	1	4.19421	2.35195e-30	2.90346	1.30325e-14	2.63977	3.5426e-12	-1.29076	0.00992192	-0.15306	1	4.61043	4.48945e-29	2.48354	1.51908e-08	2.6366	1.4145e-09	-2.12689	9.99363e-06	-0.199015	1	3.91786	1.5138e-26	1.92132	1.3029e-06	2.12034	7.11078e-08	-1.99654	1.47689e-05
HORVU.MOREX.r3.7HG0736900	0.0704403	1	1.67482	1.37525e-08	1.13395	0.000230913	1.06351	0.000590586	-0.540869	0.235462	-0.254208	1	1.541	5.95246e-06	0.85834	0.0215582	1.11255	0.00237142	-0.682661	0.180001	0.197537	1	1.82348	5.57014e-10	0.754885	0.0253809	0.557348	0.12204	-1.0686	0.00492661
HORVU.MOREX.r3.7HG0699240	-0.774427	1	1.7385	0.042331	2.85447	0.000251265	3.62889	6.811e-06	1.11597	0.340422	-1.38064	1	1.15998	0.267388	1.8451	0.0554491	3.22574	0.00109011	0.685124	0.692793	0.52335	1	1.79469	0.0894041	1.95166	0.0565225	1.42831	0.164674	0.156971	0.918545
HORVU.MOREX.r3.7HG0696450	0.407574	1	1.30133	0.000598009	1.28487	0.00069771	0.877299	0.0271244	-0.0164592	0.989205	-0.392277	1	0.640174	0.187679	-0.220942	0.711857	0.171335	0.796608	-0.861117	0.163365	0.0506767	1	1.21485	0.00174747	0.681696	0.115826	0.631019	0.157125	-0.533159	0.306278
HORVU.MOREX.r3.7HG0724800	-0.545864	1	2.23522	0.0404081	2.21091	0.0418963	2.75678	0.0124918	-0.0243049	0.9937	-1.83555	1	2.82334	0.0683615	2.00002	0.237088	3.83558	0.090249	-0.823316	0.732436	0.168218	1	3.34915	0.00658066	1.45063	0.349616	1.28241	0.407955	-1.89853	0.162128
HORVU.MOREX.r3.7HG0750140	0.143044	1	1.55644	0.0010125	1.84321	6.93913e-05	1.70017	0.000274541	0.286768	0.768599	-0.454226	1	1.39873	0.0115543	1.7704	0.00102746	2.22463	2.64159e-05	0.371666	0.745422	-0.193321	1	1.17634	0.0187628	1.2929	0.00955214	1.48623	0.00246304	0.116563	0.890419
HORVU.MOREX.r3.7HG0665270	-0.0484391	1	-0.22544	0.61401	1.06458	0.00172996	1.11302	0.000952181	1.29002	0.00137935	-0.389952	1	0.072983	0.897254	0.717831	0.0892133	1.10778	0.00585719	0.644848	0.275958	0.00194111	1	0.66097	0.0771312	1.06071	0.00232908	1.05877	0.00248512	0.399742	0.401742
HORVU.MOREX.r3.7HG0645790	0	1	10.4254	1.78744e-06	9.25016	2.85429e-05	9.23044	2.94386e-05	-1.17523	0.749367	0	1	7.79931	0.00395325	5.60297	0.0531626	5.8585	0.048517	-2.19634	0.567795	0	1	8.09134	0.000408695	6.85834	0.00373992	6.92297	0.00355914	-1.23301	0.662081
HORVU.MOREX.r3.7HG0655990	-0.0636099	1	3.15904	5.97792e-12	2.26928	1.68101e-06	2.33289	8.07407e-07	-0.889761	0.213352	-0.531596	1	1.43116	0.0133351	1.18055	0.0501473	1.71214	0.00319148	-0.250614	0.852975	0.460514	1	2.60995	2.77707e-08	1.36181	0.00874832	0.9013	0.112042	-1.24814	0.0474319
HORVU.MOREX.r3.7HG0664870	0.981508	1	9.46192	3.47437e-12	8.70768	2.17736e-10	7.72617	2.53526e-08	-0.754243	0.386196	-1.69746	1	7.46848	1.58839e-05	6.42305	0.00031397	8.12051	3.41706e-06	-1.04543	0.284124	-1.02643	1	8.49185	6.88329e-10	7.42873	1.40569e-07	8.45516	1.33348e-09	-1.06311	0.140692
HORVU.MOREX.r3.7HG0743570	0.272665	1	1.24123	0.0161355	1.55155	0.00169992	1.27889	0.0106942	0.310321	0.751699	0.218568	1	1.55634	0.00664209	0.906467	0.155627	0.687899	0.320881	-0.649868	0.497854	0.595717	1	1.56416	0.00284151	1.51082	0.00389937	0.915105	0.104285	-0.053339	0.956208
HORVU.MOREX.r3.7HG0729500	-0.194749	1	1.08776	1.0207e-06	1.25823	8.6281e-09	1.45297	1.85337e-11	0.170463	0.700557	0.427558	1	2.02319	4.13416e-17	1.64074	3.04258e-11	1.21318	1.83711e-06	-0.382451	0.364015	0.0100425	1	1.80659	2.18688e-17	1.69703	2.87734e-15	1.68699	4.48726e-15	-0.109554	0.769907
HORVU.MOREX.r3.7HG0666570	1.14589	1	6.50311	2.59239e-09	5.5889	4.68615e-07	4.44301	3.32558e-05	-0.914204	0.631969	0.335162	1	5.38238	0.00017042	2.71343	0.0966009	2.37827	0.142894	-2.66895	0.112843	0.137221	1	6.65456	2.69149e-09	3.23395	0.0103637	3.09673	0.0140217	-3.4206	0.00906095
HORVU.MOREX.r3.3HG0270400	-0.12586	1	1.40053	1.13007e-05	1.53669	1.07081e-06	1.66255	1.07679e-07	0.136155	0.855417	-0.478125	1	1.17366	0.00163719	1.01067	0.00838703	1.4888	5.44745e-05	-0.162991	0.855445	-0.60512	1	1.6577	1.3746e-07	1.22671	0.000197534	1.83183	6.59136e-09	-0.430989	0.341885
HORVU.MOREX.r3.3HG0304200	0.987014	1	1.25311	0.179789	2.1333	0.00753743	1.14628	0.145431	0.880189	0.466218	-1.71392	1	1.10413	0.285881	0.636095	0.589667	2.35001	0.0592104	-0.468037	0.807294	1.193	1	2.67564	0.00454471	1.5151	0.163329	0.322103	0.797775	-1.16053	0.257755
HORVU.MOREX.r3.3HG0305510	0.342083	1	1.55674	3.01717e-12	1.42575	2.07792e-10	1.08367	2.21021e-06	-0.130983	0.79335	-0.455184	1	1.30457	3.09204e-07	1.12034	1.88641e-05	1.57552	4.37351e-10	-0.184232	0.743577	-0.133382	1	1.43019	1.46187e-10	1.08588	2.76047e-06	1.21926	1.06813e-07	-0.344308	0.28487
HORVU.MOREX.r3.3HG0296530	0.0197128	1	5.62382	0.00989735	5.0846	0.0216673	5.06489	0.0219088	-0.539216	0.895936	-1.23351	1	1.07619	0.69817	1.35333	0.622674	2.58684	0.355113	0.27714	0.959776	3.43867	1	5.85318	0.00854952	3.3099	0.209656	-0.128763	0.973971	-2.54328	0.299315
HORVU.MOREX.r3.3HG0306270	0.0815468	1	0.75277	0.276429	1.90038	0.00098179	1.81884	0.00161949	1.14761	0.155204	-0.756986	1	1.54995	0.0372454	1.71253	0.0193575	2.46951	0.000811547	0.162583	0.929469	-0.722247	1	1.31009	0.0386436	1.88281	0.00144956	2.60506	8.99536e-06	0.572724	0.485972
HORVU.MOREX.r3.3HG0322130	3.12181	1	7.19545	6.70678e-05	5.51303	0.00353124	2.39122	0.14764	-1.68241	0.421636	-4.87599	1	1.92175	0.276301	0.65099	0.766427	5.52698	0.0206101	-1.27076	0.659932	-3.94566	1	2.57337	0.0953501	1.40905	0.442458	5.35471	0.00630632	-1.16432	0.548405
HORVU.MOREX.r3.3HG0301540	0.0203774	1	2.03021	5.89161e-10	2.42235	5.65452e-14	2.40197	9.51885e-14	0.392138	0.499862	-0.040967	1	2.02625	5.72606e-08	2.63839	4.87372e-13	2.67936	1.78822e-13	0.612143	0.324028	0.0258657	1	1.75012	1.71634e-07	2.14406	6.60639e-11	2.11819	1.28987e-10	0.393935	0.422297
HORVU.MOREX.r3.3HG0285270	0.307403	1	3.63385	3.01431e-05	2.50202	0.00660779	2.19462	0.0165538	-1.13183	0.382593	0.0117115	1	3.04381	0.00429176	2.22801	0.0499976	2.2163	0.0530935	-0.815799	0.653305	-0.0496015	1	3.31239	0.000230398	2.28637	0.0176312	2.33597	0.015696	-1.02602	0.371741
HORVU.MOREX.r3.3HG0309820	0.0630713	1	3.07421	8.16167e-23	2.31038	5.63995e-13	2.2473	2.64151e-12	-0.763835	0.101462	0.122497	1	3.22016	7.39849e-20	2.71578	4.93564e-14	2.59329	7.63188e-13	-0.50438	0.448833	-0.0412014	1	3.08165	7.08836e-23	2.21995	7.51693e-12	2.26115	3.13089e-12	-0.861703	0.0512241
HORVU.MOREX.r3.3HG0313020	0.241295	1	1.13116	0.00109164	1.23986	0.000274638	0.998563	0.00411339	0.108696	0.899201	0.054465	1	1.03898	0.00931933	0.84971	0.0413158	0.795245	0.067038	-0.189275	0.836109	0.0785731	1	1.17809	0.000684755	0.848184	0.0209711	0.769611	0.041529	-0.329911	0.508144
HORVU.MOREX.r3.3HG0296120	0.258267	1	1.8456	0.0290887	1.96762	0.018093	1.70936	0.0416136	0.122022	0.957848	-0.456116	1	1.11337	0.286494	0.377289	0.768625	0.833405	0.490706	-0.736078	0.678283	-0.226229	1	2.90985	0.000378711	2.00072	0.0224634	2.22695	0.0109192	-0.909126	0.403065
HORVU.MOREX.r3.3HG0303600	0.0019413	1	1.84358	6.98269e-11	2.24582	3.82528e-16	2.24388	4.4513e-16	0.402244	0.386261	0.478321	1	2.2523	8.6693e-13	2.27732	6.08641e-13	1.799	1.54901e-08	0.0250202	0.978323	-0.0794001	1	1.253	1.95392e-05	1.75468	3.45331e-10	1.83408	4.79443e-11	0.501688	0.20002
HORVU.MOREX.r3.3HG0308980	-0.311595	1	1.08454	0.00351884	1.37018	0.000125099	1.68178	1.88261e-06	0.285647	0.675768	0.564709	1	1.68508	4.41388e-05	1.78885	1.37698e-05	1.22414	0.0043326	0.103773	0.927635	0.218865	1	1.12193	0.00388834	1.0545	0.00684654	0.835633	0.0397771	-0.0674279	0.920108
HORVU.MOREX.r3.3HG0327790	0.493785	1	1.83863	0.000240851	1.82395	0.000266409	1.33016	0.0100099	-0.0146836	0.99284	-1.35744	1	1.79356	0.00194905	0.697213	0.311227	2.05466	0.000605745	-1.09635	0.186206	0.0664622	1	2.34756	1.77728e-06	0.93263	0.106404	0.866168	0.144154	-1.41493	0.0249474
HORVU.MOREX.r3.3HG0269130	-0.0743512	1	0.97825	0.0688643	1.25408	0.015217	1.32843	0.00931084	0.275826	0.794142	-0.458663	1	0.486058	0.488156	0.714089	0.286261	1.17275	0.063316	0.228031	0.872046	-0.939541	1	0.748144	0.190871	1.0972	0.0447879	2.03674	4.28857e-05	0.349055	0.647501
HORVU.MOREX.r3.3HG0223190	0.283793	1	1.79053	0.0387332	2.67475	0.000837075	2.39095	0.00273405	0.88422	0.489833	-0.142633	1	2.41092	0.0157479	2.27402	0.0249097	2.41665	0.0179231	-0.136898	0.954892	0.489793	1	1.74798	0.0724757	1.59357	0.10664	1.10378	0.285211	-0.154401	0.917571
HORVU.MOREX.r3.3HG0303390	0.312597	1	0.871332	0.00109949	1.01994	8.74951e-05	0.707346	0.00885342	0.14861	0.790637	-0.176108	1	0.820916	0.00802478	0.730489	0.0215727	0.906597	0.00384787	-0.090427	0.913447	0.158465	1	0.847669	0.00185928	0.5693	0.0520492	0.410835	0.192549	-0.278369	0.466874
HORVU.MOREX.r3.3HG0218120	1.56059	1	2.63061	0.0129885	3.1884	0.00144744	1.62781	0.0687388	0.557785	0.726828	2.23588	1	3.17646	0.00152928	3.89846	6.39976e-05	1.66257	0.0753394	0.721993	0.648397	0.306196	1	3.76719	8.55396e-05	2.64468	0.00995037	2.33848	0.0188717	-1.12251	0.284866
HORVU.MOREX.r3.3HG0309890	-0.0659448	1	5.46399	6.50498e-24	4.74196	5.50915e-18	4.8079	2.10925e-18	-0.722031	0.448547	0.0301875	1	4.94956	1.93931e-15	3.6289	2.29725e-08	3.59872	2.58802e-08	-1.32065	0.165689	0.393769	1	4.89778	5.64892e-19	3.36921	5.17271e-09	2.97544	3.04772e-07	-1.52857	0.0402569
HORVU.MOREX.r3.3HG0227920	0.185958	1	1.02683	0.0176283	1.96093	6.76987e-07	1.77498	8.01311e-06	0.934105	0.0886349	-0.347667	1	1.98494	1.42723e-05	1.47198	0.00217864	1.81965	0.000126296	-0.512956	0.538857	0.0472305	1	2.24461	1.08436e-08	2.29162	5.64517e-09	2.24439	1.27107e-08	0.0470042	0.953389
HORVU.MOREX.r3.3HG0267080	-0.12246	1	0.0898444	0.903486	1.28971	0.00803709	1.41217	0.00334541	1.19986	0.0578133	0.125872	1	0.894077	0.139896	1.00413	0.0932093	0.878262	0.163096	0.110058	0.940746	0.58474	1	1.37852	0.00589955	1.38368	0.00552975	0.79894	0.145711	0.00516473	0.996223
HORVU.MOREX.r3.3HG0282920	2.26691	1	6.38136	3.38447e-05	4.14162	0.0111855	1.87471	0.272485	-2.23974	0.312616	-4.52406	1	0.940415	0.677638	-0.555772	0.827342	3.96829	0.153533	-1.49619	0.653976	0.108689	1	3.20896	0.05615	1.5936	0.432093	1.48492	0.469189	-1.61536	0.449472
HORVU.MOREX.r3.3HG0257620	-0.0695696	1	1.75402	0.0270293	1.60673	0.0447871	1.6763	0.0354135	-0.147291	0.941963	0.830256	1	2.23263	0.0119447	0.868226	0.423992	0.0379701	0.980026	-1.36441	0.271955	0.270579	1	1.34313	0.0901093	0.0035951	1	-0.266984	0.817133	-1.33953	0.155472
HORVU.MOREX.r3.3HG0275770	-0.370307	1	1.50201	0.000304163	1.17425	0.00619246	1.54456	0.000199829	-0.327752	0.67999	0.292947	1	1.54621	0.00131143	1.32439	0.00753442	1.03144	0.0515948	-0.221826	0.845636	-0.142745	1	0.922848	0.0439912	1.07168	0.0173816	1.21443	0.00625616	0.148833	0.834443
HORVU.MOREX.r3.3HG0327630	-0.494343	1	0.690931	0.215387	1.02906	0.0486579	1.5234	0.00193613	0.338124	0.726538	0.41046	1	1.17785	0.0474585	1.10699	0.0680862	0.696532	0.314494	-0.0708592	0.963021	0.262888	1	0.352047	0.582924	1.05527	0.0514595	0.792383	0.171662	0.703223	0.297088
HORVU.MOREX.r3.3HG0296430	0.336801	1	2.35399	5.6696e-14	2.13086	1.57473e-11	1.79406	2.18887e-08	-0.223125	0.740542	-0.0483051	1	2.40572	1.46794e-11	1.66143	9.71077e-06	1.70974	5.39907e-06	-0.744287	0.179101	0.276161	1	2.70214	3.23613e-18	1.73067	1.3192e-07	1.45451	1.50374e-05	-0.97147	0.0216785
HORVU.MOREX.r3.3HG0267820	0.490583	1	2.48657	2.78484e-05	2.63074	7.81918e-06	2.14015	0.000360891	0.14417	0.930081	-0.205046	1	2.02019	0.00466093	1.96852	0.00636583	2.17356	0.00273992	-0.0516732	0.978675	0.748629	1	2.07319	0.000790782	1.52428	0.0195572	0.775653	0.303891	-0.548911	0.538793
HORVU.MOREX.r3.3HG0269680	-0.202483	1	1.03831	0.00035258	1.02546	0.000403803	1.22794	1.60253e-05	-0.0128517	0.989165	-0.101822	1	0.58762	0.110835	1.11866	0.000791674	1.22048	0.000254926	0.531041	0.30572	-0.0882898	1	0.406841	0.23998	0.742024	0.0177812	0.830314	0.00722908	0.335183	0.421818
HORVU.MOREX.r3.3HG0241340	0.981508	1	5.87018	0.00348942	5.41852	0.00773865	4.43701	0.0335447	-0.451657	0.905363	0	1	5.45106	0.0271401	6.14025	0.0112531	6.39572	0.00953564	0.68919	0.868316	-1.91861	1	2.44073	0.213184	1.33863	0.572881	3.25725	0.172349	-1.1021	0.645712
HORVU.MOREX.r3.3HG0287610	-0.089005	1	2.76432	1.36061e-17	2.80007	5.28465e-18	2.88908	4.08844e-19	0.035748	0.972675	0.763421	1	3.04766	7.56664e-17	2.99391	4.21559e-16	2.23048	3.46013e-09	-0.0537528	0.961523	-0.170581	1	2.70568	7.04523e-17	2.21208	3.11213e-11	2.38266	6.57727e-13	-0.493609	0.306549
HORVU.MOREX.r3.3HG0231020	0.0401059	1	4.94418	8.97407e-27	5.23935	5.3158e-30	5.19925	1.43525e-29	0.295176	0.762403	-0.654581	1	3.93327	1.03361e-13	4.2185	1.35184e-15	4.87308	5.54997e-20	0.285226	0.822037	0.0814265	1	3.90525	5.5608e-18	3.33754	4.92883e-13	3.25611	1.84234e-12	-0.567706	0.39884
HORVU.MOREX.r3.3HG0303730	3.67749	1	6.36271	5.41462e-05	5.87437	0.000222179	2.19688	0.0766608	-0.488338	0.845801	-4.51698	1	2.01324	0.170294	-0.856414	0.641412	3.66057	0.139604	-2.86965	0.119442	-1.10436	1	3.4377	0.00391816	2.83139	0.0225755	3.93575	0.00164607	-0.606309	0.731708
HORVU.MOREX.r3.3HG0259220	-0.10609	1	2.07943	2.31886e-09	1.4104	9.95611e-05	1.51649	2.41939e-05	-0.669037	0.211149	0.12647	1	2.07618	1.63187e-07	1.34969	0.00137789	1.22322	0.00518304	-0.72649	0.252724	-0.129459	1	1.95427	2.6822e-08	0.978417	0.0123943	1.10788	0.00406985	-0.975857	0.0377088
HORVU.MOREX.r3.3HG0237670	0.515276	1	12.3461	4.83021e-59	11.3647	5.72669e-50	10.8495	5.05978e-46	-0.981326	0.483678	-0.911263	1	9.62089	2.15376e-29	8.58308	2.86111e-23	9.49435	2.42877e-28	-1.03781	0.550609	2.95994	0.0718235	12.2434	2.7303e-58	10.8661	1.00746e-45	7.90616	8.30893e-25	-1.37726	0.225996
HORVU.MOREX.r3.3HG0250290	1.79757	1	7.3378	4.27264e-05	7.20546	5.90394e-05	5.40789	0.00172726	-0.132339	0.971661	5.16758	1	8.97738	2.15161e-05	6.44939	0.00400713	1.28182	0.516676	-2.52798	0.229858	-0.955769	1	5.97663	0.000497471	4.46515	0.0140103	5.42092	0.00490494	-1.51148	0.39186
HORVU.MOREX.r3.3HG0302140	-0.204594	1	1.19609	4.69499e-06	1.64406	6.11796e-11	1.84865	1.44721e-13	0.447971	0.259234	0.111604	1	1.36182	3.93508e-06	1.84386	1.10229e-10	1.73226	1.4145e-09	0.48204	0.30681	-0.0584599	1	1.13847	1.78748e-05	1.37516	9.98696e-08	1.43362	2.67126e-08	0.236688	0.549002
HORVU.MOREX.r3.3HG0297170	-0.195175	1	1.49412	0.0143587	1.6891	0.00440548	1.88428	0.00138372	0.194976	0.89042	0.202766	1	1.83379	0.00680814	1.01734	0.181398	0.81457	0.319375	-0.816449	0.454717	-0.82004	1	2.58062	7.39068e-06	2.0047	0.000817528	2.82474	2.86573e-06	-0.575918	0.475903
HORVU.MOREX.r3.3HG0225040	0.625328	1	11.8679	1.19574e-53	11.702	4.33338e-52	11.0766	4.63454e-49	-0.165939	0.941348	-0.75543	1	9.72968	7.81124e-32	9.27903	8.982e-29	10.0345	5.54204e-33	-0.450653	0.833888	2.21555	0.829085	11.6795	8.87661e-53	10.9939	1.4971e-46	8.77831	6.1405e-33	-0.685678	0.566338
HORVU.MOREX.r3.3HG0308460	-0.0604329	1	2.29722	0.0294664	2.92627	0.00324098	2.9867	0.00275518	0.629054	0.713559	2.07228	1	4.64796	0.021727	4.99166	0.0129832	2.91938	0.0251659	0.343697	0.896131	1.21831	1	1.77145	0.132399	2.10756	0.0595912	0.889255	0.463154	0.336113	0.828565
HORVU.MOREX.r3.3HG0235900	0.215752	1	3.2516	2.67323e-25	2.87518	9.33455e-20	2.65943	5.29476e-17	-0.376423	0.515755	-0.0766431	1	2.68893	8.08281e-14	1.66048	1.51314e-05	1.73712	5.86258e-06	-1.02846	0.0348659	0.0994042	1	2.71885	1.07498e-17	2.04147	5.60459e-10	1.94206	4.54193e-09	-0.677382	0.131231
HORVU.MOREX.r3.3HG0230200	-0.305655	1	0.828921	0.454115	2.28989	0.0108775	2.59554	0.00364027	1.46097	0.258667	-0.792939	1	0.841669	0.501958	1.53922	0.175003	2.33216	0.0364107	0.697556	0.733532	1.27383	1	1.76871	0.14323	2.55325	0.0198281	1.27942	0.258593	0.784546	0.576429
HORVU.MOREX.r3.3HG0264770	0.567815	1	1.47277	0.00954133	1.87773	0.000553341	1.30992	0.0190901	0.404963	0.693992	-0.514408	1	1.09948	0.113205	1.313	0.0519306	1.82741	0.00585032	0.213521	0.891856	0.328337	1	0.89222	0.148432	0.861279	0.1737	0.532942	0.450646	-0.0309408	0.976021
HORVU.MOREX.r3.3HG0273350	0.514777	1	3.71247	6.88213e-06	3.78729	4.15888e-06	3.27251	8.44732e-05	0.0748218	0.977167	0.265788	1	3.62067	0.000158937	0.989326	0.414336	0.723538	0.595779	-2.63134	0.0289044	-0.0424257	1	4.83257	2.53176e-09	2.16483	0.0186127	2.20726	0.0169908	-2.66773	0.0110826
HORVU.MOREX.r3.3HG0237880	0.734993	1	0.796261	0.153707	1.44645	0.00446505	0.711453	0.209214	0.650185	0.420629	-0.969632	1	0.307593	0.684249	0.517881	0.469102	1.48751	0.0141356	0.210287	0.883691	0.209442	1	1.37651	0.00838379	1.14042	0.0370189	0.930974	0.104745	-0.23609	0.773618
HORVU.MOREX.r3.3HG0302120	-0.150791	1	4.87482	3.55906e-36	5.09317	1.87195e-39	5.24396	1.62216e-41	0.218349	0.811081	-0.421051	1	5.16858	2.42087e-31	4.63309	4.98082e-25	5.05414	1.62684e-29	-0.535493	0.536812	0.0780943	1	4.26909	5.51221e-28	3.64756	2.95263e-20	3.56947	1.98991e-19	-0.621529	0.284801
HORVU.MOREX.r3.3HG0246370	-0.303678	1	2.4794	5.65417e-24	2.39979	2.06608e-22	2.70347	3.16337e-28	-0.0796041	0.908208	0.207561	1	2.87248	3.48976e-25	2.52631	2.17197e-19	2.31875	1.67142e-16	-0.346172	0.527265	-0.0275415	1	2.43156	6.78779e-23	2.05756	2.72599e-16	2.0851	1.09214e-16	-0.374004	0.314744
HORVU.MOREX.r3.3HG0316280	-0.06301	1	0.854621	0.0327307	1.05213	0.00662731	1.11514	0.00364118	0.197505	0.80861	0.757883	1	1.09924	0.0144636	1.40171	0.00130257	0.643824	0.210819	0.302465	0.741106	-0.147242	1	-0.125173	0.820799	0.196325	0.730964	0.343567	0.502548	0.321498	0.573306
HORVU.MOREX.r3.3HG0315650	0.211028	1	1.43031	9.8088e-09	1.58116	1.25749e-10	1.37013	3.38066e-08	0.150853	0.780124	0.0799568	1	2.02576	1.15888e-13	1.55247	4.38556e-08	1.47251	2.14708e-07	-0.47329	0.297526	-0.129022	1	1.81746	5.70626e-14	1.53294	5.86314e-10	1.66196	1.43512e-11	-0.284513	0.43858
HORVU.MOREX.r3.3HG0283540	0	1	3.98422	0.111584	5.46368	0.0170386	5.44396	0.0170345	1.47946	NA	0	1	5.03875	0.0727921	5.35492	0.0553034	5.61036	0.0499327	0.316166	NA	0	1	2.66648	0.366448	4.3228	0.0845192	4.38743	0.0819946	1.65632	NA
HORVU.MOREX.r3.3HG0273490	-0.206897	1	1.4172	2.29393e-11	1.32625	4.86783e-10	1.53315	3.41331e-13	-0.0909446	0.863138	-0.0463313	1	1.61138	1.20502e-11	1.68964	1.29128e-12	1.73598	2.51816e-13	0.0782599	0.912208	-0.210178	1	1.10457	4.39539e-07	1.22704	1.61196e-08	1.43722	1.82176e-11	0.122471	0.735837
HORVU.MOREX.r3.3HG0227970	-0.0299499	1	0.827304	0.0435169	1.25008	0.00120792	1.28003	0.000858139	0.422772	0.518584	0.500877	1	0.875956	0.0644849	1.38784	0.00175884	0.88696	0.0713349	0.511882	0.511988	0.166376	1	0.043835	0.944512	0.393786	0.43621	0.22741	0.69051	0.349951	0.542954
HORVU.MOREX.r3.3HG0304710	-0.274945	1	1.23455	3.95593e-05	1.22715	4.34067e-05	1.5021	3.25257e-07	-0.00739689	0.994311	0.349008	1	1.09091	0.0018762	1.28414	0.000201816	0.935131	0.011593	0.193232	0.812356	-0.146965	1	0.806122	0.0125272	0.940784	0.00314359	1.08775	0.000507997	0.134663	0.791034
HORVU.MOREX.r3.3HG0226060	0.775108	1	3.24961	5.2383e-08	1.67793	0.0100342	0.902824	0.199726	-1.57168	0.048001	0.0686113	1	2.46268	0.000492246	1.91346	0.00963189	1.84485	0.0147323	-0.549223	0.696592	-0.361108	1	2.5089	4.7226e-05	1.54073	0.0214779	1.90184	0.00371324	-0.96817	0.242981
HORVU.MOREX.r3.3HG0228970	2.78926	1	5.92793	0.000271685	5.66902	0.000528622	2.87976	0.0117148	-0.258904	0.918435	-2.56912	1	2.74865	0.0454895	1.93279	0.194595	4.50191	0.0389204	-0.815858	0.722555	-3.43048	1	1.13767	0.400781	1.82191	0.133809	5.25239	0.00205264	0.684236	0.663403
HORVU.MOREX.r3.3HG0230070	-0.41843	1	0.858026	0.226634	1.66477	0.00896873	2.0832	0.000737482	0.806742	0.420234	1.31293	1	2.62637	0.000149525	1.99785	0.00587783	0.684923	0.460701	-0.628515	0.643999	0.299159	1	1.29927	0.0550042	1.45626	0.0309136	1.1571	0.104168	0.156995	0.88712
HORVU.MOREX.r3.3HG0309800	0.0319906	1	1.11758	0.000115558	1.1662	5.13328e-05	1.13421	8.45031e-05	0.0486194	0.955155	0.196014	1	1.48114	4.17548e-06	1.36773	3.07165e-05	1.17172	0.000548614	-0.113405	0.897035	0.113851	1	1.41575	6.67974e-07	1.29228	8.41278e-06	1.17843	6.5075e-05	-0.123468	0.800582
HORVU.MOREX.r3.3HG0250190	-0.00271269	1	3.35839	0.0100971	4.16418	0.000801881	4.16689	0.000792354	0.805784	0.661359	-2.5767	1	2.89496	0.0344798	2.78685	0.0445449	5.36356	0.0106757	-0.108103	0.97381	1.5852	1	3.92492	0.0148846	3.23004	0.0567066	1.64484	0.25489	-0.694885	0.666988
HORVU.MOREX.r3.3HG0284790	0.121793	1	0.0742645	0.913971	1.21374	0.00586358	1.09194	0.0139098	1.13947	0.0470253	0.102388	1	1.08605	0.0461162	0.934472	0.0970951	0.832083	0.155044	-0.151577	0.910571	0.221332	1	0.635482	0.225475	0.405683	0.493933	0.184351	0.787935	-0.229799	0.748441
HORVU.MOREX.r3.3HG0273460	0.876875	1	0.702764	0.600742	2.2808	0.020199	1.40392	0.151064	1.57803	0.258043	0.733187	1	1.0589	0.447265	1.75278	0.161912	1.01959	0.439448	0.693879	0.749496	0.0799998	1	0.675392	0.535861	1.3796	0.14868	1.2996	0.181651	0.70421	0.567152
HORVU.MOREX.r3.3HG0226110	1.55419	1	11.8154	4.06725e-120	11.2845	2.02772e-109	9.73032	2.45856e-87	-0.530877	0.579823	0.919585	1	9.91297	2.40123e-72	9.33174	8.19889e-64	8.41216	5.5194e-53	-0.581228	0.619655	3.35739	2.17378e-07	12.0052	3.25473e-125	11.0744	5.50178e-106	7.71704	3.00007e-56	-0.930797	0.202286
HORVU.MOREX.r3.3HG0331000	0.499829	1	2.09804	0.015348	2.65798	0.00115376	2.15815	0.0071504	0.559936	0.696878	0.422525	1	1.20966	0.295482	1.7278	0.10717	1.30528	0.234998	0.518143	0.799132	-0.216982	1	1.80004	0.0363301	1.32136	0.152002	1.53834	0.0926711	-0.478675	0.680786
HORVU.MOREX.r3.3HG0325850	0.0652905	1	0.987219	6.85404e-11	1.03913	4.58687e-12	0.973835	1.10206e-10	0.0519072	0.896508	0.145522	1	0.903268	2.09933e-07	1.00503	6.60325e-09	0.859509	1.06875e-06	0.101763	0.810245	0.131094	1	0.827986	1.00014e-07	0.845509	4.95447e-08	0.714415	6.72412e-06	0.0175234	0.956404
HORVU.MOREX.r3.3HG0329430	0.303523	1	0.933168	0.0201066	1.20243	0.00188064	0.89891	0.024852	0.269265	0.720452	-0.383287	1	1.184	0.00829516	0.834781	0.0820959	1.21807	0.00840454	-0.349215	0.691598	0.316021	1	1.68762	7.75501e-06	1.6386	1.64492e-05	1.32258	0.000752291	-0.0490212	0.947631
HORVU.MOREX.r3.3HG0234480	-0.0124768	1	0.829093	0.108792	1.02023	0.0414337	1.0327	0.0377599	0.191133	0.860845	0.946132	1	1.34887	0.0163919	1.49402	0.0072733	0.547887	0.432581	0.145145	0.923547	0.298802	1	0.410527	0.49289	1.15817	0.022553	0.859364	0.113258	0.747639	0.244759
HORVU.MOREX.r3.3HG0246060	0.956226	1	1.71787	0.00156633	1.92593	0.000292355	0.969703	0.0905137	0.20806	0.867003	-1.50636	1	0.836566	0.231952	0.15462	0.868278	1.66098	0.0150252	-0.681946	0.531199	1.04569	1	1.87635	0.000828962	1.69046	0.00299665	0.644773	0.338613	-0.185891	0.837173
HORVU.MOREX.r3.3HG0287750	-0.456633	1	0.656223	0.134532	1.06843	0.00831497	1.52506	8.48885e-05	0.412203	0.545102	0.276092	1	1.43743	0.00148464	1.826	3.49909e-05	1.54991	0.000654192	0.388573	0.655262	-0.366671	1	0.616428	0.173615	1.02895	0.0141752	1.39562	0.000527	0.412523	0.470344
HORVU.MOREX.r3.3HG0283640	0.981508	1	7.30797	2.73463e-07	7.48126	1.22525e-07	6.49975	5.74103e-06	0.173294	0.916646	-1.69736	1	6.31808	0.000415663	5.4982	0.00285886	7.19556	6.77574e-05	-0.819882	0.512428	0	1	8.16186	6.0976e-09	7.37384	2.71597e-07	7.43847	2.23968e-07	-0.788028	0.356261
HORVU.MOREX.r3.3HG0237680	-0.328453	1	12.0924	3.98179e-28	10.8679	1.15184e-22	11.1963	6.58126e-24	-1.22455	0.560756	-0.880396	1	9.73735	8.95685e-15	8.56482	2.1633e-11	9.44522	1.01583e-13	-1.17253	0.666167	3.09293	0.836875	12.4326	1.17578e-29	10.7993	3.42716e-22	7.7064	1.46347e-11	-1.63329	0.329205
HORVU.MOREX.r3.3HG0300960	0.294751	1	1.10615	2.57496e-05	1.61499	9.76051e-11	1.32024	1.70402e-07	0.508849	0.17358	-0.218914	1	1.03236	0.00075546	1.16537	0.00011614	1.38428	3.29192e-06	0.133004	0.855445	0.156855	1	1.30241	6.02119e-07	1.16303	1.06796e-05	1.00618	0.000184006	-0.139384	0.743012
HORVU.MOREX.r3.3HG0298800	0.192535	1	1.0401	2.46618e-08	1.02098	4.23754e-08	0.828449	1.24168e-05	-0.0191187	0.973952	-0.288834	1	1.10798	1.31453e-07	0.511633	0.0301875	0.800467	0.00036341	-0.596345	0.0298451	0.0898137	1	1.27626	4.25277e-12	0.745662	0.000164891	0.655849	0.00119045	-0.5306	0.0324664
HORVU.MOREX.r3.3HG0235930	1.72257	1	1.30883	0.135945	1.89556	0.0204316	0.172998	0.875092	0.586732	0.693227	0.409266	1	2.53575	0.00537078	2.53876	0.00563774	2.1295	0.0251354	0.00301122	0.999312	0.186408	1	2.87465	0.000351474	4.21478	3.06981e-08	4.02838	1.1725e-07	1.34013	0.185557
HORVU.MOREX.r3.3HG0278170	-0.0941873	1	3.46836	7.00371e-07	3.8559	2.46233e-08	3.95009	1.06771e-08	0.387543	0.800084	0.105476	1	4.55769	5.21453e-09	3.70475	4.3048e-06	3.59928	8.99188e-06	-0.852938	0.567651	-0.0145578	1	4.06378	3.08641e-09	3.12937	1.20043e-05	3.14392	1.16243e-05	-0.934415	0.349947
HORVU.MOREX.r3.3HG0265040	0.260643	1	3.63668	4.58816e-12	2.35585	1.73897e-05	2.0952	0.000160379	-1.28083	0.0900941	0.111085	1	2.66718	1.6848e-05	0.922567	0.213366	0.811482	0.308713	-1.74461	0.0289044	0.117815	1	3.21945	1.55701e-09	0.669104	0.34769	0.551288	0.461724	-2.55035	9.64797e-05
HORVU.MOREX.r3.3HG0285710	0.52581	1	1.78612	0.021871	2.52007	0.000551445	1.99426	0.00632079	0.733951	0.545298	-1.36776	1	0.29685	0.798756	0.803512	0.425538	2.17127	0.0191766	0.506662	0.777621	1.30102	1	1.99306	0.0176879	1.05211	0.28503	-0.248908	0.838909	-0.940952	0.368674
HORVU.MOREX.r3.3HG0271560	-0.391113	1	4.83835	1.41221e-07	4.86951	1.14381e-07	5.26062	2.88566e-08	0.0311636	0.991353	0.166899	1	4.42053	0.000140149	5.03931	1.14936e-05	4.87241	1.02234e-05	0.61878	0.773003	-0.377284	1	2.93952	0.00174898	2.54083	0.00844497	2.91812	0.00256884	-0.398686	0.778946
HORVU.MOREX.r3.3HG0288370	-0.461793	1	9.43904	2.29582e-27	8.59839	1.17557e-22	9.06019	5.48872e-25	-0.840648	0.630246	0.0778238	1	8.84226	5.33782e-19	7.55305	8.94049e-14	7.47523	1.50871e-13	-1.2892	0.503651	2.24745	1	11.0731	1.20485e-35	9.1821	2.34293e-24	6.93465	1.30641e-14	-1.89098	0.133202
HORVU.MOREX.r3.3HG0285350	2.57067	1	7.84304	2.22255e-15	7.77152	4.45208e-15	5.20085	1.60079e-13	-0.0715243	0.971863	-1.07426	1	4.63326	3.48935e-08	4.46591	1.53464e-07	5.54017	1.53896e-09	-0.167348	0.938375	-0.467167	1	5.42126	2.15625e-13	4.20825	4.19588e-08	4.67541	4.48191e-09	-1.21301	0.185021
HORVU.MOREX.r3.3HG0293410	0.467802	1	0.589714	0.461798	1.4639	0.0288239	0.996096	0.158006	0.874184	0.387623	-0.423052	1	-0.0784634	0.944566	-0.163223	0.885438	0.259829	0.820293	-0.0847591	0.967282	0.195553	1	1.56907	0.0213274	0.753251	0.354321	0.557697	0.522467	-0.815819	0.357895
HORVU.MOREX.r3.3HG0269660	-0.0254668	1	1.21264	6.04753e-09	1.22533	3.88468e-09	1.25079	1.74146e-09	0.012692	0.98586	-0.0478107	1	1.47162	2.4735e-10	1.14416	2.10353e-06	1.19197	7.49033e-07	-0.327463	0.433786	-0.253793	1	1.12072	1.12816e-07	0.889196	4.90286e-05	1.14299	7.99073e-08	-0.231521	0.465198
HORVU.MOREX.r3.3HG0247180	1.09369	1	3.78685	0.00223805	3.18717	0.0122641	2.09348	0.0799039	-0.599684	0.775606	-1.6638	1	1.9024	0.179048	-0.414078	0.834835	1.24972	0.555768	-2.31648	0.2192	4.11021	1	6.31769	0.000175952	3.10883	0.137575	-1.00139	0.585213	-3.20886	0.0436219
HORVU.MOREX.r3.3HG0322070	3.12381	1	8.45537	1.10148e-06	8.18891	2.5077e-06	5.0651	0.000289611	-0.266455	0.936444	-4.29152	1	3.3254	0.0389905	2.18758	0.215819	6.4791	0.00423326	-1.13783	0.684978	-0.737317	1	4.45592	0.00093732	2.13959	0.175969	2.8769	0.0722072	-2.31634	0.151262
HORVU.MOREX.r3.3HG0323660	-0.942082	1	10.7073	6.5139e-11	8.96514	8.00292e-08	9.90722	2.05832e-09	-1.74215	0.298643	-0.249583	1	8.62003	7.99728e-11	5.46416	0.000110371	5.71375	5.75948e-05	-3.15587	0.048841	1.65667	1	9.69726	4.67263e-16	5.54936	1.63393e-05	3.89269	0.00123288	-4.1479	0.00206303
HORVU.MOREX.r3.3HG0292680	0.028831	1	3.03085	6.43342e-12	2.75213	6.15169e-10	2.7233	9.86364e-10	-0.278715	0.765649	-1.05336	1	3.13111	6.25727e-10	2.11697	8.06505e-05	3.17033	3.84525e-09	-1.01414	0.175784	0.204891	1	2.95565	2.86064e-11	1.92197	4.95013e-05	1.71708	0.000330811	-1.03369	0.079078
HORVU.MOREX.r3.3HG0219210	0.0348196	1	0.704358	0.394566	2.00231	0.00260681	1.96749	0.00305745	1.29795	0.159805	-1.40059	1	0.887869	0.365366	1.71336	0.0465863	3.11396	0.000678071	0.825496	0.55164	1.40824	1	1.82681	0.0249389	2.52051	0.000794493	1.11227	0.156399	0.6937	0.481025
HORVU.MOREX.r3.3HG0279760	0.270718	1	2.47161	5.1098e-08	1.98281	1.98009e-05	1.71209	0.000255534	-0.488797	0.535299	-0.779749	1	2.40946	2.65465e-06	0.985593	0.0993169	1.76534	0.00189496	-1.42386	0.028413	0.0324357	1	2.71002	1.5964e-09	1.8965	6.364e-05	1.86406	8.97041e-05	-0.81352	0.181728
HORVU.MOREX.r3.3HG0268430	-0.0653073	1	0.686466	0.318731	1.29851	0.0266452	1.36382	0.019408	0.612043	0.517911	-0.0540313	1	1.99358	0.0035807	0.810946	0.328709	0.864978	0.304414	-1.18264	0.191147	-0.565555	1	2.13362	0.000187641	1.15147	0.0739558	1.71703	0.00688241	-0.982146	0.163335
HORVU.MOREX.r3.3HG0236430	-0.942082	1	5.8354	0.00123284	5.12748	0.00534781	6.06956	0.000730556	-0.707923	0.780623	0	1	5.34816	0.0179592	4.28624	0.0736844	4.54169	0.0642056	-1.06191	0.73336	0.897161	1	5.4325	0.00409454	4.61182	0.0189428	3.71466	0.0728202	-0.820679	0.686205
HORVU.MOREX.r3.3HG0284900	2.78295	1	4.12123	0.0102062	5.13689	0.000786316	2.35394	0.0386302	1.01566	0.579466	0	1	5.21126	0.0139192	6.04824	0.00340232	6.30372	0.00260205	0.836983	0.747527	2.53213	1	2.8663	0.0673053	3.65807	0.0126357	1.12594	0.416384	0.791771	0.634144
HORVU.MOREX.r3.3HG0299650	0.406557	1	4.70282	1.01515e-24	3.92767	3.30651e-17	3.52112	3.15426e-14	-0.775151	0.286312	-0.0163253	1	3.57444	1.27401e-11	3.02316	2.59009e-08	3.03949	1.72744e-08	-0.551276	0.587637	0.291546	1	4.04278	5.23696e-19	2.88528	1.08619e-09	2.59374	5.3954e-08	-1.1575	0.0617691
HORVU.MOREX.r3.3HG0287240	-1.86536	1	6.68945	6.37449e-11	6.54737	1.68338e-10	8.41272	6.17963e-09	-0.142087	0.943929	2.18162	1	9.38539	1.09356e-07	8.65451	1.55095e-06	6.47288	3.87364e-06	-0.730882	0.63886	-1.63762	1	5.39563	1.45449e-10	4.13801	2.50646e-06	5.77563	5.81085e-07	-1.25762	0.18989
HORVU.MOREX.r3.3HG0280450	0.0737579	1	1.58216	3.36568e-09	1.19215	1.4809e-05	1.11839	5.36949e-05	-0.390007	0.384812	-0.137452	1	0.981008	0.00245393	0.947895	0.00389253	1.08535	0.000926466	-0.0331131	0.972511	-0.0906467	1	0.95491	0.000893684	0.610516	0.0508429	0.701163	0.0222078	-0.344394	0.387555
HORVU.MOREX.r3.3HG0296500	0.181046	1	0.822029	0.0619177	1.26133	0.00197025	1.08029	0.00885745	0.439304	0.522016	-1.07459	1	0.926622	0.0563752	0.25956	0.675974	1.33415	0.00620215	-0.667062	0.360802	0.425436	1	2.04292	1.23603e-07	1.49583	0.000221252	1.07039	0.0116605	-0.547097	0.312698
HORVU.MOREX.r3.3HG0321580	2.05007	1	5.20371	2.54412e-05	2.96484	0.0266988	0.914774	0.547145	-2.23887	0.200587	-2.32403	1	0.083038	0.970191	-1.83837	0.263332	0.485664	0.829464	-1.92141	0.411861	0.488519	1	3.98511	0.00234725	2.52262	0.0798188	2.0341	0.172641	-1.46249	0.395069
HORVU.MOREX.r3.3HG0243250	0	1	7.93904	4.4276e-06	5.49565	0.0028078	5.47594	0.00282468	-2.44339	0.154423	0	1	7.49651	0.000408775	6.13489	0.00546989	6.39035	0.00446112	-1.36162	0.588536	0	1	8.26167	1.94235e-06	5.3188	0.00497012	5.38343	0.00464835	-2.94287	0.0591013
HORVU.MOREX.r3.3HG0274090	-1.46638	1	4.1752	0.000333918	3.70676	0.00171632	5.17314	0.000210994	-0.46844	0.838985	3.19704	1	4.43887	0.0424262	3.66147	0.111219	0.464433	0.818622	-0.7774	0.781793	1.29006	1	4.95626	0.00201245	2.99847	0.0974662	1.70841	0.292211	-1.95779	0.187908
HORVU.MOREX.r3.3HG0310970	-0.151205	1	0.835691	0.100683	1.07553	0.0248367	1.22674	0.00946269	0.239843	0.805195	-0.420582	1	1.08593	0.053984	0.251194	0.735622	0.671776	0.31638	-0.834733	0.300887	0.071657	1	1.41861	0.00278097	0.876244	0.0910177	0.804587	0.128662	-0.542369	0.38966
HORVU.MOREX.r3.3HG0236450	1.80652	1	5.87176	0.000883341	6.26368	0.000300862	4.45716	0.00742597	0.391924	0.892771	0	1	7.24921	0.00045685	4.67869	0.0395998	4.93415	0.0334505	-2.57051	0.181531	0	1	6.85593	8.00927e-05	6.10441	0.000588748	6.16904	0.000532044	-0.751514	0.666276
HORVU.MOREX.r3.3HG0287430	0.0697903	1	1.32644	0.0340889	1.2472	0.0491579	1.17741	0.0640264	-0.0792411	0.963712	0.80781	1	1.72035	0.0145884	1.59356	0.0266603	0.785754	0.358242	-0.126781	0.948172	0.0620925	1	0.00972868	0.995404	0.616697	0.426506	0.554604	0.487042	0.606968	0.485116
HORVU.MOREX.r3.3HG0296510	-0.304225	1	1.48668	0.0123711	1.7267	0.00272602	2.03093	0.0003828	0.240025	0.849065	0.00586277	1	2.15007	0.000970202	1.24481	0.0848008	1.23895	0.0939032	-0.905259	0.375804	0.912047	1	2.42302	1.60473e-05	0.766949	0.281405	-0.145098	0.878137	-1.65607	0.018068
HORVU.MOREX.r3.3HG0237710	-0.160209	1	12.1065	1.23537e-40	10.9749	2.34145e-33	11.1351	3.58009e-34	-1.13161	0.501802	-1.23283	1	9.72598	2.45208e-21	8.46623	4.8876e-16	9.69907	6.17967e-21	-1.25975	0.540937	3.20013	0.161274	12.7575	6.39334e-45	11.0326	2.26317e-33	7.83248	2.87628e-17	-1.72495	0.198712
HORVU.MOREX.r3.3HG0291590	0.328966	1	4.0511	3.48086e-33	3.58354	6.30652e-26	3.25458	1.8992e-21	-0.467554	0.445707	-0.275659	1	3.10348	1.34294e-15	3.06563	4.64458e-15	3.34129	6.52162e-18	-0.0378456	0.975526	0.0848551	1	3.72435	4.07188e-28	3.07077	5.85771e-19	2.98592	6.88176e-18	-0.653581	0.192324
HORVU.MOREX.r3.3HG0256150	0.103274	1	2.92118	2.73476e-36	1.66199	7.86509e-12	1.55872	1.66329e-10	-1.25919	7.82847e-06	-0.0621678	1	2.26209	2.19924e-17	0.957559	0.00129018	1.01973	0.000650013	-1.30454	1.96925e-05	-0.108804	1	2.21219	7.54382e-21	0.75892	0.00532931	0.867724	0.0012317	-1.45327	2.28219e-07
HORVU.MOREX.r3.3HG0282780	-0.211453	1	3.20634	1.10586e-17	2.61929	6.74288e-12	2.83074	8.11654e-14	-0.587048	0.358973	-0.216853	1	3.2463	2.06597e-14	2.17469	1.14315e-06	2.39154	7.00173e-08	-1.07162	0.0836985	-0.292388	1	3.42174	4.50254e-20	2.10691	9.32334e-08	2.3993	7.50988e-10	-1.31483	0.00933026
HORVU.MOREX.r3.3HG0256120	0.185342	1	3.59466	3.82492e-40	3.07504	2.51758e-29	2.8897	5.69549e-26	-0.519624	0.242417	-0.361869	1	3.14375	1.71096e-24	2.32463	2.50644e-13	2.6865	9.57644e-18	-0.819125	0.0663784	0.391941	1	3.56394	2.37853e-39	2.4863	5.03891e-19	2.09436	1.42354e-13	-1.07764	0.00359065
HORVU.MOREX.r3.3HG0250320	-0.199427	1	3.34024	7.74216e-18	2.67951	1.37083e-11	2.87893	2.93488e-13	-0.66073	0.30067	0.197487	1	3.28295	1.07684e-13	2.79368	6.73713e-10	2.59619	1.23943e-08	-0.489267	0.580008	-0.136435	1	2.78736	1.57248e-12	2.19139	8.09318e-08	2.32782	1.06318e-08	-0.595967	0.303735
HORVU.MOREX.r3.3HG0307740	-0.0135117	1	5.74723	1.17346e-23	5.1825	3.40727e-19	5.19601	2.74967e-19	-0.564728	0.619816	-0.248839	1	4.36787	5.19092e-11	4.41615	3.98458e-11	4.66499	2.33977e-12	0.0482827	0.981057	0.198665	1	4.5511	6.31664e-15	4.07383	7.46696e-12	3.87516	1.01054e-10	-0.477271	0.621239
HORVU.MOREX.r3.3HG0240190	-0.727904	1	2.71921	1.92095e-08	1.30647	0.0136006	2.03437	5.49999e-05	-1.41274	0.0286298	0.854177	1	2.62737	2.3579e-06	2.24272	9.18066e-05	1.38854	0.0263733	-0.384646	0.75839	-0.0738824	1	1.958	0.000112906	0.902833	0.121533	0.976716	0.0925282	-1.05517	0.109952
HORVU.MOREX.r3.3HG0238290	0.370715	1	2.77918	1.52768e-13	2.29449	2.19532e-09	1.92378	6.7171e-07	-0.484688	0.456921	-0.571906	1	2.37435	4.59632e-08	1.83742	4.88001e-05	2.40933	5.42327e-08	-0.536928	0.496783	-0.153171	1	2.33286	1.44468e-09	1.68515	3.1626e-05	1.83832	4.97129e-06	-0.64771	0.229641
HORVU.MOREX.r3.3HG0298750	0.0897986	1	1.58445	1.8306e-13	1.1807	9.89957e-08	1.0909	9.89927e-07	-0.403756	0.234723	0.0263789	1	1.88065	6.52709e-15	1.19831	2.78639e-06	1.17193	5.19937e-06	-0.682339	0.0372318	-0.271488	1	1.48504	7.82984e-12	0.994648	1.46136e-05	1.26614	1.52074e-08	-0.490387	0.101434
HORVU.MOREX.r3.3HG0324140	-0.147715	1	0.608227	0.0352142	1.09838	2.88145e-05	1.2461	1.73333e-06	0.490157	0.21134	0.22549	1	1.80928	8.38702e-10	1.4225	3.27462e-06	1.19701	0.000109639	-0.386786	0.454706	0.243666	1	1.89041	1.08357e-13	1.7874	2.80387e-12	1.54373	2.20522e-09	-0.103012	0.816408
HORVU.MOREX.r3.3HG0270240	0.328348	1	1.52254	7.51203e-05	2.56526	1.09125e-12	2.23692	6.474e-10	1.04273	0.0321502	0.932347	1	3.19503	7.72201e-15	2.07336	1.97087e-06	1.14101	0.0144231	-1.12167	0.0369212	0.15971	1	2.45703	6.78104e-12	2.31545	1.63008e-10	2.15574	3.38402e-09	-0.141576	0.821645
HORVU.MOREX.r3.3HG0235810	0.442331	1	1.32398	0.000117311	2.00065	1.00146e-09	1.55832	3.12282e-06	0.676674	0.16597	0.0623177	1	1.31312	0.000813341	1.83593	1.21699e-06	1.77361	3.3251e-06	0.522811	0.42452	0.146152	1	1.56986	3.36018e-06	1.36846	7.56492e-05	1.22231	0.000518189	-0.201394	0.709897
HORVU.MOREX.r3.3HG0288860	-0.0107861	1	2.80862	4.28759e-10	2.59696	1.01089e-08	2.60775	8.51764e-09	-0.211659	0.843043	-0.427069	1	2.4273	3.14092e-06	2.34371	9.10093e-06	2.77078	9.77437e-08	-0.0835874	0.955715	-0.0622342	1	2.46384	7.46974e-08	1.77899	0.000223863	1.84123	0.000133765	-0.684842	0.296638
HORVU.MOREX.r3.3HG0301250	0.13426	1	-0.0912079	0.889198	1.98989	1.89373e-06	1.85563	1.02796e-05	2.0811	1.56598e-05	-0.545548	1	0.573014	0.326602	1.01604	0.0575445	1.56159	0.00221219	0.443025	0.641063	0.0594467	1	0.865758	0.0702539	1.53525	0.000491924	1.4758	0.000913729	0.669493	0.257535
HORVU.MOREX.r3.3HG0248600	0.910727	1	0.290991	0.826841	2.12409	0.0186744	1.21337	0.202456	1.8331	0.132543	0.449791	1	0.950455	0.478862	1.65075	0.171555	1.20096	0.347272	0.700293	0.743577	-0.328572	1	-0.820925	0.487979	-0.464622	0.728093	-0.13605	0.931677	0.356303	0.823767
HORVU.MOREX.r3.3HG0225320	0.39755	1	11.3403	1.77886e-89	10.5742	1.10092e-77	10.1766	1.71784e-73	-0.766111	0.438767	-0.886234	1	9.26136	9.71793e-51	8.47218	2.88936e-42	9.35842	1.2889e-50	-0.789179	0.523215	2.77811	0.00258907	11.7154	4.20166e-94	10.3978	9.32213e-74	7.61965	1.34282e-43	-1.31762	0.0942971
HORVU.MOREX.r3.3HG0253330	0.0260825	1	1.36357	0.0267232	1.36312	0.025615	1.33703	0.0285478	-0.000453905	1	-0.564756	1	0.440018	0.594521	0.74181	0.330661	1.30657	0.0686577	0.301792	0.841123	0.0664477	1	0.782425	0.248599	0.424421	0.59934	0.357973	0.669441	-0.358004	0.688505
HORVU.MOREX.r3.3HG0232860	0.057704	1	0.993802	0.000343374	1.13313	3.10028e-05	1.07542	8.33064e-05	0.139326	0.81721	-0.0518623	1	1.00348	0.00161669	1.13339	0.000318349	1.18525	0.000181618	0.129913	0.868553	0.10326	1	1.04488	0.000197779	1.18916	1.61268e-05	1.0859	0.000104938	0.144282	0.747175
HORVU.MOREX.r3.3HG0245470	0.166135	1	0.667867	0.260384	1.32977	0.0104117	1.16363	0.0268975	0.661899	0.415201	0.65937	1	1.57391	0.00892215	1.41113	0.0221954	0.751759	0.28318	-0.162783	0.918042	0.054359	1	1.22599	0.0230133	1.58981	0.00211619	1.53545	0.00321414	0.363819	0.632368
HORVU.MOREX.r3.3HG0281180	0.233592	1	0.917912	0.100739	1.24104	0.0187481	1.00745	0.0622637	0.323131	0.751699	-0.658488	1	1.22706	0.0435535	0.752228	0.263894	1.41072	0.0240975	-0.474832	0.672575	-0.238679	1	2.0402	3.92184e-05	0.842493	0.149657	1.08117	0.0558826	-1.19771	0.0594964
HORVU.MOREX.r3.3HG0330450	-0.0184319	1	3.59482	1.74505e-17	3.55927	4.22604e-17	3.57771	2.93379e-17	-0.0355449	0.980394	0.148344	1	3.90551	2.96905e-16	3.38808	3.5122e-12	3.23973	2.98183e-11	-0.517437	0.590474	0.0586199	1	3.22978	3.53117e-14	3.17757	1.51109e-13	3.11895	4.82923e-13	-0.0522058	0.954154
HORVU.MOREX.r3.3HG0318130	0.24285	1	0.177975	0.853891	1.41385	0.0344907	1.171	0.0854875	1.23588	0.176447	0.631593	1	1.62174	0.0805751	1.93838	0.0303255	1.30678	0.152059	0.316642	0.866134	0.13336	1	-0.0979873	0.921371	1.28596	0.0575809	1.1526	0.097844	1.38395	0.083721
HORVU.MOREX.r3.3HG0297140	0.199302	1	0.747586	0.00896671	1.17421	1.32131e-05	0.974911	0.000392269	0.426626	0.313404	-0.0564033	1	0.908346	0.00457861	1.18794	0.000134123	1.24435	6.94585e-05	0.279596	0.64471	-0.188604	1	0.769797	0.00803976	1.2231	7.46397e-06	1.4117	1.53568e-07	0.453302	0.22656
HORVU.MOREX.r3.3HG0317780	0.119123	1	0.946906	0.00599473	1.36915	3.01456e-05	1.25003	0.000160234	0.422243	0.441515	0.0781602	1	0.933769	0.0194618	1.35484	0.000378641	1.27668	0.00108677	0.421067	0.542606	0.172989	1	1.07876	0.00173149	0.872274	0.01503	0.699285	0.0641915	-0.206481	0.69439
HORVU.MOREX.r3.3HG0226130	1.04996	1	11.6217	6.51842e-104	11.273	1.23593e-97	10.2231	4.06306e-82	-0.348709	0.777744	-0.116687	1	9.49023	5.15967e-57	9.02686	2.54552e-51	9.14354	1.06387e-52	-0.463374	0.749496	2.9654	0.000126424	11.7793	4.07724e-107	11.0089	2.25391e-93	8.04352	1.90355e-51	-0.770429	0.353579
HORVU.MOREX.r3.3HG0287840	0.180741	1	4.98218	2.79176e-35	5.23579	6.69632e-39	5.05505	2.12198e-36	0.253606	0.781414	0.798476	1	5.38045	8.71367e-32	5.50225	5.10853e-33	4.70377	3.30553e-25	0.121801	0.92956	0.221236	1	4.7804	1.25445e-32	4.47059	2.27245e-28	4.24935	1.06522e-25	-0.309817	0.645249
HORVU.MOREX.r3.3HG0248350	0.0552222	1	3.99406	9.01209e-06	3.74588	3.45755e-05	3.69066	4.43018e-05	-0.248187	0.908208	-0.692697	1	3.76946	0.000213018	2.29702	0.0391842	2.98972	0.00828525	-1.47244	0.333089	0.125113	1	3.922	7.16143e-06	2.61942	0.0051314	2.49431	0.00799581	-1.30258	0.253936
HORVU.MOREX.r3.3HG0252810	0.11352	1	-0.227017	0.740549	1.23623	0.0131382	1.12271	0.0257953	1.46325	0.0174573	-0.35631	1	0.0839861	0.922102	1.68064	0.00299012	2.03695	0.000288055	1.59665	0.0186219	0.493146	1	0.337046	0.616511	1.92613	8.64229e-05	1.43298	0.00476508	1.58908	0.00978688
HORVU.MOREX.r3.3HG0247640	-0.727837	1	4.99739	1.92093e-21	4.03516	5.22407e-14	4.763	1.09068e-18	-0.962228	0.249597	0.229883	1	4.35212	7.66922e-13	3.77616	1.2603e-09	3.54627	1.1082e-08	-0.57596	0.64022	-0.0877429	1	4.18201	4.80974e-15	3.15378	1.33645e-08	3.24152	5.28675e-09	-1.02822	0.169722
HORVU.MOREX.r3.3HG0307360	0.606954	1	4.08892	3.57893e-24	3.60157	1.01622e-18	2.99462	2.86434e-13	-0.487349	0.507493	0.319871	1	3.1711	1.11536e-11	2.49992	2.39371e-07	2.18005	9.0414e-06	-0.671173	0.416982	0.213051	1	3.19751	5.33705e-15	2.16679	4.90138e-07	1.95374	7.66007e-06	-1.03072	0.0659766
HORVU.MOREX.r3.3HG0311760	0.0664272	1	0.970576	9.16794e-05	1.28477	9.37738e-08	1.21834	4.53493e-07	0.314194	0.445744	-0.0141388	1	0.643658	0.0336185	1.01316	0.000379076	1.0273	0.00037258	0.369503	0.446613	-0.0962319	1	0.929504	0.000236632	0.605249	0.0263454	0.701481	0.00862627	-0.324255	0.356893
HORVU.MOREX.r3.3HG0295400	1.0964	1	1.09366	0.463214	3.22916	0.00558904	2.13276	0.0678957	2.1355	0.178575	4.19166	1	3.87304	0.0875714	4.471	0.0435703	0.279339	0.89211	0.597962	0.845528	1.38853	1	1.65096	0.220004	2.13733	0.0960814	0.748802	0.625409	0.486371	0.787608
HORVU.MOREX.r3.3HG0317820	0.214184	1	0.611902	0.00458813	1.00065	6.09487e-07	0.786467	0.000121086	0.388748	0.197525	0.131133	1	0.873054	0.000210955	0.966139	3.49414e-05	0.835006	0.000464699	0.0930849	0.873714	0.132188	1	0.547489	0.0145797	0.868826	2.70943e-05	0.736638	0.000499331	0.321337	0.260093
HORVU.MOREX.r3.3HG0233820	-0.0343024	1	5.51554	7.719e-28	3.99572	1.18442e-14	4.03002	6.81001e-15	-1.51982	0.0316249	-0.737272	1	3.64331	5.89497e-10	2.34663	0.000172791	3.0839	4.16336e-07	-1.29668	0.142847	-0.10557	1	4.56203	2.57964e-19	2.15546	0.000110205	2.26103	4.95686e-05	-2.40657	0.000215514
HORVU.MOREX.r3.3HG0270800	-0.0507593	1	1.46044	0.00527199	1.18289	0.0281086	1.23365	0.0211025	-0.277544	0.795218	-0.0654734	1	1.7683	0.0023488	1.67684	0.00445726	1.74232	0.00340997	-0.091456	0.953167	-0.577039	1	1.12897	0.0375501	0.694146	0.255593	1.27119	0.0207394	-0.434829	0.558126
HORVU.MOREX.r3.3HG0330150	1.2566	1	2.32957	0.00243166	5.16481	1.54164e-13	3.90821	2.53794e-08	2.83524	0.00104038	0.827005	1	3.67841	2.22423e-05	4.41665	2.34029e-07	3.58964	2.22131e-05	0.738231	0.646448	3.21114	0.0371895	4.5792	5.21156e-08	5.65011	5.94704e-12	2.43897	0.00154856	1.07091	0.29276
HORVU.MOREX.r3.3HG0300570	1.97025	1	4.4054	0.013808	4.11823	0.0225424	2.14799	0.171032	-0.287167	0.936925	-1.24277	1	1.79598	0.445273	3.25307	0.117421	4.49584	0.0693994	1.45709	0.625928	-0.175252	1	3.98315	0.0117702	2.76918	0.108423	2.94444	0.0922798	-1.21397	0.52382
HORVU.MOREX.r3.3HG0259510	0.220967	1	3.86477	1.29055e-19	2.61547	3.29477e-09	2.3945	7.44535e-08	-1.2493	0.036791	-0.275178	1	2.65473	1.29503e-07	1.05039	0.0702833	1.32557	0.0207904	-1.60434	0.0104501	-0.203272	1	2.90782	3.11161e-11	1.24496	0.01219	1.44823	0.00299644	-1.66286	0.00367535
HORVU.MOREX.r3.3HG0326320	-0.39228	1	1.04277	0.00041854	1.57192	2.09301e-08	1.9642	1.29538e-12	0.529152	0.216909	0.659762	1	2.00463	5.78893e-10	1.89711	7.27854e-09	1.23735	0.000280754	-0.10752	0.904529	0.0933318	1	1.69359	2.37096e-09	1.68687	3.01499e-09	1.59354	2.59276e-08	-0.00671436	0.990986
HORVU.MOREX.r3.3HG0312470	0.0781941	1	3.37758	1.59571e-05	2.10608	0.0123619	2.02789	0.015866	-1.2715	0.254087	1.16201	1	4.26966	4.3519e-05	2.75509	0.0151966	1.59308	0.145114	-1.51457	0.243459	-0.554856	1	2.49768	0.00248959	1.42905	0.123444	1.9839	0.0300567	-1.06864	0.307778
HORVU.MOREX.r3.3HG0224430	0.14485	1	1.04926	3.75134e-06	1.03448	4.90511e-06	0.88963	0.000107965	-0.0147792	0.983939	-0.0474381	1	0.869978	0.00107317	0.895406	0.000782639	0.942844	0.000442186	0.0254273	0.973819	0.0767753	1	0.66961	0.00612101	0.60835	0.0146231	0.531575	0.0390704	-0.0612598	0.882008
HORVU.MOREX.r3.3HG0219810	0.022129	1	1.09091	0.000230164	1.04955	0.000398877	1.02742	0.000531266	-0.0413657	0.962106	-0.109784	1	0.830796	0.0190149	0.695251	0.0586217	0.805035	0.0287054	-0.135545	0.872349	-0.0362189	1	0.470703	0.172306	0.243593	0.555029	0.279812	0.485522	-0.22711	0.621851
HORVU.MOREX.r3.3HG0284830	0.17381	1	0.593254	0.023508	1.02849	1.70707e-05	0.854684	0.000442888	0.435241	0.229358	-0.353215	1	0.549115	0.0718342	0.667096	0.024174	1.02031	0.000315348	0.117981	0.862946	-0.288555	1	0.32094	0.277972	0.508611	0.0622523	0.797166	0.00177087	0.187671	0.620937
HORVU.MOREX.r3.3HG0290880	0.486529	1	1.47824	0.00917182	1.33599	0.0203045	0.84946	0.168893	-0.142251	0.9239	1.18549	1	1.68386	0.00889763	2.31912	0.00018424	1.13364	0.115306	0.635265	0.583388	-0.24678	1	0.415039	0.559284	0.913587	0.154587	1.16037	0.0607639	0.498547	0.541765
HORVU.MOREX.r3.3HG0298160	-2.44015	1	5.04689	0.0116754	5.05382	0.0113911	7.49397	0.000482791	0.00692376	1	1.19432	1	6.2366	0.0194297	5.03995	0.0728501	3.84563	0.210819	-1.19665	0.787818	0	1	6.47489	0.00396745	5.45301	0.0197134	5.51764	0.0191566	-1.02188	0.707203
HORVU.MOREX.r3.3HG0327080	0.701428	1	1.22777	0.000304163	1.59683	5.94945e-07	0.895401	0.00592046	0.369061	0.492684	-0.0270589	1	1.74314	5.36433e-06	1.27249	0.00162569	1.29955	0.0011609	-0.470651	0.437002	0.109507	1	1.32447	6.41671e-05	1.64844	1.2664e-07	1.53893	7.93634e-07	0.323973	0.47217
HORVU.MOREX.r3.3HG0236030	-0.434598	1	2.33958	1.89184e-15	2.40031	3.26683e-16	2.8349	1.85898e-22	0.0607251	0.946862	-0.0245164	1	2.10016	5.19593e-10	2.35825	2.2325e-12	2.38276	1.21515e-12	0.25809	0.734415	-0.290676	1	2.06805	3.83361e-12	1.72388	1.86769e-08	2.01455	2.50714e-11	-0.34417	0.45382
HORVU.MOREX.r3.3HG0282820	0.108498	1	0.673953	0.0994946	1.12259	0.00291918	1.01409	0.00771652	0.448638	0.466331	-0.035032	1	0.801569	0.0808939	1.52522	0.000270467	1.56026	0.000224213	0.723655	0.259623	0.383238	1	0.656675	0.119048	1.34666	0.000348379	0.963424	0.015696	0.689988	0.162087
HORVU.MOREX.r3.3HG0324900	0.189889	1	1.0137	0.00620151	1.0416	0.0046717	0.851707	0.0240783	0.027901	0.980722	0.59727	1	1.12283	0.00793753	1.26529	0.0025178	0.668025	0.166547	0.142467	0.89402	0.0217687	1	0.77751	0.0480663	0.537434	0.214218	0.515666	0.240823	-0.240076	0.666839
HORVU.MOREX.r3.3HG0313910	-0.24751	1	1.36467	0.00876488	1.12609	0.0353086	1.3736	0.00830413	-0.23858	0.829485	-0.074325	1	1.49749	0.0122515	0.955427	0.143939	1.02975	0.121982	-0.542068	0.612428	-0.00668731	1	1.90833	0.000163837	1.40023	0.00851635	1.40692	0.00854282	-0.508097	0.482194
HORVU.MOREX.r3.3HG0240710	0.201474	1	0.963844	0.123216	1.30929	0.0235504	1.10781	0.058205	0.345442	0.754617	0.632304	1	2.69199	0.000201398	2.50778	0.000640604	1.87548	0.00700915	-0.184208	0.911398	0.494678	1	1.46778	0.0293597	2.29411	0.000126644	1.79943	0.00223718	0.826324	0.279562
HORVU.MOREX.r3.3HG0298250	0.463948	1	1.15555	0.000171827	1.42837	1.15093e-06	0.964424	0.00126314	0.272823	0.610977	1.10795	1	1.83873	2.02816e-07	1.64978	4.69292e-06	0.541823	0.176479	-0.18895	0.808666	-0.0839716	1	1.20141	0.00010897	0.904916	0.00472374	0.988888	0.00187706	-0.29649	0.49734
HORVU.MOREX.r3.3HG0323970	0.981508	1	7.61532	1.63795e-06	6.042	0.000244491	5.06049	0.00257556	-1.57332	0.291117	-0.012044	1	3.3517	0.0126261	1.65025	0.295147	1.6623	0.299454	-1.70145	0.350175	-3.25249	1	4.25331	0.00042531	1.79691	0.229001	5.04941	0.00415879	-2.4564	0.0603422
HORVU.MOREX.r3.3HG0315580	0.291653	1	0.915748	0.0200718	1.03958	0.00698789	0.747928	0.0629696	0.123833	0.895221	-0.337297	1	1.17584	0.00731228	0.768905	0.106105	1.1062	0.0160736	-0.406939	0.609654	-0.00885799	1	1.35799	0.000355832	0.517274	0.262095	0.526132	0.255369	-0.84072	0.08365
HORVU.MOREX.r3.3HG0251780	-0.873128	1	3.39469	0.0340924	4.26517	0.0046012	5.1383	0.00162602	0.870477	0.635203	0.694612	1	1.15997	0.323636	1.24952	0.289202	0.554906	0.700745	0.0895454	0.975101	-1.14779	1	1.53539	0.141985	0.768	0.544761	1.91579	0.0844443	-0.767393	0.569865
HORVU.MOREX.r3.3HG0298260	0.090446	1	1.34903	0.000371955	1.48545	6.82265e-05	1.395	0.000199394	0.136413	0.88197	0.18553	1	2.08199	3.65271e-07	2.06471	5.77002e-07	1.87918	7.01304e-06	-0.017285	0.989862	0.246343	1	1.91222	1.52564e-07	2.11159	5.13684e-09	1.86525	3.58374e-07	0.199369	0.740761
HORVU.MOREX.r3.3HG0237580	0.198269	1	10.9418	3.68527e-63	9.97811	2.01902e-52	9.77984	1.5976e-50	-0.963647	0.405761	-1.30242	1	8.74534	7.4703e-33	7.62203	7.50267e-25	8.92444	1.09297e-33	-1.12331	0.41211	1.7547	1	10.5827	2.44282e-59	9.13676	4.76633e-44	7.38206	3.49628e-29	-1.4459	0.126426
HORVU.MOREX.r3.3HG0242780	-0.334982	1	3.37996	9.2932e-23	3.09539	4.77467e-19	3.43037	3.94588e-23	-0.284567	0.692391	0.424221	1	4.05037	2.67855e-25	3.73953	1.85213e-21	3.31531	3.10304e-17	-0.31084	0.724899	0.366619	1	3.85591	2.58734e-29	3.41105	9.46418e-23	3.04443	2.86731e-18	-0.444856	0.400188
HORVU.MOREX.r3.3HG0282140	-0.175274	1	1.7929	1.87216e-14	1.35835	1.58019e-08	1.53362	1.12667e-10	-0.43455	0.244322	0.289578	1	2.04701	7.83146e-15	1.52913	2.40697e-08	1.23956	1.0819e-05	-0.51788	0.224704	0.0592662	1	1.95128	5.00761e-17	1.18683	1.65366e-06	1.12756	6.54819e-06	-0.764451	0.0154107
HORVU.MOREX.r3.3HG0300620	0.0477562	1	0.580537	0.0340217	1.51538	1.81353e-10	1.46762	7.37713e-10	0.934839	0.00192312	0.164572	1	1.27998	4.82579e-06	1.36356	1.02542e-06	1.19899	2.08272e-05	0.083576	0.916028	0.0433152	1	1.02688	6.41786e-05	1.70479	6.23389e-13	1.66147	2.49956e-12	0.677908	0.0334868
HORVU.MOREX.r3.3HG0270450	0.0545624	1	1.64067	6.84738e-07	1.84392	1.29066e-08	1.78935	3.5743e-08	0.203246	0.76843	0.574137	1	2.41094	9.90213e-11	1.93251	5.42438e-07	1.35838	0.000561933	-0.47843	0.461777	-0.37718	1	2.06849	1.87581e-10	1.65504	7.6401e-07	2.03222	9.18425e-10	-0.413451	0.37709
HORVU.MOREX.r3.3HG0249600	-0.270981	1	0.699585	0.0754335	1.04205	0.00488929	1.31303	0.000260619	0.342464	0.59613	0.827374	1	1.74512	1.2848e-05	2.03835	2.6543e-07	1.21098	0.00499537	0.293231	0.735285	-0.122821	1	0.528768	0.208934	1.11647	0.00304138	1.23929	0.000873204	0.587702	0.232307
HORVU.MOREX.r3.3HG0277760	-0.369737	1	0.0808034	0.912757	1.23542	0.0131976	1.60516	0.000854656	1.15462	0.0716038	0.56819	1	0.98874	0.0986858	0.688467	0.289019	0.120277	0.894147	-0.300273	0.81402	0.447858	1	2.43341	1.3458e-07	2.18889	3.36127e-06	1.74103	0.000351447	-0.244528	0.751822
HORVU.MOREX.r3.3HG0303880	1.1001	1	8.27518	6.99869e-15	7.19887	2.38191e-11	6.09877	3.11579e-11	-1.07631	0.400007	4.88077	1	10.675	2.63041e-09	9.47139	2.37642e-07	4.59062	3.81519e-06	-1.2036	0.431395	0.469848	1	8.32316	1.08437e-16	5.75868	4.78553e-08	5.28883	6.79509e-08	-2.56448	0.0100142
HORVU.MOREX.r3.3HG0298740	0.565795	1	5.0484	5.79655e-42	4.99468	4.90733e-41	4.42889	1.71569e-32	-0.0537248	0.964959	-0.290919	1	4.65622	2.48189e-28	4.0781	1.24717e-21	4.36902	8.21768e-25	-0.578126	0.475594	0.283668	1	4.38404	1.38385e-31	3.85049	3.22475e-24	3.56682	7.87201e-21	-0.533547	0.353579
HORVU.MOREX.r3.3HG0285170	0.496702	1	3.14159	4.49271e-16	3.09065	1.53147e-15	2.59395	3.24889e-11	-0.050941	0.9673	0.352661	1	3.22762	2.78706e-13	3.52368	1.27824e-15	3.17102	5.66821e-13	0.296061	0.775537	0.770162	1	3.72767	2.55496e-22	3.58955	1.54179e-20	2.81938	5.70642e-13	-0.138122	0.844587
HORVU.MOREX.r3.3HG0224680	0.146542	1	0.727708	0.0121369	1.05183	0.000122195	0.905284	0.00109435	0.324118	0.483498	0.0258631	1	0.874757	0.00713921	0.658798	0.0551814	0.632935	0.0751329	-0.215958	0.749125	0.193096	1	0.953702	0.000759709	0.891752	0.00178639	0.698656	0.0191965	-0.0619499	0.901694
HORVU.MOREX.r3.3HG0275060	0.658389	1	3.1208	1.17174e-08	3.24514	2.34999e-09	2.58675	1.75066e-06	0.124348	0.933859	-1.36475	1	1.70188	0.00862477	0.794119	0.291526	2.15887	0.00141445	-0.907757	0.366588	0.304952	1	2.6685	8.2149e-07	1.94604	0.000627297	1.64109	0.00476236	-0.722458	0.338324
HORVU.MOREX.r3.3HG0239940	0.196089	1	1.31516	0.0366366	1.65953	0.0052575	1.46344	0.01412	0.344365	0.767318	-0.655399	1	1.36152	0.0473245	1.2379	0.0781315	1.8933	0.00596718	-0.123623	0.942263	-0.0454336	1	1.46061	0.0148931	1.57182	0.00756888	1.61725	0.00602755	0.111206	0.910844
HORVU.MOREX.r3.3HG0228140	-0.0229892	1	0.277599	0.24112	1.01206	2.36819e-07	1.03505	1.13747e-07	0.734462	0.00282591	-0.125905	1	1.00658	7.40152e-06	0.559561	0.0231032	0.685466	0.00491203	-0.447023	0.185342	-0.0324925	1	0.99115	5.52597e-07	0.87446	1.53017e-05	0.906952	7.05634e-06	-0.11669	0.717621
HORVU.MOREX.r3.3HG0278320	0.543907	1	2.87281	1.46606e-06	2.5133	3.21822e-05	1.96939	0.00148293	-0.359511	0.780124	-1.27828	1	2.56319	0.000215015	1.59068	0.0340826	2.86896	4.35586e-05	-0.972508	0.404271	0.492649	1	3.35684	1.25346e-08	1.82869	0.00472631	1.33604	0.053246	-1.52815	0.0533796
HORVU.MOREX.r3.3HG0239530	0.11516	1	0.355213	0.392413	1.07818	0.00177353	0.963021	0.00574665	0.722968	0.125562	0.177851	1	1.73473	3.31892e-06	0.702976	0.103539	0.525124	0.269994	-1.03175	0.0344598	0.124339	1	1.73057	1.38274e-07	1.21464	0.000469629	1.0903	0.00211001	-0.515927	0.269752
HORVU.MOREX.r3.3HG0231890	0.305375	1	0.37464	0.29641	1.18125	5.73297e-05	0.875875	0.00370892	0.806609	0.0379977	-0.251098	1	1.19961	0.000358233	0.787361	0.0292572	1.03846	0.00329461	-0.41225	0.478004	0.226101	1	1.14235	0.000163237	1.08514	0.000351319	0.859043	0.00627549	-0.0572082	0.916437
HORVU.MOREX.r3.3HG0245690	0.503782	1	2.63517	1.72607e-07	2.56362	3.77501e-07	2.05984	5.03073e-05	-0.0715499	0.961668	-0.6663	1	1.7713	0.00284402	1.54511	0.0114536	2.21141	0.000210558	-0.22619	0.875231	-0.349263	1	2.15586	2.69564e-05	1.22607	0.0303145	1.57534	0.00414353	-0.929783	0.169002
HORVU.MOREX.r3.3HG0309870	2.40234	1	13.7481	3.46845e-17	11.9578	4.80368e-13	9.55547	1.24817e-11	-1.79031	0.305798	2.17623	1	12.8656	8.07783e-11	11.0142	6.01739e-08	8.83793	2.00163e-07	-1.8514	0.388816	-3.3237	1	10.1428	4.60653e-16	6.80961	2.3094e-07	10.1333	2.66594e-09	-3.33314	0.0213497
HORVU.MOREX.r3.3HG0237690	0.183691	1	12.0564	1.91712e-24	11.1029	1.13154e-20	10.9192	4.26826e-20	-0.953503	0.69733	-0.529871	1	9.78714	2.40837e-13	8.76631	1.14353e-10	9.29618	6.69098e-12	-1.02083	0.740112	2.805	1	12.0687	1.68095e-24	10.5287	1.70323e-18	7.72367	2.00761e-10	-1.54002	0.391706
HORVU.MOREX.r3.3HG0299810	-0.0811772	1	1.79496	1.77479e-13	1.65912	1.38717e-11	1.7403	1.11327e-12	-0.135839	0.809169	0.0664806	1	1.76344	2.02664e-10	1.57703	2.5573e-08	1.51055	1.13764e-07	-0.186413	0.777474	-0.203551	1	1.56161	2.50583e-10	1.28517	4.40354e-07	1.48872	3.026e-09	-0.276449	0.463946
HORVU.MOREX.r3.3HG0299890	1.24267	1	6.55606	7.73282e-14	4.306	2.75346e-06	3.06333	0.000462303	-2.25005	0.0334325	0.151159	1	3.79868	0.000128168	1.99698	0.0730231	1.84582	0.107096	-1.8017	0.194049	0.624913	1	5.68772	3.0249e-10	3.17414	0.00142387	2.54923	0.00897433	-2.51358	0.0163776
HORVU.MOREX.r3.3HG0242790	-0.0762375	1	1.25874	2.66811e-06	1.00984	0.000236405	1.08608	6.51033e-05	-0.248896	0.619028	-0.310246	1	0.959677	0.00250102	0.764045	0.0213393	1.07429	0.000807881	-0.195632	0.778774	-0.314595	1	0.883043	0.00185609	0.53592	0.0862441	0.850515	0.00328719	-0.347122	0.371674
HORVU.MOREX.r3.3HG0224440	0.56129	1	2.5322	0.00579316	2.96368	0.000882713	2.40239	0.00713945	0.431487	0.814935	-0.378977	1	1.99884	0.0542797	1.26862	0.268001	1.6476	0.147143	-0.730221	0.71071	0.408557	1	3.12757	0.000564004	1.74019	0.0877505	1.33164	0.212115	-1.38737	0.230345
HORVU.MOREX.r3.3HG0302860	-0.116422	1	4.63139	1.09482e-09	4.07868	1.17994e-07	4.1951	4.67645e-08	-0.552714	0.72689	1.00954	1	6.02614	1.16708e-12	4.79188	4.82551e-08	3.78233	2.73346e-05	-1.23426	0.41629	0.531378	1	5.0756	3.01291e-11	4.32668	3.44012e-08	3.7953	1.73123e-06	-0.74892	0.524872
HORVU.MOREX.r3.3HG0310710	-0.556976	1	1.38623	0.0926885	2.88798	3.91208e-05	3.44496	2.68985e-06	1.50176	0.105954	-0.260029	1	3.89906	0.00137057	4.60094	0.000110371	4.86097	4.876e-05	0.701884	0.624849	-0.892337	1	0.735299	0.443726	1.4756	0.069203	2.36794	0.00403009	0.740302	0.480697
HORVU.MOREX.r3.3HG0311700	1.92972	1	5.93741	0.000312207	5.98316	0.000268119	4.05344	0.00218394	0.0457523	0.990914	-1.25915	1	5.1405	0.00446552	4.4209	0.0181931	5.68005	0.0127081	-0.719596	0.819766	2.7215	1	5.29745	0.00204898	4.12839	0.0227741	1.40689	0.390191	-1.16906	0.509892
HORVU.MOREX.r3.3HG0315900	0.024569	1	1.15733	0.0104677	1.2569	0.00465401	1.23233	0.00549443	0.0995718	0.9332	0.926716	1	1.98595	8.13529e-05	1.61992	0.00190871	0.693202	0.251851	-0.366036	0.720798	-0.325998	1	0.742308	0.139502	0.551027	0.31532	0.877025	0.0805092	-0.191281	0.792498
HORVU.MOREX.r3.3HG0269430	0.0537684	1	2.59221	1.47848e-14	1.98588	9.29561e-09	1.93211	2.44577e-08	-0.606328	0.263697	0.268826	1	2.27292	5.24841e-09	1.25549	0.00300328	0.986668	0.0286061	-1.01743	0.0565492	0.168512	1	2.14903	4.49999e-10	1.25329	0.000785203	1.08478	0.0046508	-0.895738	0.0553933
HORVU.MOREX.r3.3HG0235020	0.360901	1	0.173116	0.818949	2.26777	3.46778e-06	1.90687	0.000114077	2.09465	0.000390123	-0.13881	1	0.798099	0.230955	1.99736	0.000505812	2.13617	0.000210621	1.19926	0.130953	0.0896033	1	1.44399	0.00691992	2.33546	2.50174e-06	2.24586	6.77971e-06	0.891472	0.181746
HORVU.MOREX.r3.3HG0254600	0.537365	1	0.982061	0.0309494	1.2908	0.00314842	0.753436	0.109662	0.308739	0.713358	-0.543819	1	1.42422	0.00406595	0.689005	0.225153	1.23282	0.0191546	-0.735216	0.35008	0.12573	1	1.63602	0.000145783	1.23615	0.00617122	1.11042	0.0165397	-0.399871	0.52694
HORVU.MOREX.r3.3HG0249240	0.0253035	1	1.03424	3.48645e-05	1.09134	1.05201e-05	1.06603	1.74206e-05	0.0570959	0.935611	0.0454645	1	1.07895	0.000148165	1.39329	5.12416e-07	1.34782	1.43838e-06	0.31434	0.548263	-0.114267	1	0.640689	0.0178288	0.910215	0.000417346	1.02448	5.91719e-05	0.269526	0.463741
HORVU.MOREX.r3.3HG0266020	0.418519	1	2.24486	2.71553e-13	1.80495	8.77373e-09	1.38643	1.55409e-05	-0.439914	0.403381	0.33276	1	2.57713	8.14018e-14	2.48382	1.0063e-12	2.15106	1.05151e-09	-0.0933078	0.929103	-0.124177	1	2.0243	6.4691e-11	1.87571	2.55689e-09	1.99989	1.76659e-10	-0.148591	0.78462
HORVU.MOREX.r3.3HG0330990	0.0754326	1	0.471075	0.0587247	1.15931	1.48524e-07	1.08387	1.03071e-06	0.688231	0.0175986	-0.436742	1	0.34517	0.258077	0.496445	0.0865731	0.933187	0.000468245	0.151275	0.805383	0.0395712	1	0.530198	0.0344562	0.820497	0.000482529	0.780926	0.00102303	0.290299	0.372843
HORVU.MOREX.r3.3HG0238250	0.0176792	1	0.804211	0.0110279	1.30114	1.22914e-05	1.28346	1.633e-05	0.496928	0.280696	-0.313787	1	0.429712	0.290881	0.73795	0.0492101	1.05174	0.00370266	0.308238	0.646771	-0.0373686	1	0.861236	0.00700253	1.29786	1.88465e-05	1.33523	1.08265e-05	0.436628	0.299675
HORVU.MOREX.r3.3HG0297270	-0.0683473	1	0.328499	0.593381	1.29596	0.0072086	1.3643	0.00426656	0.967458	0.139623	0.126622	1	0.519369	0.423687	1.22483	0.0305578	1.09821	0.0654092	0.705462	0.43112	0.0968383	1	0.690224	0.204252	0.780923	0.152836	0.684084	0.228594	0.090699	0.916144
HORVU.MOREX.r3.3HG0305950	0.720106	1	1.7598	0.00390062	1.91525	0.00120969	1.19514	0.0451809	0.155449	0.913662	0.0550725	1	1.85067	0.00562318	1.35798	0.056548	1.30291	0.0713188	-0.492691	0.687069	-0.483936	1	1.65069	0.00505313	1.11558	0.078557	1.59952	0.00960261	-0.535109	0.496749
HORVU.MOREX.r3.3HG0275680	-0.514486	1	0.000609455	1	1.48761	0.00324966	2.0021	4.13613e-05	1.487	0.0177628	-0.414494	1	-0.294394	0.698279	0.249452	0.755668	0.663946	0.353809	0.543847	0.608624	0.0660889	1	0.729602	0.206716	0.695763	0.251297	0.629674	0.312957	-0.0338383	0.97193
HORVU.MOREX.r3.3HG0251300	-0.0845169	1	1.19244	3.28117e-06	1.0991	1.88651e-05	1.18362	3.77918e-06	-0.0933347	0.88271	0.339007	1	1.35713	3.77588e-06	1.29618	1.26063e-05	0.957171	0.00179773	-0.0609514	0.940689	0.0133731	1	0.770585	0.00575687	1.011	0.000128125	0.997631	0.000169215	0.240419	0.534778
HORVU.MOREX.r3.3HG0237700	0.0782358	1	12.7503	7.00314e-33	11.4195	2.52545e-26	11.3412	5.54286e-26	-1.33085	0.496149	-1.33621	1	9.77084	6.25204e-16	8.44637	7.27096e-12	9.78258	1.06935e-15	-1.32448	0.590474	2.38623	1	11.7405	1.71265e-28	10.043	1.16066e-20	7.65674	3.13355e-12	-1.69757	0.288844
HORVU.MOREX.r3.3HG0244680	0.323582	1	0.392658	0.20446	1.43119	2.65529e-08	1.1076	2.58647e-05	1.03853	0.00115767	-0.257472	1	0.451621	0.19639	0.521813	0.13062	0.779285	0.0184808	0.0701926	0.935408	0.139356	1	0.649753	0.0247375	1.10525	4.09338e-05	0.965894	0.000452646	0.455497	0.211728
HORVU.MOREX.r3.3HG0281700	0.275245	1	3.40676	3.73572e-20	3.221	5.48517e-18	2.94576	3.80453e-15	-0.185758	0.835918	-0.648762	1	3.26854	1.04066e-14	3.09025	4.87832e-13	3.73901	6.98549e-19	-0.178286	0.876603	0.513287	1	3.44453	2.26028e-20	2.99655	2.69903e-15	2.48327	1.169e-10	-0.447976	0.436772
HORVU.MOREX.r3.3HG0238350	0.00955488	1	0.861039	0.219648	1.7968	0.00373906	1.78725	0.00383203	0.935765	0.314239	1.20605	1	2.16663	0.00236324	2.62059	0.000174128	1.41454	0.0687486	0.45396	0.764614	0.194587	1	0.987358	0.166571	2.50978	4.41597e-05	2.31519	0.00019702	1.52242	0.0533327
HORVU.MOREX.r3.3HG0317910	0.207945	1	2.50713	5.50606e-09	2.23713	2.66016e-07	2.02918	3.35572e-06	-0.270003	0.767082	0.0472352	1	2.91644	2.16485e-09	1.65306	0.00178065	1.60583	0.00276989	-1.26337	0.0478356	0.101677	1	3.37544	5.39503e-16	1.75049	0.000124922	1.64881	0.000337987	-1.62495	0.00254572
HORVU.MOREX.r3.3HG0318470	0.0804323	1	0.775972	0.21159	2.20433	2.37118e-05	2.1239	4.86446e-05	1.42836	0.0379005	-0.934598	1	1.01973	0.131032	1.57996	0.0122481	2.51456	3.59539e-05	0.560231	0.621985	0.828005	1	1.50985	0.00891167	2.39185	7.96341e-06	1.56384	0.0052564	0.881997	0.220698
HORVU.MOREX.r3.3HG0328430	1.51625	1	0.2906	0.81435	2.26124	0.00650419	0.74498	0.428998	1.97064	0.0715146	0.0253046	1	0.770659	0.471488	1.47123	0.129739	1.44592	0.152608	0.700566	0.688543	-0.481557	1	-0.420203	0.706219	1.30622	0.148206	1.78778	0.0386946	1.72642	0.0949839
HORVU.MOREX.r3.3HG0269460	-0.180655	1	0.643441	0.0291639	1.1007	6.0552e-05	1.28135	2.10171e-06	0.457255	0.277121	-0.446895	1	0.462821	0.200637	0.795714	0.0170686	1.24261	8.80238e-05	0.332893	0.567922	-0.237339	1	0.966247	0.000659902	0.913154	0.00149866	1.15049	3.97557e-05	-0.053093	0.917571
HORVU.MOREX.r3.3HG0313780	0.238056	1	1.79799	9.63048e-05	1.03143	0.0381317	0.79337	0.124595	-0.766565	0.275829	-0.488795	1	0.916008	0.119545	-0.561945	0.390193	-0.0731496	0.936056	-1.47795	0.0257593	0.148634	1	1.90998	3.86863e-05	0.306631	0.65085	0.157996	0.837485	-1.60335	0.00539505
HORVU.MOREX.r3.3HG0307960	0.75315	1	1.89735	0.0375266	2.97372	0.000348225	2.22057	0.00658601	1.07637	0.387103	0.0695596	1	1.81645	0.0766371	2.75833	0.00385894	2.68877	0.00493305	0.94188	0.549196	-0.553831	1	1.53373	0.0944361	2.74485	0.000761047	3.29868	6.61218e-05	1.21111	0.248973
HORVU.MOREX.r3.3HG0300590	-1.41111	1	11.5432	2.24207e-21	9.84229	1.48281e-15	11.2534	3.95906e-16	-1.7009	0.383869	-1.48457	1	11.2442	9.12115e-16	7.78079	1.11399e-07	9.26536	9.93931e-09	-3.46345	0.0547238	2.22822	1	11.5003	6.81188e-23	8.20147	1.24224e-11	5.97325	8.50948e-07	-3.29888	0.035322
HORVU.MOREX.r3.3HG0309880	0.719217	1	7.91523	1.55511e-45	7.8732	5.19967e-45	7.15399	2.11815e-40	-0.0420283	0.981256	0.422337	1	7.80189	9.68448e-35	7.33289	1.64205e-30	6.91055	1.3686e-29	-0.469001	0.721637	1.45119	1	8.07497	3.3979e-45	6.88794	1.19121e-32	5.43674	3.54429e-24	-1.18704	0.100516
HORVU.MOREX.r3.3HG0305030	0.107736	1	1.29683	3.20839e-08	1.20432	3.37078e-07	1.09658	4.08058e-06	-0.0925106	0.874925	-0.151251	1	0.980062	0.000396228	0.514017	0.0968786	0.665268	0.0286835	-0.466044	0.279545	-0.0101978	1	1.11258	3.62339e-06	0.880397	0.000410472	0.890595	0.000360621	-0.232186	0.519205
HORVU.MOREX.r3.3HG0239970	-0.503294	1	1.87609	0.00190574	1.54545	0.0126545	2.04874	0.000605354	-0.330649	0.794496	1.06016	1	3.02836	4.37257e-06	2.22564	0.00129858	1.16548	0.142294	-0.802715	0.505105	-0.0630484	1	1.97354	0.0013065	1.31571	0.0474866	1.37876	0.037721	-0.657829	0.444642
HORVU.MOREX.r3.3HG0313890	0.363873	1	2.8275	1.43744e-09	2.52107	9.85278e-08	2.15719	6.85522e-06	-0.306432	0.763694	-0.173937	1	2.73092	3.32911e-07	2.15932	0.000103197	2.33325	2.68732e-05	-0.571602	0.582509	0.501875	1	2.74191	5.54528e-09	1.71739	0.000666701	1.21551	0.0238077	-1.02452	0.11276
HORVU.MOREX.r3.3HG0238570	-0.250365	1	1.60992	0.000117127	2.25053	1.86683e-08	2.5009	3.59092e-10	0.640612	0.311821	0.935014	1	2.82403	9.94199e-10	2.69051	9.31559e-09	1.7555	0.000259282	-0.133519	0.919558	0.404861	1	2.3888	5.66895e-09	2.94203	2.0273e-13	2.53717	2.77615e-10	0.553234	0.337264
HORVU.MOREX.r3.3HG0276510	0.36507	1	-0.000589389	1	1.18021	0.0281086	0.815136	0.146874	1.1808	0.0959233	-0.77627	1	0.00767092	0.995869	0.709393	0.290104	1.48566	0.0156221	0.701722	0.475433	0.874878	1	1.11166	0.0511094	1.14416	0.0432748	0.269287	0.718989	0.0325036	0.973608
HORVU.MOREX.r3.3HG0283100	-0.542434	1	1.46407	0.0100567	2.14519	6.43652e-05	2.68763	4.29076e-07	0.681129	0.440401	-1.58849	1	1.88518	0.00274054	-0.136484	0.889838	1.452	0.0467176	-2.02166	0.00545902	-0.0661222	1	2.66988	4.03608e-07	2.03443	0.00021865	2.10055	0.000136256	-0.635447	0.40144
HORVU.MOREX.r3.3HG0270430	-0.0193133	1	10.1314	1.08587e-36	8.62702	1.34168e-26	8.64633	1.16847e-26	-1.5044	0.242903	-0.0654833	1	7.4204	3.80329e-16	6.44132	4.03224e-12	6.5068	2.16356e-12	-0.979085	0.595236	0.522951	1	9.24375	2.36321e-31	6.47618	2.68569e-15	5.95323	4.99393e-13	-2.76757	0.0104535
HORVU.MOREX.r3.3HG0218100	-0.0817657	1	0.94706	6.77658e-10	1.06099	2.1276e-12	1.14276	2.94857e-14	0.113934	0.717937	0.146983	1	1.32431	9.33935e-15	1.6363	1.67583e-22	1.48932	4.42826e-19	0.311984	0.26121	0.29211	1	0.836464	1.27863e-07	1.39963	4.25682e-21	1.10752	2.15144e-13	0.563166	0.00460572
HORVU.MOREX.r3.3HG0228940	0.138879	1	3.81667	1.14904e-13	3.40889	5.33125e-11	3.27002	3.58431e-10	-0.407778	0.701487	-0.424474	1	2.87114	1.89829e-06	2.23382	0.000372808	2.65829	1.84204e-05	-0.637327	0.582662	0.166925	1	3.21924	7.81136e-10	1.69117	0.00338089	1.52425	0.00976243	-1.52807	0.0290228
HORVU.MOREX.r3.3HG0304650	-0.268549	1	1.3796	5.48604e-06	1.22004	7.30406e-05	1.48858	7.82073e-07	-0.159568	0.813763	0.036396	1	0.963329	0.00851491	0.737675	0.0561496	0.701279	0.0816424	-0.225655	0.774646	-0.12831	1	0.428951	0.243256	0.224488	0.613923	0.352798	0.381155	-0.204463	0.672948
HORVU.MOREX.r3.3HG0327270	-0.182662	1	1.50703	3.88673e-07	1.15701	0.000152839	1.33967	8.40375e-06	-0.350027	0.501495	0.55544	1	1.67112	6.83333e-07	1.54487	6.55028e-06	0.989434	0.00760394	-0.126244	0.887487	-0.214924	1	0.952724	0.00285537	0.821715	0.0125928	1.03664	0.00117709	-0.131009	0.799091
HORVU.MOREX.r3.3HG0292600	0.869446	1	4.13457	0.0263897	5.58541	0.00126721	4.71597	0.00357128	1.45084	NA	2.19677	1	3.9233	0.096128	4.83455	0.0302099	2.63778	0.199695	0.911248	NA	1.77992	1	6.02507	0.000642128	3.81966	0.0565355	2.03975	0.334072	-2.20541	NA
HORVU.MOREX.r3.3HG0285310	0.590322	1	1.5751	0.000396885	2.49207	3.91191e-09	1.90175	1.19441e-05	0.916967	0.140166	-1.25903	1	1.5902	0.00186666	2.22523	6.47366e-06	3.48426	1.13086e-13	0.635023	0.470006	0.398914	1	2.00579	4.55634e-06	2.6178	8.03432e-10	2.21889	3.52185e-07	0.61201	0.322819
HORVU.MOREX.r3.3HG0288750	0.084008	1	1.17203	9.19233e-05	1.14981	0.000123408	1.0658	0.000410286	-0.022218	0.981877	0.0438163	1	1.50715	5.98816e-06	0.878432	0.0154653	0.834616	0.0257124	-0.628716	0.215309	-0.114411	1	1.40205	2.08843e-06	0.998103	0.00135374	1.11251	0.000303024	-0.403946	0.335075
HORVU.MOREX.r3.3HG0235010	-0.0721998	1	-0.153166	0.834602	1.55548	0.00166665	1.62768	0.000915663	1.70865	0.00459182	0.164672	1	0.84649	0.190489	1.99041	0.000415858	1.82574	0.00153265	1.14393	0.148512	0.660067	1	1.36147	0.00961502	2.47753	2.53343e-07	1.81746	0.00025047	1.11605	0.0780992
HORVU.MOREX.r3.3HG0229420	0.580123	1	0.734389	0.221344	1.14295	0.0395675	0.562831	0.36014	0.408565	0.681402	-1.20775	1	0.739046	0.283242	0.730732	0.297764	1.93848	0.00148933	-0.00831378	0.996683	0.307279	1	1.50229	0.00582514	1.4133	0.0107035	1.10602	0.058404	-0.0889928	0.926144
HORVU.MOREX.r3.3HG0302810	0.696229	1	12.1964	5.25672e-73	11.4763	1.56563e-64	10.78	1.74651e-57	-0.720163	0.58668	-0.176651	1	9.52408	4.30627e-36	8.41766	4.9323e-28	8.59431	2.78032e-29	-1.10642	0.445315	2.2998	0.254856	11.4162	1.78068e-64	9.87159	5.5724e-48	7.5718	1.78963e-28	-1.54465	0.115367
HORVU.MOREX.r3.3HG0286590	-0.303886	1	4.38461	1.39671e-13	4.04109	1.35544e-11	4.34497	3.263e-13	-0.343526	0.797861	-0.296434	1	3.50683	3.40318e-07	3.38489	1.18567e-06	3.68132	1.08406e-07	-0.121945	0.951094	-0.709694	1	3.04499	6.95643e-07	2.52876	6.55334e-05	3.23845	1.6311e-07	-0.516236	0.586895
HORVU.MOREX.r3.3HG0318420	1.04149	1	5.9242	4.00963e-05	7.06549	5.12934e-07	6.02401	1.59583e-07	1.1413	0.435671	3.78657	1	7.48225	0.000101679	8.0028	3.15399e-05	4.21623	0.000615404	0.520554	0.829093	0.949499	1	2.45361	0.084383	4.91617	4.8041e-05	3.96667	0.000220228	2.46256	0.0526327
HORVU.MOREX.r3.3HG0292110	1.80982	1	3.9994	0.110646	4.79909	0.0459493	2.98927	0.183143	0.799692	0.849999	0.942922	1	1.24179	0.655254	3.21821	0.177041	2.27529	0.386205	1.97642	0.607734	-0.192378	1	1.93304	0.407027	2.74942	0.222007	2.9418	0.19069	0.816385	0.786623
HORVU.MOREX.r3.3HG0275370	1.20019	1	7.41908	5.05081e-52	7.18326	9.65899e-49	5.98307	2.22411e-43	-0.235817	0.79572	-0.100172	1	6.42415	3.32713e-38	5.44819	2.75192e-27	5.54837	4.22296e-29	-0.97596	0.161541	0.534489	1	6.33667	2.61089e-46	5.26977	8.79088e-32	4.73528	5.0229e-28	-1.0669	0.0523778
HORVU.MOREX.r3.3HG0308520	-0.00114776	1	1.55224	0.00702122	2.07485	0.000134473	2.076	0.000133832	0.522609	0.577743	0.844233	1	2.63913	0.000242944	2.72957	0.000141386	1.88534	0.00582324	0.0904476	0.958025	0.649471	1	1.48942	0.0177179	1.77377	0.00305291	1.1243	0.0722072	0.284344	0.749472
HORVU.MOREX.r3.3HG0292260	-0.226597	1	4.67774	1.97089e-47	3.72138	5.68308e-30	3.94798	1.58502e-33	-0.956354	0.0382567	-0.0142131	1	4.81848	1.27682e-39	3.64771	1.28702e-22	3.66193	6.41467e-23	-1.17077	0.0186219	0.114741	1	4.66605	2.84445e-47	3.44958	1.16792e-25	3.33483	5.71085e-24	-1.21648	0.00576584
HORVU.MOREX.r3.3HG0251550	0.586744	1	1.3076	0.00206935	1.2131	0.00454942	0.626355	0.18251	-0.0944973	0.934839	-0.424363	1	1.40861	0.00334394	0.610527	0.277984	1.03489	0.0499702	-0.798088	0.271055	0.390473	1	1.72175	3.24839e-05	1.5016	0.000391707	1.11113	0.012569	-0.220148	0.741379
HORVU.MOREX.r3.3HG0285550	0.147995	1	2.76148	1.40389e-05	2.66745	2.86142e-05	2.51945	8.31472e-05	-0.0940302	0.960427	-2.13974	1	1.85886	0.015557	-0.483409	0.63002	1.65633	0.0506681	-2.34227	0.0074554	-0.442982	1	2.0707	0.00195345	1.423	0.0481468	1.86598	0.00696869	-0.647698	0.493067
HORVU.MOREX.r3.3HG0297280	0.0197129	1	5.18656	0.00937192	5.74182	0.00326766	5.72211	0.00329397	0.555262	0.867003	-1.01762	1	1.48511	0.441734	0.572632	0.80383	1.59025	0.454478	-0.912476	0.800615	1.88653	1	3.96808	0.012438	0.867412	0.71104	-1.01912	0.625409	-3.10067	0.0974846
HORVU.MOREX.r3.3HG0286790	0.24045	1	2.14975	4.88348e-05	1.36577	0.0156161	1.12532	0.0503059	-0.78398	0.333675	0.781529	1	2.51498	6.49653e-05	2.30375	0.000326425	1.52222	0.0206649	-0.211226	0.888234	-0.188401	1	1.29051	0.024025	1.22452	0.0349777	1.41293	0.0135065	-0.0659885	0.948892
HORVU.MOREX.r3.3HG0253360	0.458327	1	0.839472	0.0458729	1.03294	0.0103177	0.574614	0.186761	0.193469	0.819108	-0.589511	1	0.627288	0.203047	0.261745	0.656583	0.851256	0.0854471	-0.365543	0.669262	-0.0329154	1	0.933774	0.0279764	0.495264	0.31392	0.52818	0.277479	-0.43851	0.432489
HORVU.MOREX.r3.3HG0275330	0.532984	1	2.46112	3.66908e-14	3.1249	7.10019e-23	2.59192	3.54857e-16	0.663777	0.166165	0.440672	1	3.26865	5.49462e-20	3.05331	2.56091e-17	2.61263	3.87708e-13	-0.215348	0.807844	0.564126	1	3.40455	3.18873e-27	3.11462	1.19002e-22	2.55049	1.36483e-15	-0.289934	0.564272
HORVU.MOREX.r3.3HG0280050	-0.348213	1	1.59198	0.001836	1.1484	0.032503	1.49661	0.00507363	-0.44358	0.6062	1.31949	1	3.49885	1.39569e-07	2.38838	0.000800796	1.06889	0.105631	-1.11047	0.130953	-0.368208	1	1.80604	0.00050373	1.7503	0.000625992	2.11851	4.37147e-05	-0.0557331	0.951679
HORVU.MOREX.r3.3HG0329980	0.8046	1	2.84048	0.0155884	3.44072	0.00231579	2.63612	0.0170756	0.60024	0.776208	-0.829214	1	1.4448	0.373405	2.69955	0.0594194	3.52876	0.0197972	1.25475	0.570911	-1.04607	1	-0.312446	0.859784	1.84228	0.137816	2.88835	0.0199171	2.15473	0.155108
HORVU.MOREX.r3.3HG0255080	0.318515	1	5.56206	4.69536e-34	4.75167	8.89247e-25	4.43315	3.66622e-22	-0.810394	0.248349	0.0508437	1	5.64839	4.92327e-27	4.84679	7.98021e-20	4.79595	4.68915e-20	-0.801596	0.354202	-0.361035	1	5.30797	2.39921e-32	4.6773	5.85478e-25	5.03834	4.08201e-28	-0.630664	0.336849
HORVU.MOREX.r3.3HG0314040	-3.1573	1	5.64451	1.94925e-06	4.61948	0.000146039	7.77678	1.46489e-06	-1.02503	0.552633	-0.264229	1	6.26749	8.39133e-05	4.18808	0.0146165	4.45231	0.0106496	-2.07941	0.219535	-0.85804	1	5.09609	3.32122e-06	1.5016	0.297234	2.35964	0.101498	-3.5945	0.00456078
HORVU.MOREX.r3.3HG0299440	2.08549	1	8.86934	5.82344e-19	6.90184	1.35404e-11	4.81635	1.39124e-06	-1.9675	0.173804	-0.603016	1	7.17776	1.39965e-10	5.07648	1.5614e-05	5.67949	1.47388e-06	-2.10129	0.223582	2.9177	1	10.0427	2.59966e-19	6.9878	2.24411e-09	4.07011	0.000114518	-3.05486	0.0169622
HORVU.MOREX.r3.3HG0273130	0.0134863	1	0.894681	5.95179e-05	1.02009	3.07311e-06	1.00661	4.29891e-06	0.125411	0.794022	0.0938136	1	1.56151	6.23382e-11	0.854267	0.000987549	0.760454	0.00463134	-0.707246	0.0258701	-0.0876207	1	0.998165	6.95683e-06	0.731295	0.00167763	0.818916	0.000366693	-0.26687	0.403579
HORVU.MOREX.r3.3HG0226140	0.893885	1	11.7425	1.70719e-69	11.3974	2.43802e-65	10.5035	3.19304e-58	-0.345125	0.824505	-0.41655	1	9.56358	1.22377e-39	8.82349	1.49447e-33	9.24004	9.46553e-37	-0.74009	0.631658	2.2285	0.256456	11.0831	9.92046e-65	10.1163	1.09366e-53	7.8878	3.46481e-34	-0.966809	0.326269
HORVU.MOREX.r3.3HG0239950	0.103743	1	0.898584	0.00861819	1.38229	1.59765e-05	1.27854	7.30763e-05	0.483704	0.343057	0.359274	1	1.21323	0.00126615	1.6481	5.603e-06	1.28883	0.000598477	0.434872	0.50498	0.0729994	1	0.524174	0.166008	1.02058	0.00258672	0.947581	0.00586017	0.496407	0.268696
HORVU.MOREX.r3.3HG0278540	0.0250797	1	1.45968	5.04092e-20	1.5058	2.49036e-21	1.48072	1.27337e-20	0.0461237	0.920027	-0.166956	1	1.30536	7.44971e-13	1.07992	8.48103e-09	1.24688	1.207e-11	-0.225443	0.518799	-0.17297	1	1.39927	2.03489e-18	0.963187	7.85559e-09	1.13616	4.81037e-12	-0.436087	0.0496451
HORVU.MOREX.r3.3HG0226080	0.154212	1	1.41896	7.1609e-05	1.65246	2.29989e-06	1.49825	2.14082e-05	0.233502	0.748619	0.83015	1	1.60708	6.739e-05	1.77047	1.02895e-05	0.940319	0.0348891	0.163386	0.872687	-0.0431913	1	0.993145	0.00900388	1.26932	0.000546401	1.31251	0.000345191	0.276172	0.61631
HORVU.MOREX.r3.3HG0293920	0.563915	1	1.58594	5.18017e-05	1.32232	0.000925893	0.758405	0.0719105	-0.263617	0.731878	-0.140811	1	1.83098	2.20202e-05	1.07322	0.0231197	1.21403	0.0101001	-0.757763	0.242977	-0.0901978	1	1.94303	3.67816e-07	1.36186	0.000725599	1.45206	0.000296909	-0.581171	0.264163
HORVU.MOREX.r3.3HG0293850	-0.192564	1	1.34536	0.00721633	1.37853	0.00566097	1.57109	0.00130626	0.0331648	0.983073	-0.101905	1	0.972113	0.111546	1.60276	0.0047283	1.70467	0.00295224	0.630651	0.523215	0.00595016	1	0.962559	0.0733627	1.24753	0.0165435	1.24158	0.0180521	0.284975	0.709577
HORVU.MOREX.r3.3HG0252210	0.268144	1	1.51774	0.0158538	3.26721	8.85117e-09	2.99906	1.39291e-07	1.74947	0.0187212	-0.455906	1	1.94431	0.00462586	2.12139	0.00187837	2.57729	0.000139224	0.177077	0.925549	-0.550261	1	2.616	7.14778e-06	3.2339	1.32988e-08	3.78416	2.12916e-11	0.617902	0.465198
HORVU.MOREX.r3.3HG0322740	1.37249	1	2.19299	0.112431	2.67935	0.0427807	1.30686	0.346213	0.486355	0.857547	-1.03486	1	2.3172	0.15046	0.255838	0.915084	1.2907	0.554019	-2.06136	0.364015	-0.901949	1	0.960369	0.537308	0.616857	0.734995	1.51881	0.33378	-0.343512	0.86906
HORVU.MOREX.r3.3HG0284170	0.061379	1	2.09526	2.96122e-10	1.50037	1.31198e-05	1.43899	3.10051e-05	-0.594895	0.249597	-0.497209	1	1.37013	0.000568911	0.27874	0.602821	0.775948	0.0916068	-1.09139	0.0277386	-0.511918	1	1.8298	5.95177e-08	0.93282	0.0129746	1.44474	5.18171e-05	-0.896985	0.0445629
HORVU.MOREX.r3.3HG0290340	0.0666962	1	1.81219	0.00101159	1.57543	0.00490518	1.50873	0.0071525	-0.236759	0.845825	1.19217	1	3.26832	1.93133e-07	2.44272	0.000205986	1.25056	0.0772238	-0.825596	0.421301	0.489031	1	1.61398	0.00438116	0.819094	0.21068	0.330063	0.67997	-0.794887	0.28512
HORVU.MOREX.r3.3HG0304780	0.00611758	1	0.837496	0.0431518	1.53671	4.84821e-05	1.53059	5.19385e-05	0.699214	0.213352	0.370713	1	1.82946	2.11574e-05	1.94134	6.43543e-06	1.57063	0.000392083	0.111886	0.927575	-0.348216	1	0.585301	0.194914	1.5476	5.95314e-05	1.89582	5.42011e-07	0.962299	0.052523
HORVU.MOREX.r3.3HG0235280	-0.134404	1	1.65941	7.58804e-12	1.63244	1.65544e-11	1.76685	2.42516e-13	-0.0269703	0.971982	0.225114	1	2.35142	2.47568e-18	1.7577	2.87971e-10	1.53259	5.63258e-08	-0.593715	0.153997	0.116984	1	1.96534	3.08127e-16	1.58734	1.3593e-10	1.47036	3.78054e-09	-0.377999	0.286419
HORVU.MOREX.r3.3HG0272500	0.08349	1	0.783454	0.000127682	1.40548	2.19135e-13	1.32199	6.49863e-12	0.622028	0.0156292	-0.147253	1	0.769033	0.0010997	0.613217	0.0124816	0.76047	0.00167234	-0.155816	0.760759	0.0332081	1	0.59364	0.00628055	0.596275	0.00607226	0.563067	0.0107265	0.00263443	0.995505
HORVU.MOREX.r3.3HG0286080	0.556412	1	4.54512	2.38648e-11	3.7369	7.78681e-08	3.18049	3.21542e-06	-0.808225	0.457021	0.196626	1	5.57422	3.13106e-10	5.66591	1.8815e-10	5.46929	7.18177e-11	0.0916914	0.964454	0.194745	1	4.34022	3.78284e-10	4.08146	6.14025e-09	3.88672	2.21751e-08	-0.258755	0.815008
HORVU.MOREX.r3.3HG0236950	0.161204	1	1.46279	0.00212627	1.35275	0.00475111	1.19155	0.0139111	-0.110032	0.9311	0.188373	1	2.27472	1.32244e-05	1.25324	0.029903	1.06486	0.0783922	-1.02148	0.178209	0.301223	1	1.9507	3.68981e-05	1.4902	0.00249616	1.18898	0.019686	-0.460493	0.496416
HORVU.MOREX.r3.3HG0267790	0.0380654	1	0.812268	0.000596458	1.37541	4.61853e-10	1.33734	1.53755e-09	0.56314	0.0687944	-0.0411114	1	1.02642	9.10171e-05	1.19491	3.78103e-06	1.23602	1.62309e-06	0.168497	0.77271	0.209938	1	1.34015	2.0335e-09	1.33837	2.20116e-09	1.12843	7.25052e-07	-0.0017748	0.997795
HORVU.MOREX.r3.3HG0284400	-0.336539	1	3.5121	0.00220111	3.27007	0.00466782	3.60661	0.00206307	-0.242025	0.932489	1.32736	1	5.89764	0.0046391	4.74822	0.0296283	3.42086	0.042592	-1.14942	0.612834	-0.0177215	1	4.02044	0.000428068	2.43796	0.0535433	2.45568	0.0530243	-1.58248	0.267991
HORVU.MOREX.r3.3HG0244330	0.373883	1	1.80798	4.34701e-05	2.17879	4.7947e-07	1.8049	4.12461e-05	0.370805	0.658678	0.116404	1	1.76796	0.000518332	1.62497	0.00172962	1.50856	0.00483894	-0.142995	0.921402	0.261424	1	2.30027	1.09521e-07	1.60069	0.000479483	1.33927	0.00463327	-0.699577	0.253244
HORVU.MOREX.r3.3HG0253400	0.277478	1	1.56401	4.49592e-11	2.02304	2.85831e-18	1.74556	1.00207e-13	0.459031	0.211149	0.262569	1	1.80645	1.14382e-11	1.88075	1.78792e-12	1.61818	2.32912e-09	0.0743009	0.927334	0.356587	1	1.42227	3.48051e-09	1.60931	1.60256e-11	1.25272	3.60095e-07	0.187033	0.62921
HORVU.MOREX.r3.3HG0303500	-0.090084	1	1.71922	1.30823e-16	1.90896	2.13798e-20	1.99905	2.59502e-22	0.189744	0.647723	0.267095	1	2.26136	1.38738e-22	2.24433	3.90039e-22	1.97724	2.32737e-17	-0.0170317	0.981159	0.0384156	1	1.86706	1.9404e-19	1.99886	3.89764e-22	1.96045	2.90321e-21	0.131805	0.709235
HORVU.MOREX.r3.3HG0280300	0.0703387	1	1.60722	7.81211e-15	1.846	1.55815e-19	1.77566	4.21637e-18	0.238778	0.529444	0.0475227	1	1.72628	1.5036e-13	1.62954	5.35692e-12	1.58202	2.11555e-11	-0.0967338	0.878331	0.306106	1	1.78695	2.79772e-18	1.57006	5.03386e-14	1.26395	3.05146e-09	-0.21689	0.502966
HORVU.MOREX.r3.3HG0290820	-0.150484	1	1.17569	0.000244551	1.53876	6.3719e-07	1.68925	3.78812e-08	0.36307	0.49992	0.3468	1	1.75445	8.10204e-07	1.63982	5.63023e-06	1.29302	0.000509702	-0.114629	0.906562	0.108616	1	2.22933	1.93766e-13	2.0155	5.65583e-11	1.90688	6.9078e-10	-0.213835	0.662653
HORVU.MOREX.r3.3HG0275040	0.153704	1	1.30871	0.00337689	1.64755	0.000124786	1.49385	0.000549074	0.338841	0.679084	-0.219666	1	1.81876	0.000157558	1.00209	0.0603369	1.22176	0.021125	-0.816667	0.269263	-0.0168275	1	2.08239	4.34064e-07	1.93033	3.81008e-06	1.94716	3.30202e-06	-0.152066	0.829808
HORVU.MOREX.r3.3HG0331030	0.0954446	1	2.59678	5.21711e-26	2.43504	7.9658e-23	2.3396	4.34105e-21	-0.161736	0.773617	0.39597	1	2.94495	2.82635e-26	2.82159	5.55104e-24	2.42562	6.45141e-18	-0.123354	0.872824	-0.142499	1	2.34582	3.46823e-21	2.18578	2.937e-18	2.32827	1.25424e-20	-0.160048	0.707203
HORVU.MOREX.r3.3HG0246550	-0.335074	1	0.196564	0.76018	1.04339	0.0255922	1.37846	0.00242676	0.846822	0.193168	-0.414226	1	0.424225	0.538565	1.67925	0.00164006	2.09347	7.98517e-05	1.25502	0.0630168	0.0304617	1	0.802687	0.123404	1.46676	0.0014609	1.4363	0.00192257	0.664077	0.278523
HORVU.MOREX.r3.3HG0221840	0.086324	1	0.208604	0.781408	1.14285	0.0421914	1.05653	0.0622323	0.934248	0.230801	0.0379742	1	3.14178	3.4603e-08	2.42507	4.33914e-05	2.3871	6.79757e-05	-0.716704	0.493834	0.035539	1	1.77782	0.000946779	2.00149	0.000163243	1.96595	0.000234992	0.223664	0.797899
HORVU.MOREX.r3.3HG0251790	-1.83172	1	5.47304	0.00471319	4.83249	0.0143116	6.66421	0.000942049	-0.640543	0.85251	0	1	5.32834	0.0372225	3.87341	0.163943	4.12888	0.148812	-1.45493	0.700074	-2.4793	1	4.16962	0.029516	-0.502479	0.887348	1.97682	0.529464	-4.6721	0.0526169
HORVU.MOREX.r3.3HG0312420	0.0808411	1	1.13258	1.82782e-07	1.65638	9.98169e-16	1.57554	2.62827e-14	0.523802	0.0740489	-0.400746	1	1.26629	1.4347e-07	1.52587	9.94198e-11	1.92662	8.94103e-17	0.259577	0.56374	0.197995	1	1.19375	3.97345e-08	1.6391	2.6699e-15	1.4411	4.81037e-12	0.445349	0.121806
HORVU.MOREX.r3.3HG0319820	-0.0623757	1	4.56052	0.00872099	4.3631	0.0123996	4.42547	0.0118423	-0.197416	0.957848	0.334704	1	2.75527	0.122024	0.870626	0.705016	0.535922	0.830594	-1.88464	0.461162	0	1	7.10526	8.38107e-05	5.86134	0.00177534	5.92598	0.00164665	-1.24392	0.489727
HORVU.MOREX.r3.3HG0310390	0.255802	1	2.36472	3.78244e-11	1.99648	4.03709e-08	1.74067	2.17993e-06	-0.368248	0.580944	0.355572	1	2.61523	1.23132e-10	1.83695	1.74067e-05	1.48138	0.000812136	-0.778279	0.224482	0.271463	1	2.55238	7.69843e-13	1.71984	4.83585e-06	1.44838	0.000172615	-0.83254	0.0889258
HORVU.MOREX.r3.3HG0313520	0.0296376	1	0.72955	0.122864	1.94404	1.93928e-06	1.9144	2.90368e-06	1.21449	0.0235996	0.112079	1	2.10686	7.65678e-06	1.00277	0.0595932	0.890687	0.111205	-1.1041	0.0849927	0.446462	1	2.21071	5.35803e-08	1.28534	0.00366793	0.838882	0.080252	-0.925363	0.08876
HORVU.MOREX.r3.3HG0306030	-0.16919	1	2.11073	5.89161e-10	1.20666	0.000923405	1.37586	0.000132593	-0.904066	0.0509199	0.349252	1	2.48308	1.67351e-10	1.7175	2.88491e-05	1.36824	0.00115703	-0.765586	0.191147	-0.647749	1	1.91893	2.07098e-08	0.753796	0.0600657	1.40155	0.000144641	-1.16513	0.0080078
HORVU.MOREX.r3.3HG0240050	0.0979964	1	1.10116	0.000121848	1.2053	2.03985e-05	1.1073	0.000103554	0.104136	0.882684	-0.12751	1	1.10657	0.000777043	0.841879	0.0149006	0.969389	0.0050418	-0.264691	0.691598	0.351257	1	1.45435	2.07432e-07	1.13048	0.00010501	0.77922	0.0120236	-0.323876	0.433925
HORVU.MOREX.r3.3HG0312140	0.285999	1	1.68082	7.90108e-05	1.50998	0.000463313	1.22398	0.00551777	-0.17084	0.867003	-0.422038	1	0.671932	0.234509	0.678861	0.237727	1.1009	0.0423067	0.00692956	0.996683	-0.0817201	1	1.39508	0.00163978	0.581042	0.274226	0.662762	0.201764	-0.814041	0.155489
HORVU.MOREX.r3.3HG0310670	-0.0632857	1	4.69134	0.0130652	6.12375	0.00069771	6.18703	0.000677086	1.4324	0.557985	-3.27197	1	2.41706	0.265371	3.61769	0.0730943	6.88966	0.00414678	1.20063	0.722555	2.43947	1	6.20448	0.00192231	6.315	0.00154544	3.87553	0.0355746	0.110521	0.96844
HORVU.MOREX.r3.3HG0303130	0.048084	1	3.40543	6.36455e-17	3.02319	2.29405e-13	2.9751	5.74857e-13	-0.382249	0.629398	0.297989	1	2.77451	3.46547e-09	2.48578	2.15619e-07	2.18779	7.01304e-06	-0.288731	0.799577	0.218036	1	2.64301	1.76396e-10	2.05191	1.87197e-06	1.83388	2.79723e-05	-0.5911	0.326967
[truncated: 1,136 more rows]

## Sheet: 2821_Repressed_PTvsN_genes
id	WT.PvsN.lfc	WT.PvsN.padj	WT.TvsN.lfc	WT.TvsN.padj	WT.PTvsN.lfc	WT.PTvsN.padj	WT.PTvsP.lfc	WT.PTvsP.padj	WT.PTvsT.lfc	WT.PTvsT.padj	hsfa2.PvsN.lfc	hsfa2.PvsN.padj	hsfa2.TvsN.lfc	hsfa2.TvsN.padj	hsfa2.PTvsN.lfc	hsfa2.PTvsN.padj	hsfa2.PTvsP.lfc	hsfa2.PTvsP.padj	hsfa2.PTvsT.lfc	hsfa2.PTvsT.padj	hsfa3.PvsN.lfc	hsfa3.PvsN.padj	hsfa3.TvsN.lfc	hsfa3.TvsN.padj	hsfa3.PTvsN.lfc	hsfa3.PTvsN.padj	hsfa3.PTvsP.lfc	hsfa3.PTvsP.padj	hsfa3.PTvsT.lfc	hsfa3.PTvsT.padj
[truncated: 2,812 more rows]

[truncated: 4 more sheets: Second_RNAseq_experiment_1210_OX_TvsN_genes, Second_RNAseq_experiment_1239_OX_PTvsN_genes, Second_RNAseq_experiment_1745_Repressed_TvsN, Second_RNAseq_experiment_2047_Repressed_PTvsN]
