# Supplementary material for: Conserved heat shock factors HvHSFA2 and HvHSFA3 control barley heat stress memory through diverged mechanisms
Source: Nat Commun. 2025 Nov 23;16:10411. doi: 10.1038/s41467-025-66651-6 (PMC12644563; doi:10.1038/s41467-025-66651-6)
Supplement: Supplementary file 5 — Supplementary Data 3 [file 41467_2025_66651_MOESM5_ESM.xlsx]

## Sheet: Sheet1
Oligo name	Oligo sequence 5’→3’	Target
Generation of HSFA2 and HSFA3 CRISPR/Cas9 lines
HvHSP2A-R1	gccgcgtggagggcaccgagCG	7HG0717290
HvHSP2A-R2	gggctcaagcggcagcaggAG
HvHSP3A-R1	gctcacgagggatttctgcgGG	2HG0134940
HvHSP3A-R2	gaagaacgcgttgctgcaggAG
Genotyping of HSFA2 and HSFA3 CRISPR/Cas9 lines
4891/Hv_A2ampF	TCAAGCATGCCAACTTCTCC	7HG0717290
4892/Hv_A2ampR	CGAGCAGCTCGTACCATATC
4893/Hv_A3ampF	GTGCTGCATCTACTGCATTC	2HG0134940
4894/Hv_A3ampR	AGCATGCCCTCACTAAGGTC
4897/Hv_A2seqF	TTGCTGCTGAATGTGGTGTG	7HG0717290
4898/Hv_A2seqR	CCAATGCCAGCTCCTGGAAG
4899/Hv_A3seqF	GGGTGATGTTGTCAGTATGG	2HG0134940
4900/Hv_A3seqR	TTGAGCTGCCTCAGGAAATC
4901/Hv_Cas9F	TTTAGCCCTGCCTTCATACG
4902/Hv_Cas9R	TTAATCATGTGGGCCAGAGC
4903/Hv_gRNA	GCCCGTTATTCTGACAGTTC
4905/Hv_guidA2	gccgcgtggagggcaccgagCGG	7HG0717290
4906/Hv_guidA3	gctcacgagggatttctgcgGGG
6198/HSFA3.1_genoF3	GCTGCCATGCGGCACATGCT	2HG0134940
6199/HSFA3.1_genoR3	AGAAGGGAGAAGAACGCGCTGCTcC
Generation of HSFA2 and HSFA3 OX lines
3562/HSFA2F-SpeI-F	TAAGCAACTAGTATGGACTCCGCCGCCGCCATGACCA
3532/HSFA2R-3HA-HindIII-R	CCCAAGCTTTCAAGCGTAATCTGGAACGTCATATGGATAGGATCCTGCATAGTCCGGGACGTCATACGGATAGCCCGCATAGTCAGGAACATCGTATGGGTACTCCCTTCCACGCCTTGC
4866/SpeI_HvA3	CTAGACTAGTatgGACCACACGCACACCGG
4867/EcorI_3FLAG_HvA3	CCCGAATTCCTACTTGTCATCGTCATCCTTGTAATCGATGTCATGATCTTTATAATCACCGTCATGGTCTTTGTAGTCTGGCTTCATGTTTCCTCTGTGTTGCTGAAG
3535/pUBI	TGCTCACCCTGTTGTTTGGT
3538/HSFA2	GCAGCAGGGCATAGTAGCTT
3537/HSFA3	ACTCGATTTTGAGGGCCTGG
3539/p6vector	ATCCTTTTCGGCGTCCACAT
Genotyping of HSFA2 and HSFA3 OX lines
6665/Hvhsfa2_geno_outF	ATCACTCACGAACGAACACT	7HG0717290
6666/Hvhsfa2_geno_outR	GCAAAGGAGTCTATCTGCTGC
6667/Hvhsfa3_geno_outF	GTGGATCGAGCATCAGACCTA	2HG0134940
6668/Hvhsfa3_geno_outR	GATATTTCCGGCACCGCCTT
QRT-PCR – Housekeeping genes candidates
6407/HvHK1_RNA-F	AGTCTCGTCTTGGTAAAACC	2HG0200740
6408/HvHK1_RNA-R	TCAAACCGTTTTTGAACCTG	2HG0200740
6409/HvHK2_RNA-F	ATTTACACAGCTTGCAGAGA	4HG0381960
6410/HvHK2_RNA-R	GTCCAAGTGTGAAAGGATCT	4HG0381960
6411/HvHK3_RNA-F	TCTTCCCGATAGTTCTTCCT	6HG0593680
6412/HvHK3_RNA-R	CAGGTCAGTGATGTCATAGG	6HG0593680
6413/HvHK4_RNA-F	ATGTATACGAAAGGCAGACC	3HG0265800
6414/HvHK4_RNA-R	AATTCTGTCGGCTATTGGTT	3HG0265800
6417/HvHK6_RNA-F	GCTAATAGTCCAGGTTCCAG	2HG0170000
6418/HvHK6_RNA-R	TCCTCTGAAAAGAAACCGTC	2HG0170000
6419/HvHK7_RNA-F	AGAGATGCCACAAATGTGAT	5HG0425060
6420/HvHK7_RNA-R	TGACAGGAGATTGTGTCAAG	5HG0425060
6421/HvHK8_RNA-F	CTTCGGAGGTATGATGAAGG	6HG0574880
6422/HvHK8_RNA-R	AAACACCACTGACCTTTCTT	6HG0574880
6425/HvHK10_RNA-F	AGGCGAAGTGTCTTTTAGAG	6HG0610530
6426/HvHK10_RNA-R	AGTTTCATTCTCGGCAGTAG	6HG0610530
6427/HvHKActin_RNA-F	GAATAGTGTGTCTCCTGCAA	5HG0533820
6428/HvHKActin_RNA-R	CAATGACGAAAAAGGACCTC	5HG0533820
6429/HvHKGAPDH_RNA-F	TTTCAGAGTTCCAACACCAA	6HG0571560
6430/HvHKGAPDH_RNA-R	ATACTTGACCTTGTGTCACC	6HG0571560
qRT-PCR – HSFA candidates
3317/Barley_HORVU2Hr1G040680_F3	AGTTTCTGGTGCTGCCCATTGC	2HG0134940
3318/Barley_HORVU2Hr1G040680_R3	AATTTGCTCACCTCCCACGTTGC
6689/Hvhsfa2-F	ACGGACATGATATGGTACGAGCTGC	7HG0717290
6690/Hvhsfa2-R	GGTCCTCCACCTCCACGTCTATCT
3284/Hv_HORVU2Hr1G014590_F	TCATTCATGGCGCGTGTCTTGC	2HG0108550
3285/Hv_HORVU2Hr1G014590_R	ATGCGGCGCCTCCTTTTCTTTG
6691/Hvhsfa6c-F	ATGGATCCCTTTCACGGCATTGTGA	5HG0509970
6692/Hvhsfa6c-R	AGATTGGGAAGAGCCCCAGGAACTA
3288/Hv_HORVU5Hr1G105770_F	TCATGGAGCGCCACCAACAACAG	5HG0519000
3289/Hv_HORVU5Hr1G105770_R	TTGAAGTACCTCGGCAGCAGCAC
6646/1HG0083950_F	CAGCAGTTGGGGTACCTGAG	1HG0083590
6647/1HG0083950_R	TGTTGGTTGAAGTGAGAACCA
6648/4HG0402170_F	GCCGAGCTGACTGATGACTT	4HG0402170
6649/4HG0402170_R	CCAGCTCTAGCATCTCAGCC
qRT-PCR – HSFA targets candidates
6373/HvMEM1_RNA-F	GTCGAGTACAAGAAGATGCT	3HG0330150
6374/HvMEM1_RNA-R	CGAGTACATATCAAGACGCA	3HG0330150
6375/HvMEM2_RNA-F	CGCCAGCTATAAAAACCCA	7HG0728580
6376/HvMEM2_RNA-R	CTGTGTGGTGATGTGAGTG	7HG0728580
6379/HvMEM4_RNA-F	AGTGAGTCAGAGTAGCTCAT	5HG0520940
6380/HvMEM4_RNA-R	ATAGCCTTTCTCTTTCTGCC	5HG0520940
6387/HvMEM8_RNA-F	AAGATTGGCAGTACATGGTT	7HG0705230
6388/HvMEM8_RNA-R	CTAAACCCACATGCCTACTT	7HG0705230
6397/HvHS4_RNA-F	TGAGTGAGTCTCGTTCTAGT	4HG0389370
6398/HvHS4_RNA-R	CATGCAAGACACATTCAGTC	4HG0389370
6399/HvHS5_RNA-F	TGACATGGAGAAGATCGCGGC	3HG0237670
6400/HvHS5_RNA-R	GACCTGGATGGTCTTGGGCT	3HG0237670
ChIP-qPCR
6443/HvMEM1_ChIP-F	CCCCTCCGCCTATAAAACTG	3HG0330150
6444/HvMEM1_ChIP-R	AAGAAACGTATGGGAACGG	3HG0330150
6445/HvMEM2_ChIP-F	CTCCCCAACTTTCCACATC	7HG0728580
6446/HvMEM2_ChIP-R	GGGGGTGGGTTTTTATAGC	7HG0728580
6447/HvMEM4_ChIP-F	CATGCCCACGTAGTAGTAG	5HG0520940
6448/HvMEM4_ChIP-R	CGATTTGTCTTGTTGCATGG	5HG0520940
6461/HvMEM8_ChIP-F	CTCGGTAGTCAAATGCAAGG	7HG0705230
6462/HvMEM8_ChIP-R	GAATTTGTATCGATCCCCCG	7HG0705230
6453/HvHS4_ChIP-F	AACCGGGAGTATGAGTACGGG	4HG0389370
6454/HvHS4_ChIP-R	GAGGAAAGGGTCGCCTCCGT	4HG0389370
6455/HvHS5_ChIP-F	TTCGAGCTGGGTCGTC	3HG0237670
6456/HvHS5_ChIP-R	GAGCACTCCTTCGGGAT	3HG0237670
