# Supplementary material for: Conserved heat shock factors HvHSFA2 and HvHSFA3 control barley heat stress memory through diverged mechanisms
Source: Nat Commun. 2025 Nov 23;16:10411. doi: 10.1038/s41467-025-66651-6 (PMC12644563; doi:10.1038/s41467-025-66651-6)
Supplement: Supplementary file 8 — Source Data [file 41467_2025_66651_MOESM8_ESM.xlsx]

## Sheet: Figure_1
Figure 1b									Figure 1c
Biological replicate	Treatment	Dry weight		Counts (individual plants)	Replicate 1	Replicate 2	Replicate 3	Sum	Counts (individual plants)		Replicate 1	Replicate 2	Replicate 3
R1	NHS	0.312		NHS	17	15	10	42	NHS	Alive	17	15	10
R1	NHS	0.394		HS	12	14	11	37		Dead	0	0	0
R1	NHS	0.411		aTT	16	17	15	48	HS	Alive	0	0	0
R1	NHS	0.379		maTT 2d	17	14	16	47		Dead	12	14	11
R1	NHS	0.453		maTT 3d	15	15	13	43	aTT	Alive	16	17	15
R1	NHS	0.296								Dead	0	0	0
R1	NHS	0.32			p-value				2d	Alive	17	14	16
R1	NHS	0.398		NHS vs HS	< 2.2e-16					Dead	0	0	0
R1	NHS	0.515		NHS vs aTT	4.846e-08				3d	Alive	14	14	12
R1	NHS	0.308		NHS vs maTT 2d	< 2.2e-16					Dead	4	1	1
R1	NHS	0.424		NHS vs maTT 3d	< 2.2e-16
R1	NHS	0.373		HS vs aTT	< 2.2e-16				%Survival	Replicate 1	Replicate 2	Replicate 3
R1	NHS	0.309		HS vs maTT 2d	< 2.2e-16				NHS	1	1	1
R1	NHS	0.298		HS vs maTT 3d	8.714e-11				HS	0	0	0
R1	NHS	0.338		aTT vs maTT 2d	< 2.2e-16				aTT	1	1	1
R1	NHS	0.39		aTT vs maTT 3d	< 2.2e-16				maTT 2d	1	1	1
R1	NHS	0.312		maTT 2d vs maTT 3d	1.922e-11				maTT 3d	0.777778	0.933333	0.923077
R2	NHS	0.423
R2	NHS	0.379							Counts for Fisher test
R2	NHS	0.368							Treatment	Alive	Dead
R2	NHS	0.427							NHS	42	0
R2	NHS	0.48							HS	0	37
R2	NHS	0.458							aTT	48	0
R2	NHS	0.306							maTT 2d	47	0
R2	NHS	0.392							maTT 3d	40	6
R2	NHS	0.294
R2	NHS	0.486								p-value
R2	NHS	0.359							NHS vs HS	< 2.2e-16
R2	NHS	0.281							NHS vs aTT	1
R2	NHS	0.391							NHS vs maTT 2d	1
R2	NHS	0.343							NHS vs maTT 3d	0.02696
R2	NHS	0.407							HS vs aTT	< 2.2e-16
R3	NHS	0.431							HS vs maTT 2d	< 2.2e-16
R3	NHS	0.376							HS vs maTT 3d	< 2.2e-16
R3	NHS	0.378							aTT vs maTT 2d	1
R3	NHS	0.428							aTT vs maTT 3d	0.02661
R3	NHS	0.432							maTT 2d vs maTT 3d	0.01229
R3	NHS	0.383
R3	NHS	0.388
R3	NHS	0.063
R3	NHS	0.445
R3	NHS	0.343
R1	HS	0.002
R1	HS	0.006
R1	HS	0.012
R1	HS	0.018
R1	HS	0.003
R1	HS	0.019
R1	HS	0.008
R1	HS	0.011
R1	HS	0.007
R1	HS	0.006
R1	HS	0.003
R1	HS	0.012
R2	HS	0.017
R2	HS	0.016
R2	HS	0.009
R2	HS	0.015
R2	HS	0.012
R2	HS	0.016
R2	HS	0.012
R2	HS	0.013
R2	HS	0.015
R2	HS	0.014
R2	HS	0.01
R2	HS	0.023
R2	HS	0.015
R2	HS	0.01
R3	HS	0.014
R3	HS	0.006
R3	HS	0.018
R3	HS	0.018
R3	HS	0.015
R3	HS	0.013
R3	HS	0.01
R3	HS	0.008
R3	HS	0.017
R3	HS	0.019
R3	HS	0.013
R1	aTT	0.39
R1	aTT	0.344
R1	aTT	0.271
R1	aTT	0.384
R1	aTT	0.334
R1	aTT	0.257
R1	aTT	0.247
R1	aTT	0.425
R1	aTT	0.378
R1	aTT	0.268
R1	aTT	0.395
R1	aTT	0.323
R1	aTT	0.282
R1	aTT	0.28
R1	aTT	0.357
R1	aTT	0.331
R2	aTT	0.297
R2	aTT	0.281
R2	aTT	0.207
R2	aTT	0.043
R2	aTT	0.19
R2	aTT	0.353
R2	aTT	0.227
R2	aTT	0.243
R2	aTT	0.19
R2	aTT	0.265
R2	aTT	0.183
R2	aTT	0.192
R2	aTT	0.178
R2	aTT	0.212
R2	aTT	0.173
R2	aTT	0.154
R2	aTT	0.196
R3	aTT	0.26
R3	aTT	0.407
R3	aTT	0.366
R3	aTT	0.279
R3	aTT	0.175
R3	aTT	0.323
R3	aTT	0.286
R3	aTT	0.258
R3	aTT	0.36
R3	aTT	0.182
R3	aTT	0.401
R3	aTT	0.319
R3	aTT	0.18
R3	aTT	0.255
R3	aTT	0.251
R1	maTT 2d	0.168
R1	maTT 2d	0.152
R1	maTT 2d	0.053
R1	maTT 2d	0.132
R1	maTT 2d	0.12
R1	maTT 2d	0.136
R1	maTT 2d	0.089
R1	maTT 2d	0.104
R1	maTT 2d	0.094
R1	maTT 2d	0.114
R1	maTT 2d	0.167
R1	maTT 2d	0.212
R1	maTT 2d	0.049
R1	maTT 2d	0.091
R1	maTT 2d	0.12
R1	maTT 2d	0.231
R1	maTT 2d	0.159
R2	maTT 2d	0.09
R2	maTT 2d	0.098
R2	maTT 2d	0.083
R2	maTT 2d	0.076
R2	maTT 2d	0.099
R2	maTT 2d	0.1
R2	maTT 2d	0.082
R2	maTT 2d	0.139
R2	maTT 2d	0.185
R2	maTT 2d	0.192
R2	maTT 2d	0.168
R2	maTT 2d	0.157
R2	maTT 2d	0.046
R2	maTT 2d	0.112
R3	maTT 2d	0.085
R3	maTT 2d	0.17
R3	maTT 2d	0.042
R3	maTT 2d	0.093
R3	maTT 2d	0.05
R3	maTT 2d	0.13
R3	maTT 2d	0.053
R3	maTT 2d	0.142
R3	maTT 2d	0.189
R3	maTT 2d	0.072
R3	maTT 2d	0.175
R3	maTT 2d	0.08
R3	maTT 2d	0.127
R3	maTT 2d	0.134
R3	maTT 2d	0.1
R3	maTT 2d	0.062
R1	maTT 3d	0.067
R1	maTT 3d	0.034
R1	maTT 3d	0.015
R1	maTT 3d	0.018
R1	maTT 3d	0.007
R1	maTT 3d	0.008
R1	maTT 3d	0.03
R1	maTT 3d	0.052
R1	maTT 3d	0.111
R1	maTT 3d	0.044
R1	maTT 3d	0.07
R1	maTT 3d	0.074
R1	maTT 3d	0.02
R1	maTT 3d	0.076
R1	maTT 3d	0.115
R2	maTT 3d	0.065
R2	maTT 3d	0.045
R2	maTT 3d	0.035
R2	maTT 3d	0.009
R2	maTT 3d	0.091
R2	maTT 3d	0.018
R2	maTT 3d	0.059
R2	maTT 3d	0.008
R2	maTT 3d	0.019
R2	maTT 3d	0.024
R2	maTT 3d	0.042
R2	maTT 3d	0.078
R2	maTT 3d	0.073
R2	maTT 3d	0.047
R2	maTT 3d	0.072
R3	maTT 3d	0.04
R3	maTT 3d	0.066
R3	maTT 3d	0.068
R3	maTT 3d	0.036
R3	maTT 3d	0.045
R3	maTT 3d	0.053
R3	maTT 3d	0.035
R3	maTT 3d	0.067
R3	maTT 3d	0.081
R3	maTT 3d	0.022
R3	maTT 3d	0.108
R3	maTT 3d	0.101
R3	maTT 3d	0.107

## Sheet: Figure_2
Figure 2a			Figure 2b
					Ct values			Ct values normalized on Housekeeping genes							Fold change (normalized on NHS)
RaxML Bipartitions file:					Replicate 1	Replicate 2	Replicate 3	Replicate 1	Replicate 2	Replicate 3	Average	Std.Error	Pvalue (vs NHS)		Replicate 1	Replicate 2	Replicate 3	Average	Std.Error
(Ta_TraesCS1A02G350400:0.09172224343489905618,(Bd_Hsf11:0.11818591454776893046,(Os_OrysaHsfA4d:0.21486498970613251980,((Sb_SorbiHsfA4d:0.04906975187235623065,(Zm_ZeamaHsfA4b:0.12739293350234073832,Zm_ZeamaHsfA4d:0.07095507222803676406):0.01309922786999410428[47]):0.09234196927826671120[99],((((Zm_ZeamaHsfA4a:0.05605129684211688362,Sb_SorbiHsfA4a:0.01688780765601597886):0.09460079782379131330[100]…			7HG0717290	NHS	32.53	29.1633	30.6933	0.0353209	0.00166787	0.00379359	0.0135941	0.0108807			1	1	1	1	0
				0h	21.5433	24.64	25.8767	43.8819	5.98861	4.84184	18.2375	12.8265	0.2913		1242.38	3590.58	1276.32	2036.43	777.137
NOTE: All starting protein sequences are available in Supplementary Table S1. Proteins were aligned using MAFFT version 7.45 with the --auto option and trimmed using trimAl version 1.2 with the -gt 0.4 option. Phylogenies were inferred using RAxML version 8.2.11 with the PROTGAMMAAUTO model and -# autoMRE for automatic bootstrapping.				2h	24.86	24.5233	23.8	2.34929	2.74051	1.27162	2.12047	0.439195	0.04074		66.5126	1643.12	335.202	681.612	486.971
				4h	27.5667	27.2233	31.49	0.806642	0.407379	0.145144	0.453055	0.192319	0.1492		22.8375	244.251	38.2603	101.783	71.3731
				24h	32.11	29.02	27.7167	0.0476222	0.270848	0.0147935	0.111088	0.0804402	0.349		1.34827	162.392	3.89962	55.8798	53.261
				48h	35.195	31.8533	32.815	0.00621274	0.00309205	0.00722783	0.00551087	0.00124441	0.5356		0.175894	1.85389	1.90528	1.31169	0.56809
				72h	31.49	32.11	37.9	0.0114823	0.00583701	0.000827856	0.00604905	0.0030775	0.5649		0.325085	3.49968	0.218225	1.34766	1.07645
			2HG0134940	NHS	33.53	31.705	31.05	0.0176605	0.0134824	0.0270376	0.0193935	0.00400784			1	1	1	1	0
				0h	31.515	30.6667	28.0333	0.0437034	0.0232314	0.11038	0.0591051	0.02631	0.2689		2.47465	1.72309	4.08248	2.76007	0.695886
				2h	24.4167	23.35	20.3433	3.19442	5.19736	6.82108	5.07095	1.04883	0.04051		180.88	385.492	252.281	272.884	59.9579
				4h	28.6133	27.7133	31.54	0.390483	0.266298	0.33889	0.33189	0.0360198	0.01223		22.1106	19.7515	12.534	18.132	2.88066
				24h	34.24	30.3533	28.5133	0.0108797	0.114935	0.0137075	0.0465074	0.0342235	0.5119		0.616046	8.5248	0.50698	3.21594	2.65462
				48h	36.64	29.73	31.925	0.00228189	0.0335187	0.0113548	0.0157185	0.0092775	0.7425		0.129209	2.48611	0.419963	1.01176	0.741937
				72h	30.4267	30.44	29.23	0.0239952	0.0741254	0.0510009	0.0497072	0.0144858	0.1641		1.3587	5.49793	1.8863	2.91431	1.30076
			1HG0083590	NHS	29.9433	29.75	28.01	0.212176	0.0991362	0.0903151	0.133876	0.0392328			1	1	1	1	0
				0h	25.72	25.72	24.9733	2.42652	1.59721	0.297073	1.44027	0.619707	0.1691		11.4364	16.1113	3.28929	10.279	3.74636
				2h	28.0333	28.1067	26.94	0.260416	0.170887	0.135528	0.188944	0.0371652	0.366		1.22736	1.72376	1.50062	1.48391	0.143541
				4h	29.0033	28.7167	34.675	0.297989	0.146379	0.0903847	0.178251	0.0620129	0.5836		1.40444	1.47654	1.00077	1.29392	0.148045
				24h	29.4733	28.7333	27.1	0.296159	0.213981	0.0659619	0.192034	0.0673522	0.5064		1.39582	2.15846	0.730353	1.42821	0.412576
				48h	30.3867	29.1833	30.45	0.174075	0.0499898	0.0860376	0.103367	0.0368533	0.6013		0.820426	0.504254	0.952638	0.759106	0.133019
				72h	29.3833	30.2033	28.9967	0.0494537	0.0445873	0.0794762	0.0578391	0.0109094	0.1856		0.233079	0.449758	0.879988	0.520942	0.190108
			4HG0402170	NHS	29.8633	28.5933	26.89	0.224274	0.241298	0.168145	0.211239	0.0221004			1	1	1	1	0
				0h	24.88	23.6233	22.76	4.34359	5.43478	1.30335	3.69391	1.23609	0.1062		19.3674	22.5231	7.75133	16.5473	4.49132
				2h	28.1533	27.8	26.1967	0.239631	0.248464	0.136471	0.208189	0.0359495	0.9465		1.06848	1.0297	0.811627	0.969934	0.0799412
				4h	29.03	28.4167	32.455	0.292532	0.176505	0.141175	0.203404	0.0457162	0.8875		1.30435	0.731479	0.839602	0.958478	0.175731
				24h	28.4733	27.9533	25.5767	0.592318	0.497312	0.243351	0.444327	0.104163	0.1495		2.64105	2.06098	1.44727	2.04977	0.34466
				48h	28.9567	26.8567	28.2433	0.469038	0.241112	0.191371	0.300507	0.0854802	0.4075		2.09136	0.99923	1.13813	1.40958	0.343245
				72h	26.9233	27.3067	27.4333	0.272103	0.265376	0.25349	0.263656	0.0054414	0.1341		1.21326	1.09979	1.50757	1.27354	0.121513
			5HG0509970	NHS	35.0633	31.1033	33.96	0.0061013	0.015116	0.00680642	0.00934125	0.00289455			1	1	1	1	0
				0h	23.0467	24.3633	24.0133	15.4788	4.31359	1.63454	7.14231	4.23938	0.2345		2536.97	285.365	240.148	1020.83	758.182
				2h	28.1833	27.9333	27.3467	0.2347	0.270015	0.0501827	0.184966	0.0681583	0.1231		38.4672	17.8628	7.37285	21.2343	9.13307
				4h	29.8367	29.26	33.29	0.167241	0.0474026	0.00623911	0.0736276	0.0482915	0.3144		27.4107	3.13592	0.916651	10.4878	8.48569
				24h	31.8	30.3033	33.335	0.0590376	0.0831709	0.00508728	0.0490986	0.0230821	0.2258		9.67623	5.50217	0.747425	5.30861	2.57934
				48h	33.78	30.61	32.73	0.0165669	0.0185528	0.00471382	0.0132778	0.0043202	0.4969		2.7153	1.22736	0.692555	1.54507	0.605139
				72h	30.89	32.62	45	0.0174039	0.00757841	0.00439984	0.00979405	0.003914	0.9307		2.85249	0.50135	0.646425	1.33342	0.760688
			5HG0519000	NHS	26.9333	25.71	24.8333	1.70921	0.371703	0.833803	0.971573	0.392203			1	1	1	1	0
				0h	25.78	26.5867	26.17	2.32767	1.27948	0.297073	1.30141	0.586287	0.6677		1.36184	3.44221	0.356287	1.72011	0.908661
				2h	25.7167	26.2633	23.2933	1.29734	1.20953	0.484085	0.996984	0.257699	0.9598		0.759027	3.25402	0.580575	1.53121	0.862945
				4h	26.09	26.2567	31.4767	2.24492	1.25798	0.291632	1.26485	0.563877	0.6939		1.31342	3.38437	0.349762	1.68252	0.895245
				24h	27.0867	26.16	24.9833	1.54876	2.96676	0.0311299	1.51555	0.847606	0.6036		0.906122	7.98154	0.0373348	2.975	2.5158
				48h	28.3767	26.1267	26.4033	0.701142	1.11815	1.19564	1.00498	0.153555	0.9425		0.410213	3.00818	1.43396	1.61745	0.755558
				72h	27.53	25.07	25.0467	0.178693	1.14826	1.02101	0.782654	0.304206	0.724		0.104547	3.08918	1.22452	1.47275	0.870482
			2HG0108550	NHS	28.2	28.02	25.6433	0.710382	0.210062	0.385404	0.435283	0.146567			1	1	1	1	0
				0h	27.9	27.9667	25.3967	0.535474	0.279107	0.358213	0.390931	0.0757934	0.8055		0.753784	1.32869	0.929447	1.00397	0.170092
				2h	27.9767	27.8967	24.8933	0.270848	0.284095	0.261219	0.272054	0.00663107	0.3813		0.381271	1.35243	0.67778	0.803828	0.287347
				4h	28.4333	28.55	32.58	0.442372	0.221869	0.307549	0.32393	0.0641787	0.5409		0.622725	1.0562	0.797991	0.82564	0.125896
				24h	28.5733	28.5133	25.1033	0.552652	0.315466	0.0163011	0.294806	0.155176	0.5465		0.777965	1.50177	0.042296	0.774011	0.421319
				48h	30.1	26.725	28.53	0.212339	0.329369	0.284752	0.275487	0.0340997	0.3902		0.298909	1.56796	0.73884	0.86857	0.372042
				72h	27.6033	26.3733	27.48	0.169837	0.489522	0.279968	0.313109	0.0937609	0.5276		0.239078	2.33036	0.726427	1.09862	0.631735
				Housekeeping genes
			6HG0593680	NHS	28.25	28.215	23.7133
				0h	26.7367	25.4467	23.07
				2h	26.5067	25.8733	22.71
				4h	27.2333	25.8267	40.1633
				24h	28.37	27.0167	23.2567
				48h	28.3833	24.8933	26.39
				72h	25.4633	25.7367	25.1367
			3HG0265800	NHS	26.5767	26.2233	22.6
				0h	25.87	24.5267	22.6333
				2h	24.7833	24.3967	21.68
				4h	26.1	24.44	31.57
				24h	26.8867	25.5867	22
				48h	26.7767	24.3167	25.1433
				72h	23.6433	24.49	24.2433
			6HG0574880	NHS	28.2933	27.6933	25.3867
				0h	28.39	27.32	25.56
				2h	26.9867	26.5233	24.3067
				4h	28.4367	27.2433	33.19
				24h	27.8967	27.5067	24.8733
				48h	28.4333	26.7167	27.4267
				72h	26.03	26.6533	26.68

## Sheet: Figure_3
Figure 3a													Figure 3b									Figure 3c													Figure 3d									Figure 3e
Biological replicate	Treatment	Genotype	Dry weight (g)			Golden Promise			hsfa2-1						Golden Promise			hsfa2-1				Biological replicate	Treatment	Genotype	Dry weight			Golden Promise			hsfa2-3						Golden Promise			hsfa2-3
R1	NHS	Golden Promise	0.526		Counts	Replicate 1	Replicate 2	Replicate 3	Replicate 1	Replicate 2	Replicate 3				Replicate 1	Replicate 2	Replicate 3	Replicate 1	Replicate 2	Replicate 3		R1	NHS	Golden Promise	0.2905		Counts	Replicate 1	Replicate 2	Replicate 3	Replicate 1	Replicate 2	Replicate 3				Replicate 1	Replicate 2	Replicate 3	Replicate 1	Replicate 2	Replicate 3		Treatment	Genotype	Dry weight		Counts	GP
R1	NHS	Golden Promise	0.623		NHS	13	13	18	34	21	22		NHS	Alive	13	11	17	31	22	19		R1	NHS	Golden Promise	0.3982		NHS	26	19	16	24	18	14		NHS	Alive	27	19	16	23	17	14		NHS	Golden Promise	0.563		NHS	15
R1	NHS	Golden Promise	0.253		HS	15	14	19	30	20	17			Dead	0	1	0	0	0	0		R1	NHS	Golden Promise	0.2708		HS	28	16	17	24	14	12			Dead	0	0	0	1	1	0		NHS	Golden Promise	0.648		maTT 2d	6
R1	NHS	Golden Promise	0.237		aTT	15	17	20	32	31	22		HS	Alive	0	0	0	0	0	0		R1	NHS	Golden Promise	0.3994		aTT	26	16	17	23	18	15		HS	Alive	0	0	0	0	0	0		NHS	Golden Promise	0.258		maTT 3d	10
R1	NHS	Golden Promise	0.644		maTT 2d	18	18	18	31	29	32			Dead	15	14	19	30	21	17		R1	NHS	Golden Promise	0.2414		maTT 2d	24	14	17	29	16	16			Dead	28	16	17	23	14	12		NHS	Golden Promise	0.607
R1	NHS	Golden Promise	0.67		maTT 3d	15	17	18	32	31	32		aTT	Alive	15	14	17	29	21	19		R1	NHS	Golden Promise	0.3379		maTT 3d	28	15	15	27	18	15		aTT	Alive	27	16	17	23	18	15		NHS	Golden Promise	0.751		pvalue	GP vs H
R1	NHS	Golden Promise	0.231											Dead	0	1	1	3	6	1		R1	NHS	Golden Promise	0.2977											Dead	0	0	0	0	0	0		NHS	Golden Promise	0.734		NHS	0.1222
R1	NHS	Golden Promise	0.802										2d	Alive	16	16	15	18	24	22		R1	NHS	Golden Promise	0.2693										2d	Alive	24	10	16	21	5	12		NHS	Golden Promise	0.641		maTT 2d	0.2282
R1	NHS	Golden Promise	0.593		Sum of replicates (n)									Dead	1	2	2	13	9	10		R1	NHS	Golden Promise	0.4402		Sum of replicates (n)									Dead	0	4	1	8	11	4		NHS	Golden Promise	0.568		maTT 3d	0.5012
R1	NHS	Golden Promise	0.146			GP	hsfa2-1						3d	Alive	9	16	16	9	16	14		R1	NHS	Golden Promise	0.2886			GP	hsfa2-3						3d	Alive	19	14	13	7	2	2		NHS	Golden Promise	0.814
R1	NHS	Golden Promise	0.125		NHS	44	77							Dead	6	1	2	23	16	11		R1	NHS	Golden Promise	0.3959		NHS	61	56							Dead	9	1	2	20	16	13		NHS	Golden Promise	0.564
R1	NHS	Golden Promise	0.766		HS	48	67															R1	NHS	Golden Promise	0.4261		HS	61	50															NHS	Golden Promise	0.697
R1	NHS	Golden Promise	0.425		aTT	52	85							Golden Promise			hsfa2-1					R1	NHS	Golden Promise	0.4069		aTT	59	56							Golden Promise			hsfa2-3					NHS	Golden Promise	0.89
R1	NHS	hsfa2-1	0.362		maTT 2d	54	92						%Survival	Replicate 1	Replicate 2	Replicate 3	Replicate 1	Replicate 2	Replicate 3			R1	NHS	Golden Promise	0.4759		maTT 2d	55	61						%Survival	Replicate 1	Replicate 2	Replicate 3	Replicate 1	Replicate 2	Replicate 3			NHS	Golden Promise	0.8
R1	NHS	hsfa2-1	0.633		maTT 3d	50	95						NHS	1	0.916667	1	1	1	1			R1	NHS	Golden Promise	0.2824		maTT 3d	58	60						NHS	1	1	1	0.958333	0.944444	1			NHS	Golden Promise	0.754
R1	NHS	hsfa2-1	0.4										HS	0	0	0	0	0	0			R1	NHS	Golden Promise	0.4333										HS	0	0	0	0	0	0			NHS	Golden Promise	0.778
R1	NHS	hsfa2-1	0.338										aTT	1	0.933333	0.944444	0.90625	0.777778	0.95			R1	NHS	Golden Promise	0.3616										aTT	1	1	1	1	1	1			NHS	heterozygous	0.455
R1	NHS	hsfa2-1	0.429		pvalue	GP vs hsfa2-1							maTT 2d	0.941176	0.888889	0.882353	0.580645	0.727273	0.6875			R1	NHS	Golden Promise	0.2459										maTT 2d	1	0.714286	0.941176	0.724138	0.3125	0.75			NHS	heterozygous	0.689
R1	NHS	hsfa2-1	0.516		NHS	0.6744							maTT 3d	0.6	0.941176	0.888889	0.28125	0.5	0.56			R1	NHS	Golden Promise	0.4403		pvalue	GP vs hsfa2-3							maTT 3d	0.678571	0.933333	0.866667	0.259259	0.111111	0.133333			NHS	heterozygous	0.347
R1	NHS	hsfa2-1	0.502		HS	0.02411																R1	NHS	Golden Promise	0.3766		NHS	0.6168																NHS	heterozygous	0.663
R1	NHS	hsfa2-1	0.687		aTT	0.06872							Counts for Fisher test									R1	NHS	Golden Promise	0.4391		HS	0.1549							Counts for Fisher test									NHS	heterozygous	0.62
R1	NHS	hsfa2-1	0.433		maTT 2d	0.0007231							Genotype	Treatment	Alive	Dead						R1	NHS	Golden Promise	0.2662		aTT	4.254e-10							Genotype	Treatment	Alive	Dead						NHS	heterozygous	0.777
R1	NHS	hsfa2-1	0.578		maTT 3d	1.385e-05							Golden Promise	NHS	41	1						R1	NHS	Golden Promise	0.4344		maTT 2d	9.137e-13							Golden Promise	NHS	62	0						NHS	heterozygous	0.455
R1	NHS	hsfa2-1	0.429										Golden Promise	HS	0	48						R1	NHS	Golden Promise	0.3521		maTT 3d	1.909e-08							Golden Promise	HS	0	61						NHS	heterozygous	0.612
R1	NHS	hsfa2-1	0.196										Golden Promise	aTT	46	2						R1	NHS	Golden Promise	0.3574										Golden Promise	aTT	60	0						NHS	heterozygous	0.636
R1	NHS	hsfa2-1	0.522										Golden Promise	maTT 2d	47	5						R1	NHS	Golden Promise	0.2755										Golden Promise	maTT 2d	50	5						NHS	heterozygous	0.633
R1	NHS	hsfa2-1	0.483										Golden Promise	maTT 3d	41	9						R1	NHS	hsfa2-3	0.4152										Golden Promise	maTT 3d	46	12						NHS	heterozygous	0.473
R1	NHS	hsfa2-1	0.612										hsfa2-1	NHS	72	0						R1	NHS	hsfa2-3	0.2545										hsfa2-3	NHS	54	2						NHS	heterozygous	0.733
R1	NHS	hsfa2-1	0.482										hsfa2-1	HS	0	68						R1	NHS	hsfa2-3	0.3982										hsfa2-3	HS	0	49						NHS	heterozygous	0.004
R1	NHS	hsfa2-1	0.663										hsfa2-1	aTT	69	10						R1	NHS	hsfa2-3	0.272										hsfa2-3	aTT	56	0						NHS	heterozygous	0.822
R1	NHS	hsfa2-1	0.589										hsfa2-1	maTT 2d	64	32						R1	NHS	hsfa2-3	0.4017										hsfa2-3	maTT 2d	38	23						NHS	heterozygous	0.599
R1	NHS	hsfa2-1	0.655										hsfa2-1	maTT 3d	39	50						R1	NHS	hsfa2-3	0.5757										hsfa2-3	maTT 3d	11	49						NHS	heterozygous	0.762
R1	NHS	hsfa2-1	0.549																			R1	NHS	hsfa2-3	0.2698														578					NHS	heterozygous	0.891
R1	NHS	hsfa2-1	0.438										p-value	GP vs hsfa2-1								R1	NHS	hsfa2-3	0.4853										p-value	GP vs hsfa2-3								NHS	heterozygous	0.296
R1	NHS	hsfa2-1	0.473										NHS	0.3684								R1	NHS	hsfa2-3	0.4602										NHS	0.2231								NHS	heterozygous	0.388
R1	NHS	hsfa2-1	0.514										HS	1								R1	NHS	hsfa2-3	0.636										HS	1								NHS	hsfa2-1	0.178
R1	NHS	hsfa2-1	0.437										aTT	0.1317								R1	NHS	hsfa2-3	0.4159										aTT	1								NHS	hsfa2-1	0.65
R1	NHS	hsfa2-1	0.446										maTT 2d	0.001341								R1	NHS	hsfa2-3	0.3185										maTT 2d	0.0003968								NHS	hsfa2-1	0.863
R1	NHS	hsfa2-1	0.316										maTT 3d	1.332e-05								R1	NHS	hsfa2-3	0.6085										maTT 3d	2.673e-11								NHS	hsfa2-1	0.866
R1	NHS	hsfa2-1	0.168																			R1	NHS	hsfa2-3	0.5583																			NHS	hsfa2-1	0.71
R1	NHS	hsfa2-1	0.596																			R1	NHS	hsfa2-3	0.5279																			maTT 2d	Golden Promise	0.122
R1	NHS	hsfa2-1	0.533																			R1	NHS	hsfa2-3	0.4414																			maTT 2d	Golden Promise	0.141
R1	NHS	hsfa2-1	0.598																			R1	NHS	hsfa2-3	0.5212																			maTT 2d	Golden Promise	0.113
R1	NHS	hsfa2-1	0.359																			R1	NHS	hsfa2-3	0.2575																			maTT 2d	Golden Promise	0.14
R1	NHS	hsfa2-1	0.302																			R1	NHS	hsfa2-3	0.5334																			maTT 2d	Golden Promise	0.197
R1	NHS	hsfa2-1	0.374																			R1	NHS	hsfa2-3	0.4276																			maTT 2d	Golden Promise	0.094
R1	NHS	hsfa2-1	0.525																			R1	NHS	hsfa2-3	0.4031																			maTT 2d	heterozygous	0.218
R2	NHS	Golden Promise	0.23																			R1	NHS	hsfa2-3	0.4053																			maTT 2d	heterozygous	0.158
R2	NHS	Golden Promise	0.191																			R1	NHS	hsfa2-3	0.0023																			maTT 2d	heterozygous	0.1
R2	NHS	Golden Promise	0.01																			R1	NHS	hsfa2-3	0.0739																			maTT 2d	heterozygous	0.131
R2	NHS	Golden Promise	0.28																			R2	NHS	Golden Promise	0.1916																			maTT 2d	heterozygous	0.087
R2	NHS	Golden Promise	0.127																			R2	NHS	Golden Promise	0.1961																			maTT 2d	heterozygous	0.069
R2	NHS	Golden Promise	0.428																			R2	NHS	Golden Promise	0.1827																			maTT 2d	heterozygous	0.173
R2	NHS	Golden Promise	0.337																			R2	NHS	Golden Promise	0.1097																			maTT 2d	heterozygous	0.075
R2	NHS	Golden Promise	0.175																			R2	NHS	Golden Promise	0.1322																			maTT 2d	heterozygous	0.064
R2	NHS	Golden Promise	0.385																			R2	NHS	Golden Promise	0.2605																			maTT 2d	heterozygous	0.145
R2	NHS	Golden Promise	0.182																			R2	NHS	Golden Promise	0.2871																			maTT 2d	heterozygous	0.073
R2	NHS	Golden Promise	0.216																			R2	NHS	Golden Promise	0.351																			maTT 2d	heterozygous	0.039
R2	NHS	Golden Promise	0.31																			R2	NHS	Golden Promise	0.1894																			maTT 2d	heterozygous	0.051
R2	NHS	Golden Promise	0.284																			R2	NHS	Golden Promise	0.2431																			maTT 2d	heterozygous	0.17
R2	NHS	hsfa2-1	0.409																			R2	NHS	Golden Promise	0.2598																			maTT 2d	heterozygous	0.004
R2	NHS	hsfa2-1	0.256																			R2	NHS	Golden Promise	0.2216																			maTT 2d	heterozygous	0.016
R2	NHS	hsfa2-1	0.447																			R2	NHS	Golden Promise	0.2869																			maTT 2d	heterozygous	0.199
R2	NHS	hsfa2-1	0.349																			R2	NHS	Golden Promise	0.2145																			maTT 2d	heterozygous	0.107
R2	NHS	hsfa2-1	0.275																			R2	NHS	Golden Promise	0.3478																			maTT 2d	heterozygous	0.12
R2	NHS	hsfa2-1	0.321																			R2	NHS	Golden Promise	0.3399																			maTT 2d	heterozygous	0.13
R2	NHS	hsfa2-1	0.258																			R2	NHS	Golden Promise	0.2011																			maTT 2d	heterozygous	0.088
R2	NHS	hsfa2-1	0.232																			R2	NHS	Golden Promise	0.3213																			maTT 2d	heterozygous	0.201
R2	NHS	hsfa2-1	0.221																			R2	NHS	Golden Promise	0.3803																			maTT 2d	heterozygous	0.025
R2	NHS	hsfa2-1	0.254																			R2	NHS	hsfa2-3	0.0045																			maTT 2d	heterozygous	0.07
R2	NHS	hsfa2-1	0.228																			R2	NHS	hsfa2-3	0.2499																			maTT 2d	heterozygous	0.256
R2	NHS	hsfa2-1	0.027																			R2	NHS	hsfa2-3	0.131																			maTT 2d	heterozygous	0.04
R2	NHS	hsfa2-1	0.238																			R2	NHS	hsfa2-3	0.2431																			maTT 2d	heterozygous	0.233
R2	NHS	hsfa2-1	0.275																			R2	NHS	hsfa2-3	0.2488																			maTT 2d	heterozygous	0.079
R2	NHS	hsfa2-1	0.056																			R2	NHS	hsfa2-3	0.2431																			maTT 2d	heterozygous	0.061
R2	NHS	hsfa2-1	0.306																			R2	NHS	hsfa2-3	0.3477																			maTT 2d	heterozygous	0.137
R2	NHS	hsfa2-1	0.248																			R2	NHS	hsfa2-3	0.262																			maTT 2d	hsfa2-1	0.033
R2	NHS	hsfa2-1	0.01																			R2	NHS	hsfa2-3	0.3204																			maTT 2d	hsfa2-1	0.167
R2	NHS	hsfa2-1	0.242																			R2	NHS	hsfa2-3	0.3983																			maTT 2d	hsfa2-1	0.035
R2	NHS	hsfa2-1	0.232																			R2	NHS	hsfa2-3	0.1009																			maTT 2d	hsfa2-1	0.014
R2	NHS	hsfa2-1	0.26																			R2	NHS	hsfa2-3	0.3031																			maTT 2d	hsfa2-1	0.108
R3	NHS	Golden Promise	0.397																			R2	NHS	hsfa2-3	0.2681																			maTT 2d	hsfa2-1	0.022
R3	NHS	Golden Promise	0.365																			R2	NHS	hsfa2-3	0.2696																			maTT 2d	hsfa2-1	0.064
R3	NHS	Golden Promise	0.342																			R2	NHS	hsfa2-3	0.2177																			maTT 2d	hsfa2-1	0.042
R3	NHS	Golden Promise	0.449																			R2	NHS	hsfa2-3	0.191																			maTT 3d	Golden Promise	0.117
R3	NHS	Golden Promise	0.245																			R2	NHS	hsfa2-3	0.2353																			maTT 3d	Golden Promise	0.082
R3	NHS	Golden Promise	0.371																			R2	NHS	hsfa2-3	0.2842																			maTT 3d	Golden Promise	0.129
R3	NHS	Golden Promise	0.351																			R3	NHS	Golden Promise	0.2561																			maTT 3d	Golden Promise	0.019
R3	NHS	Golden Promise	0.36																			R3	NHS	Golden Promise	0.3052																			maTT 3d	Golden Promise	0.016
R3	NHS	Golden Promise	0.38																			R3	NHS	Golden Promise	0.3001																			maTT 3d	Golden Promise	0.018
R3	NHS	Golden Promise	0.35																			R3	NHS	Golden Promise	0.287																			maTT 3d	Golden Promise	0.01
R3	NHS	Golden Promise	0.419																			R3	NHS	Golden Promise	0.33																			maTT 3d	Golden Promise	0.046
R3	NHS	Golden Promise	0.409																			R3	NHS	Golden Promise	0.5209																			maTT 3d	Golden Promise	0.018
R3	NHS	Golden Promise	0.344																			R3	NHS	Golden Promise	0.4788																			maTT 3d	Golden Promise	0.112
R3	NHS	Golden Promise	0.437																			R3	NHS	Golden Promise	0.3441																			maTT 3d	heterozygous	0.044
R3	NHS	Golden Promise	0.399																			R3	NHS	Golden Promise	0.3805																			maTT 3d	heterozygous	0.042
R3	NHS	Golden Promise	0.387																			R3	NHS	Golden Promise	0.4249																			maTT 3d	heterozygous	0.018
R3	NHS	Golden Promise	0.537																			R3	NHS	Golden Promise	0.2674																			maTT 3d	heterozygous	0.032
R3	NHS	Golden Promise	0.349																			R3	NHS	Golden Promise	0.3091																			maTT 3d	heterozygous	0.086
R3	NHS	hsfa2-1	0.416																			R3	NHS	Golden Promise	0.1735																			maTT 3d	heterozygous	0.073
R3	NHS	hsfa2-1	0.334																			R3	NHS	Golden Promise	0.4569																			maTT 3d	heterozygous	0.062
R3	NHS	hsfa2-1	0.412																			R3	NHS	Golden Promise	0.3308																			maTT 3d	heterozygous	0.054
R3	NHS	hsfa2-1	0.401																			R3	NHS	Golden Promise	0.2955																			maTT 3d	heterozygous	0.008
R3	NHS	hsfa2-1	0.471																			R3	NHS	hsfa2-3	0.2901																			maTT 3d	heterozygous	0.079
R3	NHS	hsfa2-1	0.316																			R3	NHS	hsfa2-3	0.3779																			maTT 3d	heterozygous	0.016
R3	NHS	hsfa2-1	0.342																			R3	NHS	hsfa2-3	0.3666																			maTT 3d	heterozygous	0.074
R3	NHS	hsfa2-1	0.344																			R3	NHS	hsfa2-3	0.1264																			maTT 3d	heterozygous	0.03
R3	NHS	hsfa2-1	0.371																			R3	NHS	hsfa2-3	0.2231																			maTT 3d	heterozygous	0.049
R3	NHS	hsfa2-1	0.361																			R3	NHS	hsfa2-3	0.375																			maTT 3d	heterozygous	0.012
R3	NHS	hsfa2-1	0.301																			R3	NHS	hsfa2-3	0.3981																			maTT 3d	heterozygous	0.012
R3	NHS	hsfa2-1	0.31																			R3	NHS	hsfa2-3	0.3932																			maTT 3d	heterozygous	0.017
R3	NHS	hsfa2-1	0.304																			R3	NHS	hsfa2-3	0.3877																			maTT 3d	heterozygous	0.028
R3	NHS	hsfa2-1	0.536																			R3	NHS	hsfa2-3	0.3359																			maTT 3d	heterozygous	0.083
R3	NHS	hsfa2-1	0.418																			R3	NHS	hsfa2-3	0.2933																			maTT 3d	heterozygous	0.079
R3	NHS	hsfa2-1	0.388																			R3	NHS	hsfa2-3	0.3092																			maTT 3d	heterozygous	0.07
R3	NHS	hsfa2-1	0.405																			R3	NHS	hsfa2-3	0.2084																			maTT 3d	heterozygous	0.02
R3	NHS	hsfa2-1	0.206																			R3	NHS	hsfa2-3	0.3426																			maTT 3d	heterozygous	0.057
R3	NHS	hsfa2-1	0.332																			R1	HS	Golden Promise	0.0112																			maTT 3d	hsfa2-1	0.038
R3	NHS	hsfa2-1	0.367																			R1	HS	Golden Promise	0.0202																			maTT 3d	hsfa2-1	0.009
R3	NHS	hsfa2-1	0.188																			R1	HS	Golden Promise	0.012																			maTT 3d	hsfa2-1	0.002
R3	NHS	hsfa2-1	0.334																			R1	HS	Golden Promise	0.0133																			maTT 3d	hsfa2-1	0.027
R1	HS	Golden Promise	0.009																			R1	HS	Golden Promise	0.0134																			maTT 3d	hsfa2-1	0.04
R1	HS	Golden Promise	0.007																			R1	HS	Golden Promise	0.0172																			maTT 3d	hsfa2-1	0.029
R1	HS	Golden Promise	0.019																			R1	HS	Golden Promise	0.0135																			maTT 3d	hsfa2-1	0.032
R1	HS	Golden Promise	0.014																			R1	HS	Golden Promise	0.0132																			maTT 3d	hsfa2-1	0.011
R1	HS	Golden Promise	0.008																			R1	HS	Golden Promise	0.0113																			maTT 3d	hsfa2-1	0.014
R1	HS	Golden Promise	0.02																			R1	HS	Golden Promise	0.0174
R1	HS	Golden Promise	0.021																			R1	HS	Golden Promise	0.0182
R1	HS	Golden Promise	0.004																			R1	HS	Golden Promise	0.0116
R1	HS	Golden Promise	0.007																			R1	HS	Golden Promise	0.0098
R1	HS	Golden Promise	0.006																			R1	HS	Golden Promise	0.0142
R1	HS	Golden Promise	0.011																			R1	HS	Golden Promise	0.0066
R1	HS	Golden Promise	0.008																			R1	HS	Golden Promise	0.0157
R1	HS	Golden Promise	0.012																			R1	HS	Golden Promise	0.0059
R1	HS	Golden Promise	0.007																			R1	HS	Golden Promise	0.0126
R1	HS	Golden Promise	0.008																			R1	HS	Golden Promise	0.0078
R2	HS	Golden Promise	0.013																			R1	HS	Golden Promise	0.0099
R2	HS	Golden Promise	0.013																			R1	HS	Golden Promise	0.015
R2	HS	Golden Promise	0.019																			R1	HS	Golden Promise	0.0123
R2	HS	Golden Promise	0.01																			R1	HS	Golden Promise	0.0163
R2	HS	Golden Promise	0.011																			R1	HS	Golden Promise	0.017
R2	HS	Golden Promise	0.012																			R1	HS	Golden Promise	0.0085
R2	HS	Golden Promise	0.006																			R1	HS	Golden Promise	0.0096
R2	HS	Golden Promise	0.008																			R1	HS	Golden Promise	0.0151
R2	HS	Golden Promise	0.017																			R1	HS	Golden Promise	0.0149
R2	HS	Golden Promise	0.009																			R1	HS	hsfa2-3	0.0114
R2	HS	Golden Promise	0.013																			R1	HS	hsfa2-3	0.0108
R2	HS	Golden Promise	0.003																			R1	HS	hsfa2-3	0.0077
R2	HS	Golden Promise	0.001																			R1	HS	hsfa2-3	0.0091
R2	HS	Golden Promise	0.012																			R1	HS	hsfa2-3	0.0171
R3	HS	Golden Promise	0.016																			R1	HS	hsfa2-3	0.0072
R3	HS	Golden Promise	0.02																			R1	HS	hsfa2-3	0.009
R3	HS	Golden Promise	0.021																			R1	HS	hsfa2-3	0.0101
R3	HS	Golden Promise	0.01																			R1	HS	hsfa2-3	0.0107
R3	HS	Golden Promise	0.013																			R1	HS	hsfa2-3	0.0068
R3	HS	Golden Promise	0.015																			R1	HS	hsfa2-3	0.0083
R3	HS	Golden Promise	0.027																			R1	HS	hsfa2-3	0.017
R3	HS	Golden Promise	0.016																			R1	HS	hsfa2-3	0.0096
R3	HS	Golden Promise	0.013																			R1	HS	hsfa2-3	0.0137
R3	HS	Golden Promise	0.022																			R1	HS	hsfa2-3	0.0026
R3	HS	Golden Promise	0.018																			R1	HS	hsfa2-3	0.0079
R3	HS	Golden Promise	0.01																			R1	HS	hsfa2-3	0.0108
R3	HS	Golden Promise	0.023																			R1	HS	hsfa2-3	0.012
R3	HS	Golden Promise	0.019																			R1	HS	hsfa2-3	0.0092
R3	HS	Golden Promise	0.014																			R1	HS	hsfa2-3	0.0083
R3	HS	Golden Promise	0.023																			R1	HS	hsfa2-3	0.0201
R3	HS	Golden Promise	0.027																			R1	HS	hsfa2-3	0.0144
R3	HS	Golden Promise	0.018																			R1	HS	hsfa2-3	0.0117
R3	HS	Golden Promise	0.021																			R1	HS	hsfa2-3	0.0095
R1	HS	hsfa2-1	0.009																			R2	HS	Golden Promise	0.0068
R1	HS	hsfa2-1	0.007																			R2	HS	Golden Promise	0.0079
R1	HS	hsfa2-1	0.014																			R2	HS	Golden Promise	0.101
R1	HS	hsfa2-1	0.002																			R2	HS	Golden Promise	0.0096
R1	HS	hsfa2-1	0.01																			R2	HS	Golden Promise	0.0089
R1	HS	hsfa2-1	0.011																			R2	HS	Golden Promise	0.0068
R1	HS	hsfa2-1	0.01																			R2	HS	Golden Promise	0.0047
R1	HS	hsfa2-1	0.015																			R2	HS	Golden Promise	0.0073
R1	HS	hsfa2-1	0.012																			R2	HS	Golden Promise	0.0117
R1	HS	hsfa2-1	0.012																			R2	HS	Golden Promise	0.0094
R1	HS	hsfa2-1	0.015																			R2	HS	Golden Promise	0.017
R1	HS	hsfa2-1	0.024																			R2	HS	Golden Promise	0.007
R1	HS	hsfa2-1	0.019																			R2	HS	Golden Promise	0.0074
R1	HS	hsfa2-1	0.011																			R2	HS	Golden Promise	0.0104
R1	HS	hsfa2-1	0.012																			R2	HS	Golden Promise	0.0219
R1	HS	hsfa2-1	0.004																			R2	HS	Golden Promise	0.0128
R1	HS	hsfa2-1	0.008																			R2	HS	hsfa2-3	0.0141
R1	HS	hsfa2-1	0.005																			R2	HS	hsfa2-3	0.0135
R1	HS	hsfa2-1	0.002																			R2	HS	hsfa2-3	0.017
R1	HS	hsfa2-1	0.006																			R2	HS	hsfa2-3	0.0063
R1	HS	hsfa2-1	0.005																			R2	HS	hsfa2-3	0.0166
R1	HS	hsfa2-1	0.004																			R2	HS	hsfa2-3	0.0014
R1	HS	hsfa2-1	0.011																			R2	HS	hsfa2-3	0.0149
R1	HS	hsfa2-1	0.002																			R2	HS	hsfa2-3	0.0157
R1	HS	hsfa2-1	0.005																			R2	HS	hsfa2-3	0.0098
R1	HS	hsfa2-1	0.006																			R2	HS	hsfa2-3	0.0087
R1	HS	hsfa2-1	0.015																			R2	HS	hsfa2-3	0.0066
R1	HS	hsfa2-1	0.006																			R2	HS	hsfa2-3	0.0121
R1	HS	hsfa2-1	0.007																			R2	HS	hsfa2-3	0.0055
R1	HS	hsfa2-1	0.026																			R2	HS	hsfa2-3	0.0103
R2	HS	hsfa2-1	0.005																			R3	HS	Golden Promise	0.0162
R2	HS	hsfa2-1	0.005																			R3	HS	Golden Promise	0.0054
R2	HS	hsfa2-1	0.008																			R3	HS	Golden Promise	0.0115
R2	HS	hsfa2-1	0.006																			R3	HS	Golden Promise	0.0111
R2	HS	hsfa2-1	0.008																			R3	HS	Golden Promise	0.0109
R2	HS	hsfa2-1	0.015																			R3	HS	Golden Promise	0.0105
R2	HS	hsfa2-1	0.003																			R3	HS	Golden Promise	0.0137
R2	HS	hsfa2-1	0.015																			R3	HS	Golden Promise	0.0071
R2	HS	hsfa2-1	0.013																			R3	HS	Golden Promise	0.0097
R2	HS	hsfa2-1	0.02																			R3	HS	Golden Promise	0.0184
R2	HS	hsfa2-1	0.02																			R3	HS	Golden Promise	0.0166
R2	HS	hsfa2-1	0.013																			R3	HS	Golden Promise	0.0118
R2	HS	hsfa2-1	0.012																			R3	HS	Golden Promise	0.0038
R2	HS	hsfa2-1	0.005																			R3	HS	Golden Promise	0.0068
R2	HS	hsfa2-1	0.019																			R3	HS	Golden Promise	0.0103
R2	HS	hsfa2-1	0.015																			R3	HS	Golden Promise	0.0043
R2	HS	hsfa2-1	0.019																			R3	HS	Golden Promise	0.0012
R2	HS	hsfa2-1	0.021																			R3	HS	hsfa2-3	0.0118
R2	HS	hsfa2-1	0.019																			R3	HS	hsfa2-3	0.0085
R2	HS	hsfa2-1	0.011																			R3	HS	hsfa2-3	0.0053
R3	HS	hsfa2-1	0.019																			R3	HS	hsfa2-3	0.0156
R3	HS	hsfa2-1	0.009																			R3	HS	hsfa2-3	0.0135
R3	HS	hsfa2-1	0.02																			R3	HS	hsfa2-3	0.0048
R3	HS	hsfa2-1	0.009																			R3	HS	hsfa2-3	0.0137
R3	HS	hsfa2-1	0.01																			R3	HS	hsfa2-3	0.0092
R3	HS	hsfa2-1	0.01																			R3	HS	hsfa2-3	0.0124
R3	HS	hsfa2-1	0.014																			R3	HS	hsfa2-3	0.0014
R3	HS	hsfa2-1	0.019																			R3	HS	hsfa2-3	0.0076
R3	HS	hsfa2-1	0.009																			R3	HS	hsfa2-3	0.0107
R3	HS	hsfa2-1	0.013																			R1	aTT	Golden Promise	0.2515
R3	HS	hsfa2-1	0.006																			R1	aTT	Golden Promise	0.2203
R3	HS	hsfa2-1	0.011																			R1	aTT	Golden Promise	0.1902
R3	HS	hsfa2-1	0.003																			R1	aTT	Golden Promise	0.213
R3	HS	hsfa2-1	0.014																			R1	aTT	Golden Promise	0.1636
R3	HS	hsfa2-1	0.013																			R1	aTT	Golden Promise	0.3797
R3	HS	hsfa2-1	0.009																			R1	aTT	Golden Promise	0.1701
R3	HS	hsfa2-1	0.001																			R1	aTT	Golden Promise	0.2777
R1	aTT	Golden Promise	0.433																			R1	aTT	Golden Promise	0.3152
R1	aTT	Golden Promise	0.089																			R1	aTT	Golden Promise	0.3483
R1	aTT	Golden Promise	0.163																			R1	aTT	Golden Promise	0.337
R1	aTT	Golden Promise	0.278																			R1	aTT	Golden Promise	0.2336
R1	aTT	Golden Promise	0.373																			R1	aTT	Golden Promise	0.2837
R1	aTT	Golden Promise	0.62																			R1	aTT	Golden Promise	0.2931
R1	aTT	Golden Promise	0.144																			R1	aTT	Golden Promise	0.2488
R1	aTT	Golden Promise	0.571																			R1	aTT	Golden Promise	0.276
R1	aTT	Golden Promise	0.535																			R1	aTT	Golden Promise	0.2893
R1	aTT	Golden Promise	0.263																			R1	aTT	Golden Promise	0.301
R1	aTT	Golden Promise	0.052																			R1	aTT	Golden Promise	0.3207
R1	aTT	Golden Promise	0.72																			R1	aTT	Golden Promise	0.2398
R1	aTT	Golden Promise	0.132																			R1	aTT	Golden Promise	0.3271
R1	aTT	Golden Promise	0.095																			R1	aTT	Golden Promise	0.3766
R1	aTT	Golden Promise	0.361																			R1	aTT	Golden Promise	0.3609
R2	aTT	Golden Promise	0.167																			R1	aTT	Golden Promise	0.291
R2	aTT	Golden Promise	0.009																			R1	aTT	Golden Promise	0.3361
R2	aTT	Golden Promise	0.115																			R1	aTT	Golden Promise	0.3483
R2	aTT	Golden Promise	0.175																			R1	aTT	hsfa2-3	0.2402
R2	aTT	Golden Promise	0.009																			R1	aTT	hsfa2-3	0.2661
R2	aTT	Golden Promise	0.061																			R1	aTT	hsfa2-3	0.269
R2	aTT	Golden Promise	0.112																			R1	aTT	hsfa2-3	0.0689
R2	aTT	Golden Promise	0.089																			R1	aTT	hsfa2-3	0.1911
R2	aTT	Golden Promise	0.221																			R1	aTT	hsfa2-3	0.1815
R2	aTT	Golden Promise	0.051																			R1	aTT	hsfa2-3	0.108
R2	aTT	Golden Promise	0.067																			R1	aTT	hsfa2-3	0.1793
R2	aTT	Golden Promise	0.011																			R1	aTT	hsfa2-3	0.3074
R2	aTT	Golden Promise	0.045																			R1	aTT	hsfa2-3	0.3212
R2	aTT	Golden Promise	0.224																			R1	aTT	hsfa2-3	0.1075
R2	aTT	Golden Promise	0.004																			R1	aTT	hsfa2-3	0.2084
R2	aTT	Golden Promise	0.129																			R1	aTT	hsfa2-3	0.1244
R2	aTT	Golden Promise	0.122																			R1	aTT	hsfa2-3	0.2106
R3	aTT	Golden Promise	0.21																			R1	aTT	hsfa2-3	0.2214
R3	aTT	Golden Promise	0.006																			R1	aTT	hsfa2-3	0.1236
R3	aTT	Golden Promise	0.0277																			R1	aTT	hsfa2-3	0.1323
R3	aTT	Golden Promise	0.316																			R1	aTT	hsfa2-3	0.215
R3	aTT	Golden Promise	0.239																			R1	aTT	hsfa2-3	0.3344
R3	aTT	Golden Promise	0.254																			R1	aTT	hsfa2-3	0.1791
R3	aTT	Golden Promise	0.284																			R1	aTT	hsfa2-3	0.1507
R3	aTT	Golden Promise	0.127																			R1	aTT	hsfa2-3	0.0568
R3	aTT	Golden Promise	0.126																			R1	aTT	hsfa2-3	0.1947
R3	aTT	Golden Promise	0.234																			R2	aTT	Golden Promise	0.2031
R3	aTT	Golden Promise	0.316																			R2	aTT	Golden Promise	0.1221
R3	aTT	Golden Promise	0.228																			R2	aTT	Golden Promise	0.2418
R3	aTT	Golden Promise	0.048																			R2	aTT	Golden Promise	0.2065
R3	aTT	Golden Promise	0.111																			R2	aTT	Golden Promise	0.2371
R3	aTT	Golden Promise	0.239																			R2	aTT	Golden Promise	0.2736
R3	aTT	Golden Promise	0.167																			R2	aTT	Golden Promise	0.144
R3	aTT	Golden Promise	0.177																			R2	aTT	Golden Promise	0.2008
R3	aTT	Golden Promise	0.163																			R2	aTT	Golden Promise	0.1994
R3	aTT	Golden Promise	0.212																			R2	aTT	Golden Promise	0.1733
R3	aTT	Golden Promise	0.179																			R2	aTT	Golden Promise	0.2403
R1	aTT	hsfa2-1	0.095																			R2	aTT	Golden Promise	0.1467
R1	aTT	hsfa2-1	0.303																			R2	aTT	Golden Promise	0.197
R1	aTT	hsfa2-1	0.249																			R2	aTT	Golden Promise	0.2391
R1	aTT	hsfa2-1	0.873																			R2	aTT	Golden Promise	0.2896
R1	aTT	hsfa2-1	0.541																			R2	aTT	Golden Promise	0.2838
R1	aTT	hsfa2-1	0.325																			R2	aTT	hsfa2-3	0.2147
R1	aTT	hsfa2-1	0.458																			R2	aTT	hsfa2-3	0.1864
R1	aTT	hsfa2-1	0.31																			R2	aTT	hsfa2-3	0.068
R1	aTT	hsfa2-1	0.665																			R2	aTT	hsfa2-3	0.037
R1	aTT	hsfa2-1	0.416																			R2	aTT	hsfa2-3	0.0953
R1	aTT	hsfa2-1	0.796																			R2	aTT	hsfa2-3	0.0599
R1	aTT	hsfa2-1	0.64																			R2	aTT	hsfa2-3	0.1123
R1	aTT	hsfa2-1	0.338																			R2	aTT	hsfa2-3	0.0906
R1	aTT	hsfa2-1	0.643																			R2	aTT	hsfa2-3	0.1272
R1	aTT	hsfa2-1	0.597																			R2	aTT	hsfa2-3	0.1016
R1	aTT	hsfa2-1	0.491																			R2	aTT	hsfa2-3	0.1233
R1	aTT	hsfa2-1	0.34																			R2	aTT	hsfa2-3	0.1632
R1	aTT	hsfa2-1	0.014																			R2	aTT	hsfa2-3	0.1566
R1	aTT	hsfa2-1	0.002																			R2	aTT	hsfa2-3	0.1421
R1	aTT	hsfa2-1	0.414																			R2	aTT	hsfa2-3	0.1564
R1	aTT	hsfa2-1	0.164																			R2	aTT	hsfa2-3	0.1883
R1	aTT	hsfa2-1	0.007																			R2	aTT	hsfa2-3	0.1389
R1	aTT	hsfa2-1	0.423																			R2	aTT	hsfa2-3	0.024
R1	aTT	hsfa2-1	0.06																			R3	aTT	Golden Promise	0.305
R1	aTT	hsfa2-1	0.506																			R3	aTT	Golden Promise	0.2693
R1	aTT	hsfa2-1	0.151																			R3	aTT	Golden Promise	0.2755
R1	aTT	hsfa2-1	0.367																			R3	aTT	Golden Promise	0.1431
R1	aTT	hsfa2-1	0.465																			R3	aTT	Golden Promise	0.4015
R1	aTT	hsfa2-1	0.3																			R3	aTT	Golden Promise	0.2531
R1	aTT	hsfa2-1	0.243																			R3	aTT	Golden Promise	0.3342
R1	aTT	hsfa2-1	0.446																			R3	aTT	Golden Promise	0.2916
R1	aTT	hsfa2-1	0.36																			R3	aTT	Golden Promise	0.4172
R2	aTT	hsfa2-1	0.004																			R3	aTT	Golden Promise	0.1932
R2	aTT	hsfa2-1	0.028																			R3	aTT	Golden Promise	0.2321
R2	aTT	hsfa2-1	0.317																			R3	aTT	Golden Promise	0.274
R2	aTT	hsfa2-1	0.2																			R3	aTT	Golden Promise	0.3168
R2	aTT	hsfa2-1	0.004																			R3	aTT	Golden Promise	0.375
R2	aTT	hsfa2-1	0.018																			R3	aTT	Golden Promise	0.2851
R2	aTT	hsfa2-1	0.015																			R3	aTT	Golden Promise	0.2541
R2	aTT	hsfa2-1	0.007																			R3	aTT	Golden Promise	0.0631
R2	aTT	hsfa2-1	0.247																			R3	aTT	hsfa2-3	0.287
R2	aTT	hsfa2-1	0.28																			R3	aTT	hsfa2-3	0.202
R2	aTT	hsfa2-1	0.343																			R3	aTT	hsfa2-3	0.1826
R2	aTT	hsfa2-1	0.196																			R3	aTT	hsfa2-3	0.2271
R2	aTT	hsfa2-1	0.151																			R3	aTT	hsfa2-3	0.1059
R2	aTT	hsfa2-1	0.052																			R3	aTT	hsfa2-3	0.1883
R2	aTT	hsfa2-1	0.146																			R3	aTT	hsfa2-3	0.1887
R2	aTT	hsfa2-1	0.133																			R3	aTT	hsfa2-3	0.2587
R2	aTT	hsfa2-1	0.181																			R3	aTT	hsfa2-3	0.1764
R2	aTT	hsfa2-1	0.094																			R3	aTT	hsfa2-3	0.2305
R2	aTT	hsfa2-1	0.123																			R3	aTT	hsfa2-3	0.2341
R2	aTT	hsfa2-1	0.216																			R3	aTT	hsfa2-3	0.294
R2	aTT	hsfa2-1	0.005																			R3	aTT	hsfa2-3	0.0543
R2	aTT	hsfa2-1	0.102																			R3	aTT	hsfa2-3	0.1015
R2	aTT	hsfa2-1	0.086																			R3	aTT	hsfa2-3	0.0483
R2	aTT	hsfa2-1	0.201																			R1	maTT 2d	Golden Promise	0.3405
R2	aTT	hsfa2-1	0.211																			R1	maTT 2d	Golden Promise	0.1359
R2	aTT	hsfa2-1	0.179																			R1	maTT 2d	Golden Promise	0.2586
R2	aTT	hsfa2-1	0.341																			R1	maTT 2d	Golden Promise	0.2659
R2	aTT	hsfa2-1	0.111																			R1	maTT 2d	Golden Promise	0.2644
R2	aTT	hsfa2-1	0.131																			R1	maTT 2d	Golden Promise	0.0179
R2	aTT	hsfa2-1	0.101																			R1	maTT 2d	Golden Promise	0.3029
R2	aTT	hsfa2-1	0.067																			R1	maTT 2d	Golden Promise	0.2123
R3	aTT	hsfa2-1	0.233																			R1	maTT 2d	Golden Promise	0.1946
R3	aTT	hsfa2-1	0.23																			R1	maTT 2d	Golden Promise	0.1733
R3	aTT	hsfa2-1	0.271																			R1	maTT 2d	Golden Promise	0.3251
R3	aTT	hsfa2-1	0.264																			R1	maTT 2d	Golden Promise	0.1576
R3	aTT	hsfa2-1	0.312																			R1	maTT 2d	Golden Promise	0.2645
R3	aTT	hsfa2-1	0.17																			R1	maTT 2d	Golden Promise	0.3411
R3	aTT	hsfa2-1	0.27																			R1	maTT 2d	Golden Promise	0.2261
R3	aTT	hsfa2-1	0.302																			R1	maTT 2d	Golden Promise	0.0898
R3	aTT	hsfa2-1	0.272																			R1	maTT 2d	Golden Promise	0.2116
R3	aTT	hsfa2-1	0.232																			R1	maTT 2d	Golden Promise	0.1471
R3	aTT	hsfa2-1	0.243																			R1	maTT 2d	Golden Promise	0.2425
R3	aTT	hsfa2-1	0.022																			R1	maTT 2d	Golden Promise	0.2362
R3	aTT	hsfa2-1	0.044																			R1	maTT 2d	Golden Promise	0.2075
R3	aTT	hsfa2-1	0.309																			R1	maTT 2d	Golden Promise	0.2116
R3	aTT	hsfa2-1	0.375																			R1	maTT 2d	Golden Promise	0.224
R3	aTT	hsfa2-1	0.169																			R1	maTT 2d	Golden Promise	0.1664
R3	aTT	hsfa2-1	0.009																			R1	maTT 2d	hsfa2-3	0.0585
R3	aTT	hsfa2-1	0.285																			R1	maTT 2d	hsfa2-3	0.0151
R3	aTT	hsfa2-1	0.139																			R1	maTT 2d	hsfa2-3	0.0153
R3	aTT	hsfa2-1	0.3																			R1	maTT 2d	hsfa2-3	0.0061
R3	aTT	hsfa2-1	0.073																			R1	maTT 2d	hsfa2-3	0.0082
R3	aTT	hsfa2-1	0.395																			R1	maTT 2d	hsfa2-3	0.0011
R1	maTT 2d	Golden Promise	0.179																			R1	maTT 2d	hsfa2-3	0.0099
R1	maTT 2d	Golden Promise	0.098																			R1	maTT 2d	hsfa2-3	0.0019
R1	maTT 2d	Golden Promise	0.025																			R1	maTT 2d	hsfa2-3	0.0073
R1	maTT 2d	Golden Promise	0.044																			R1	maTT 2d	hsfa2-3	0.0588
R1	maTT 2d	Golden Promise	0.178																			R1	maTT 2d	hsfa2-3	0.0249
R1	maTT 2d	Golden Promise	0.022																			R1	maTT 2d	hsfa2-3	0.1025
R1	maTT 2d	Golden Promise	0.092																			R1	maTT 2d	hsfa2-3	0.0789
R1	maTT 2d	Golden Promise	0.24																			R1	maTT 2d	hsfa2-3	0.0674
R1	maTT 2d	Golden Promise	0.128																			R1	maTT 2d	hsfa2-3	0.0739
R1	maTT 2d	Golden Promise	0.068																			R1	maTT 2d	hsfa2-3	0.0483
R1	maTT 2d	Golden Promise	0.039																			R1	maTT 2d	hsfa2-3	0.1112
R1	maTT 2d	Golden Promise	0.129																			R1	maTT 2d	hsfa2-3	0.0723
R1	maTT 2d	Golden Promise	0.006																			R1	maTT 2d	hsfa2-3	0.0339
R1	maTT 2d	Golden Promise	0.059																			R1	maTT 2d	hsfa2-3	0.1091
R1	maTT 2d	Golden Promise	0.055																			R1	maTT 2d	hsfa2-3	0.0891
R1	maTT 2d	Golden Promise	0.07																			R1	maTT 2d	hsfa2-3	0.0092
R1	maTT 2d	Golden Promise	0.058																			R1	maTT 2d	hsfa2-3	0.0509
R1	maTT 2d	Golden Promise	0.014																			R1	maTT 2d	hsfa2-3	0.208
R2	maTT 2d	Golden Promise	0.006																			R1	maTT 2d	hsfa2-3	0.0718
R2	maTT 2d	Golden Promise	0.021																			R1	maTT 2d	hsfa2-3	0.0681
R2	maTT 2d	Golden Promise	0.041																			R1	maTT 2d	hsfa2-3	0.0602
R2	maTT 2d	Golden Promise	0.083																			R1	maTT 2d	hsfa2-3	0.0548
R2	maTT 2d	Golden Promise	0.057																			R1	maTT 2d	hsfa2-3	0.0246
R2	maTT 2d	Golden Promise	0.146																			R2	maTT 2d	Golden Promise	0.0135
R2	maTT 2d	Golden Promise	0.147																			R2	maTT 2d	Golden Promise	0.0117
R2	maTT 2d	Golden Promise	0.036																			R2	maTT 2d	Golden Promise	0.0105
R2	maTT 2d	Golden Promise	0.17																			R2	maTT 2d	Golden Promise	0.0151
R2	maTT 2d	Golden Promise	0.027																			R2	maTT 2d	Golden Promise	0.0191
R2	maTT 2d	Golden Promise	0.222																			R2	maTT 2d	Golden Promise	0.0672
R2	maTT 2d	Golden Promise	0.127																			R2	maTT 2d	Golden Promise	0.0635
R2	maTT 2d	Golden Promise	0.038																			R2	maTT 2d	Golden Promise	0.1085
R2	maTT 2d	Golden Promise	0.016																			R2	maTT 2d	Golden Promise	0.1693
R2	maTT 2d	Golden Promise	0.148																			R2	maTT 2d	Golden Promise	0.1008
R2	maTT 2d	Golden Promise	0.012																			R2	maTT 2d	Golden Promise	0.1315
R2	maTT 2d	Golden Promise	0.064																			R2	maTT 2d	Golden Promise	0.0968
R2	maTT 2d	Golden Promise	0.066																			R2	maTT 2d	Golden Promise	0.1294
R3	maTT 2d	Golden Promise	0.09																			R2	maTT 2d	Golden Promise	0.2249
R3	maTT 2d	Golden Promise	0.217																			R2	maTT 2d	hsfa2-3	0.0878
R3	maTT 2d	Golden Promise	0.367																			R2	maTT 2d	hsfa2-3	0.0148
R3	maTT 2d	Golden Promise	0.103																			R2	maTT 2d	hsfa2-3	0.0739
R3	maTT 2d	Golden Promise	0.242																			R2	maTT 2d	hsfa2-3	0.0805
R3	maTT 2d	Golden Promise	0.26																			R2	maTT 2d	hsfa2-3	0.0172
R3	maTT 2d	Golden Promise	0.134																			R2	maTT 2d	hsfa2-3	0.0159
R3	maTT 2d	Golden Promise	0.099																			R2	maTT 2d	hsfa2-3	0.0054
R3	maTT 2d	Golden Promise	0.096																			R2	maTT 2d	hsfa2-3	0.0012
R3	maTT 2d	Golden Promise	0.09																			R2	maTT 2d	hsfa2-3	0.0049
R3	maTT 2d	Golden Promise	0.103																			R2	maTT 2d	hsfa2-3	0.0104
R3	maTT 2d	Golden Promise	0.179																			R2	maTT 2d	hsfa2-3	0.0055
R3	maTT 2d	Golden Promise	0.103																			R2	maTT 2d	hsfa2-3	0.0118
R3	maTT 2d	Golden Promise	0.069																			R2	maTT 2d	hsfa2-3	0.0035
R3	maTT 2d	Golden Promise	0.027																			R2	maTT 2d	hsfa2-3	0.0106
R3	maTT 2d	Golden Promise	0.026																			R2	maTT 2d	hsfa2-3	0.007
R3	maTT 2d	Golden Promise	0.019																			R2	maTT 2d	hsfa2-3	0.0071
R3	maTT 2d	Golden Promise	0.118																			R3	maTT 2d	Golden Promise	0.206
R1	maTT 2d	hsfa2-1	0.065																			R3	maTT 2d	Golden Promise	0.2162
R1	maTT 2d	hsfa2-1	0.018																			R3	maTT 2d	Golden Promise	0.2437
R1	maTT 2d	hsfa2-1	0.018																			R3	maTT 2d	Golden Promise	0.2054
R1	maTT 2d	hsfa2-1	0.007																			R3	maTT 2d	Golden Promise	0.2403
R1	maTT 2d	hsfa2-1	0.007																			R3	maTT 2d	Golden Promise	0.13
R1	maTT 2d	hsfa2-1	0.073																			R3	maTT 2d	Golden Promise	0.1413
R1	maTT 2d	hsfa2-1	0.028																			R3	maTT 2d	Golden Promise	0.0619
R1	maTT 2d	hsfa2-1	0.028																			R3	maTT 2d	Golden Promise	0.1328
R1	maTT 2d	hsfa2-1	0.011																			R3	maTT 2d	Golden Promise	0.1219
R1	maTT 2d	hsfa2-1	0.033																			R3	maTT 2d	Golden Promise	0.1826
R1	maTT 2d	hsfa2-1	0.14																			R3	maTT 2d	Golden Promise	0.1764
R1	maTT 2d	hsfa2-1	0.047																			R3	maTT 2d	Golden Promise	0.1906
R1	maTT 2d	hsfa2-1	0.025																			R3	maTT 2d	Golden Promise	0.1536
R1	maTT 2d	hsfa2-1	0.058																			R3	maTT 2d	Golden Promise	0.0154
R1	maTT 2d	hsfa2-1	0.038																			R3	maTT 2d	Golden Promise	0.0275
R1	maTT 2d	hsfa2-1	0.122																			R3	maTT 2d	Golden Promise	0.0108
R1	maTT 2d	hsfa2-1	0.076																			R3	maTT 2d	hsfa2-3	0.0998
R1	maTT 2d	hsfa2-1	0.013																			R3	maTT 2d	hsfa2-3	0.0437
R1	maTT 2d	hsfa2-1	0.015																			R3	maTT 2d	hsfa2-3	0.0477
R1	maTT 2d	hsfa2-1	0.115																			R3	maTT 2d	hsfa2-3	0.0435
R1	maTT 2d	hsfa2-1	0.019																			R3	maTT 2d	hsfa2-3	0.0759
R1	maTT 2d	hsfa2-1	0.063																			R3	maTT 2d	hsfa2-3	0.1232
R1	maTT 2d	hsfa2-1	0.006																			R3	maTT 2d	hsfa2-3	0.0588
R1	maTT 2d	hsfa2-1	0.011																			R3	maTT 2d	hsfa2-3	0.047
R1	maTT 2d	hsfa2-1	0.018																			R3	maTT 2d	hsfa2-3	0.0396
R1	maTT 2d	hsfa2-1	0.012																			R3	maTT 2d	hsfa2-3	0.0526
R1	maTT 2d	hsfa2-1	0.031																			R3	maTT 2d	hsfa2-3	0.0832
R1	maTT 2d	hsfa2-1	0.009																			R3	maTT 2d	hsfa2-3	0.1063
R1	maTT 2d	hsfa2-1	0.002																			R3	maTT 2d	hsfa2-3	0.0038
R1	maTT 2d	hsfa2-1	0.031																			R3	maTT 2d	hsfa2-3	0.0047
R1	maTT 2d	hsfa2-1	0.036																			R3	maTT 2d	hsfa2-3	0.0137
R2	maTT 2d	hsfa2-1	0.011																			R3	maTT 2d	hsfa2-3	0.0024
R2	maTT 2d	hsfa2-1	0.014																			R1	maTT 3d	Golden Promise	0.0116
R2	maTT 2d	hsfa2-1	0.082																			R1	maTT 3d	Golden Promise	0.0165
R2	maTT 2d	hsfa2-1	0.108																			R1	maTT 3d	Golden Promise	0.0192
R2	maTT 2d	hsfa2-1	0.009																			R1	maTT 3d	Golden Promise	0.0191
R2	maTT 2d	hsfa2-1	0.024																			R1	maTT 3d	Golden Promise	0.0083
R2	maTT 2d	hsfa2-1	0.011																			R1	maTT 3d	Golden Promise	0.0118
R2	maTT 2d	hsfa2-1	0.092																			R1	maTT 3d	Golden Promise	0.0092
R2	maTT 2d	hsfa2-1	0.069																			R1	maTT 3d	Golden Promise	0.0044
R2	maTT 2d	hsfa2-1	0.065																			R1	maTT 3d	Golden Promise	0.0067
R2	maTT 2d	hsfa2-1	0.009																			R1	maTT 3d	Golden Promise	0.0237
R2	maTT 2d	hsfa2-1	0.042																			R1	maTT 3d	Golden Promise	0.0171
R2	maTT 2d	hsfa2-1	0.118																			R1	maTT 3d	Golden Promise	0.107
R2	maTT 2d	hsfa2-1	0.069																			R1	maTT 3d	Golden Promise	0.0984
R2	maTT 2d	hsfa2-1	0.185																			R1	maTT 3d	Golden Promise	0.0806
R2	maTT 2d	hsfa2-1	0.177																			R1	maTT 3d	Golden Promise	0.1602
R2	maTT 2d	hsfa2-1	0.057																			R1	maTT 3d	Golden Promise	0.0225
R2	maTT 2d	hsfa2-1	0.273																			R1	maTT 3d	Golden Promise	0.0423
R2	maTT 2d	hsfa2-1	0.07																			R1	maTT 3d	Golden Promise	0.2002
R2	maTT 2d	hsfa2-1	0.115																			R1	maTT 3d	Golden Promise	0.0676
R2	maTT 2d	hsfa2-1	0.006																			R1	maTT 3d	Golden Promise	0.0479
R2	maTT 2d	hsfa2-1	0.003																			R1	maTT 3d	Golden Promise	0.0858
R2	maTT 2d	hsfa2-1	0.122																			R1	maTT 3d	Golden Promise	0.1168
R2	maTT 2d	hsfa2-1	0.132																			R1	maTT 3d	Golden Promise	0.0655
R2	maTT 2d	hsfa2-1	0.069																			R1	maTT 3d	Golden Promise	0.1831
R2	maTT 2d	hsfa2-1	0.014																			R1	maTT 3d	Golden Promise	0.1823
R2	maTT 2d	hsfa2-1	0.072																			R1	maTT 3d	Golden Promise	0.1065
R2	maTT 2d	hsfa2-1	0.055																			R1	maTT 3d	Golden Promise	0.0508
R2	maTT 2d	hsfa2-1	0.046																			R1	maTT 3d	Golden Promise	0.021
R3	maTT 2d	hsfa2-1	0.072																			R1	maTT 3d	hsfa2-3	0.0192
R3	maTT 2d	hsfa2-1	0.017																			R1	maTT 3d	hsfa2-3	0.0136
R3	maTT 2d	hsfa2-1	0.011																			R1	maTT 3d	hsfa2-3	0.0177
R3	maTT 2d	hsfa2-1	0.068																			R1	maTT 3d	hsfa2-3	0.0346
R3	maTT 2d	hsfa2-1	0.016																			R1	maTT 3d	hsfa2-3	0.0692
R3	maTT 2d	hsfa2-1	0.029																			R1	maTT 3d	hsfa2-3	0.0708
R3	maTT 2d	hsfa2-1	0.013																			R1	maTT 3d	hsfa2-3	0.0725
R3	maTT 2d	hsfa2-1	0.037																			R1	maTT 3d	hsfa2-3	0.0031
R3	maTT 2d	hsfa2-1	0.016																			R1	maTT 3d	hsfa2-3	0.0084
R3	maTT 2d	hsfa2-1	0.053																			R1	maTT 3d	hsfa2-3	0.0022
R3	maTT 2d	hsfa2-1	0.017																			R1	maTT 3d	hsfa2-3	0.0118
R3	maTT 2d	hsfa2-1	0.047																			R1	maTT 3d	hsfa2-3	0.0017
R3	maTT 2d	hsfa2-1	0.067																			R1	maTT 3d	hsfa2-3	0.0088
R3	maTT 2d	hsfa2-1	0.016																			R1	maTT 3d	hsfa2-3	0.0043
R3	maTT 2d	hsfa2-1	0.014																			R1	maTT 3d	hsfa2-3	0.0088
R3	maTT 2d	hsfa2-1	0.056																			R1	maTT 3d	hsfa2-3	0.0039
R3	maTT 2d	hsfa2-1	0.021																			R1	maTT 3d	hsfa2-3	0.0146
R3	maTT 2d	hsfa2-1	0.23																			R1	maTT 3d	hsfa2-3	0.0122
R3	maTT 2d	hsfa2-1	0.23																			R1	maTT 3d	hsfa2-3	0.0072
R3	maTT 2d	hsfa2-1	0.158																			R1	maTT 3d	hsfa2-3	0.0084
R3	maTT 2d	hsfa2-1	0.051																			R1	maTT 3d	hsfa2-3	0.0079
R3	maTT 2d	hsfa2-1	0.083																			R1	maTT 3d	hsfa2-3	0.0046
R3	maTT 2d	hsfa2-1	0.018																			R1	maTT 3d	hsfa2-3	0.0106
R3	maTT 2d	hsfa2-1	0.068																			R1	maTT 3d	hsfa2-3	0.0039
R3	maTT 2d	hsfa2-1	0.203																			R1	maTT 3d	hsfa2-3	0.0131
R3	maTT 2d	hsfa2-1	0.025																			R1	maTT 3d	hsfa2-3	0.0067
R3	maTT 2d	hsfa2-1	0.058																			R1	maTT 3d	hsfa2-3	0.0089
R3	maTT 2d	hsfa2-1	0.013																			R2	maTT 3d	Golden Promise	0.0316
R3	maTT 2d	hsfa2-1	0.023																			R2	maTT 3d	Golden Promise	0.0374
R3	maTT 2d	hsfa2-1	0.022																			R2	maTT 3d	Golden Promise	0.0141
R3	maTT 2d	hsfa2-1	0.036																			R2	maTT 3d	Golden Promise	0.0869
R3	maTT 2d	hsfa2-1	0.048																			R2	maTT 3d	Golden Promise	0.0688
R1	maTT 3d	Golden Promise	0.004																			R2	maTT 3d	Golden Promise	0.0851
R1	maTT 3d	Golden Promise	0.014																			R2	maTT 3d	Golden Promise	0.0354
R1	maTT 3d	Golden Promise	0.03																			R2	maTT 3d	Golden Promise	0.0412
R1	maTT 3d	Golden Promise	0.029																			R2	maTT 3d	Golden Promise	0.0935
R1	maTT 3d	Golden Promise	0.023																			R2	maTT 3d	Golden Promise	0.049
R1	maTT 3d	Golden Promise	0.012																			R2	maTT 3d	Golden Promise	0.0223
R1	maTT 3d	Golden Promise	0.13																			R2	maTT 3d	Golden Promise	0.0528
R1	maTT 3d	Golden Promise	0.014																			R2	maTT 3d	Golden Promise	0.0197
R1	maTT 3d	Golden Promise	0.102																			R2	maTT 3d	Golden Promise	0.021
R1	maTT 3d	Golden Promise	0.186																			R2	maTT 3d	Golden Promise	0.0143
R1	maTT 3d	Golden Promise	0.148																			R2	maTT 3d	hsfa2-3	0.0443
R1	maTT 3d	Golden Promise	0.12																			R2	maTT 3d	hsfa2-3	0.0204
R1	maTT 3d	Golden Promise	0.016																			R2	maTT 3d	hsfa2-3	0.0103
R1	maTT 3d	Golden Promise	0.14																			R2	maTT 3d	hsfa2-3	0.0061
R1	maTT 3d	Golden Promise	0.138																			R2	maTT 3d	hsfa2-3	0.0107
R2	maTT 3d	Golden Promise	0.06																			R2	maTT 3d	hsfa2-3	0.0095
R2	maTT 3d	Golden Promise	0.014																			R2	maTT 3d	hsfa2-3	0.0122
R2	maTT 3d	Golden Promise	0.029																			R2	maTT 3d	hsfa2-3	0.0055
R2	maTT 3d	Golden Promise	0.023																			R2	maTT 3d	hsfa2-3	0.0111
R2	maTT 3d	Golden Promise	0.03																			R2	maTT 3d	hsfa2-3	0.0092
R2	maTT 3d	Golden Promise	0.083																			R2	maTT 3d	hsfa2-3	0.0115
R2	maTT 3d	Golden Promise	0.091																			R2	maTT 3d	hsfa2-3	0.0067
R2	maTT 3d	Golden Promise	0.047																			R2	maTT 3d	hsfa2-3	0.0117
R2	maTT 3d	Golden Promise	0.043																			R2	maTT 3d	hsfa2-3	0.0078
R2	maTT 3d	Golden Promise	0.036																			R2	maTT 3d	hsfa2-3	0.0068
R2	maTT 3d	Golden Promise	0.04																			R2	maTT 3d	hsfa2-3	0.021
R2	maTT 3d	Golden Promise	0.035																			R2	maTT 3d	hsfa2-3	0.011
R2	maTT 3d	Golden Promise	0.036																			R2	maTT 3d	hsfa2-3	0.0111
R2	maTT 3d	Golden Promise	0.065																			R3	maTT 3d	Golden Promise	0.0448
R2	maTT 3d	Golden Promise	0.033																			R3	maTT 3d	Golden Promise	0.0798
R2	maTT 3d	Golden Promise	0.059																			R3	maTT 3d	Golden Promise	0.108
R2	maTT 3d	Golden Promise	0.03																			R3	maTT 3d	Golden Promise	0.1591
R3	maTT 3d	Golden Promise	0.016																			R3	maTT 3d	Golden Promise	0.1362
R3	maTT 3d	Golden Promise	0.033																			R3	maTT 3d	Golden Promise	0.1306
R3	maTT 3d	Golden Promise	0.056																			R3	maTT 3d	Golden Promise	0.0586
R3	maTT 3d	Golden Promise	0.031																			R3	maTT 3d	Golden Promise	0.1361
R3	maTT 3d	Golden Promise	0.041																			R3	maTT 3d	Golden Promise	0.0308
R3	maTT 3d	Golden Promise	0.018																			R3	maTT 3d	Golden Promise	0.0221
R3	maTT 3d	Golden Promise	0.033																			R3	maTT 3d	Golden Promise	0.0483
R3	maTT 3d	Golden Promise	0.042																			R3	maTT 3d	Golden Promise	0.0154
R3	maTT 3d	Golden Promise	0.052																			R3	maTT 3d	Golden Promise	0.0235
R3	maTT 3d	Golden Promise	0.032																			R3	maTT 3d	Golden Promise	0.0127
R3	maTT 3d	Golden Promise	0.323																			R3	maTT 3d	Golden Promise	0.0092
R3	maTT 3d	Golden Promise	0.243																			R3	maTT 3d	hsfa2-3	0.0233
R3	maTT 3d	Golden Promise	0.232																			R3	maTT 3d	hsfa2-3	0.0745
R3	maTT 3d	Golden Promise	0.087																			R3	maTT 3d	hsfa2-3	0.0133
R3	maTT 3d	Golden Promise	0.275																			R3	maTT 3d	hsfa2-3	0.0082
R3	maTT 3d	Golden Promise	0.19																			R3	maTT 3d	hsfa2-3	0.0091
R3	maTT 3d	Golden Promise	0.102																			R3	maTT 3d	hsfa2-3	0.0059
R3	maTT 3d	Golden Promise	0.108																			R3	maTT 3d	hsfa2-3	0.0092
R1	maTT 3d	hsfa2-1	0.032																			R3	maTT 3d	hsfa2-3	0.0131
R1	maTT 3d	hsfa2-1	0.005																			R3	maTT 3d	hsfa2-3	0.0046
R1	maTT 3d	hsfa2-1	0.021																			R3	maTT 3d	hsfa2-3	0.0096
R1	maTT 3d	hsfa2-1	0.086																			R3	maTT 3d	hsfa2-3	0.0083
R1	maTT 3d	hsfa2-1	0.012																			R3	maTT 3d	hsfa2-3	0.0085
R1	maTT 3d	hsfa2-1	0.033																			R3	maTT 3d	hsfa2-3	0.0013
R1	maTT 3d	hsfa2-1	0.016																			R3	maTT 3d	hsfa2-3	0.006
R1	maTT 3d	hsfa2-1	0.009																			R3	maTT 3d	hsfa2-3	0.0101
R1	maTT 3d	hsfa2-1	0.007
R1	maTT 3d	hsfa2-1	0.004
R1	maTT 3d	hsfa2-1	0.002
R1	maTT 3d	hsfa2-1	0.007
R1	maTT 3d	hsfa2-1	0.006
R1	maTT 3d	hsfa2-1	0.013
R1	maTT 3d	hsfa2-1	0.007
R1	maTT 3d	hsfa2-1	0.009
R1	maTT 3d	hsfa2-1	0.1
R1	maTT 3d	hsfa2-1	0.008
R1	maTT 3d	hsfa2-1	0.013
R1	maTT 3d	hsfa2-1	0.007
R1	maTT 3d	hsfa2-1	0.018
R1	maTT 3d	hsfa2-1	0.011
R1	maTT 3d	hsfa2-1	0.006
R1	maTT 3d	hsfa2-1	0.005
R1	maTT 3d	hsfa2-1	0.01
R1	maTT 3d	hsfa2-1	0.007
R1	maTT 3d	hsfa2-1	0.082
R1	maTT 3d	hsfa2-1	0.035
R1	maTT 3d	hsfa2-1	0.026
R1	maTT 3d	hsfa2-1	0.012
R1	maTT 3d	hsfa2-1	0.015
R1	maTT 3d	hsfa2-1	0.011
R2	maTT 3d	hsfa2-1	0.011
R2	maTT 3d	hsfa2-1	0.009
R2	maTT 3d	hsfa2-1	0.01
R2	maTT 3d	hsfa2-1	0.012
R2	maTT 3d	hsfa2-1	0.029
R2	maTT 3d	hsfa2-1	0.025
R2	maTT 3d	hsfa2-1	0.014
R2	maTT 3d	hsfa2-1	0.012
R2	maTT 3d	hsfa2-1	0.024
R2	maTT 3d	hsfa2-1	0.022
R2	maTT 3d	hsfa2-1	0.012
R2	maTT 3d	hsfa2-1	0.007
R2	maTT 3d	hsfa2-1	0.031
R2	maTT 3d	hsfa2-1	0.033
R2	maTT 3d	hsfa2-1	0.053
R2	maTT 3d	hsfa2-1	0.008
R2	maTT 3d	hsfa2-1	0.017
R2	maTT 3d	hsfa2-1	0.009
R2	maTT 3d	hsfa2-1	0.024
R2	maTT 3d	hsfa2-1	0.01
R2	maTT 3d	hsfa2-1	0.013
R2	maTT 3d	hsfa2-1	0.023
R2	maTT 3d	hsfa2-1	0.032
R2	maTT 3d	hsfa2-1	0.014
R2	maTT 3d	hsfa2-1	0.031
R2	maTT 3d	hsfa2-1	0.017
R2	maTT 3d	hsfa2-1	0.008
R2	maTT 3d	hsfa2-1	0.015
R2	maTT 3d	hsfa2-1	0.017
R2	maTT 3d	hsfa2-1	0.058
R2	maTT 3d	hsfa2-1	0.042
R3	maTT 3d	hsfa2-1	0.049
R3	maTT 3d	hsfa2-1	0.012
R3	maTT 3d	hsfa2-1	0.012
R3	maTT 3d	hsfa2-1	0.011
R3	maTT 3d	hsfa2-1	0.01
R3	maTT 3d	hsfa2-1	0.074
R3	maTT 3d	hsfa2-1	0.008
R3	maTT 3d	hsfa2-1	0.007
R3	maTT 3d	hsfa2-1	0.045
R3	maTT 3d	hsfa2-1	0.015
R3	maTT 3d	hsfa2-1	0.016
R3	maTT 3d	hsfa2-1	0.016
R3	maTT 3d	hsfa2-1	0.022
R3	maTT 3d	hsfa2-1	0.014
R3	maTT 3d	hsfa2-1	0.017
R3	maTT 3d	hsfa2-1	0.01
R3	maTT 3d	hsfa2-1	0.015
R3	maTT 3d	hsfa2-1	0.008
R3	maTT 3d	hsfa2-1	0.202
R3	maTT 3d	hsfa2-1	0.107
R3	maTT 3d	hsfa2-1	0.012
R3	maTT 3d	hsfa2-1	0.054
R3	maTT 3d	hsfa2-1	0.025
R3	maTT 3d	hsfa2-1	0.046
R3	maTT 3d	hsfa2-1	0.013
R3	maTT 3d	hsfa2-1	0.017
R3	maTT 3d	hsfa2-1	0.021
R3	maTT 3d	hsfa2-1	0.015
R3	maTT 3d	hsfa2-1	0.012
R3	maTT 3d	hsfa2-1	0.06
R3	maTT 3d	hsfa2-1	0.028
R3	maTT 3d	hsfa2-1	0.018
[truncated: 139 more columns]

## Sheet: Figure_4
Figure 4b-e
Genotype	bTT	aTT	2d-maTT	3d-maTT		Counts	bTT	aTT	2d-maTT	3d-maTT			aTT/NHS	bTT/NHS	2d-maTT/NHS	3d-maTT/NHS
WT	0.0290415	0.419761	0.104183	0.00631201		WT	8	8	8	8			P-value vs. WT	P-value vs. WT	P-value vs. WT	P-value vs. WT
WT	0.0909233	0.404357	0.164981	0.0362721		hsfa2-1	8	7	8	7		hsfa2-1	0.151115	0.306129	0.00303784	0.222369
WT	0.0352273	0.387411	0.23891	0.0340729		hsfa2-3	8	7	8	8		hsfa2-3	0.0132001	0.0328766	0.00016764	0.365821
WT	-0.028808	0.189073	0.30117	0.0351259		A2-OX-5	8	8	8	8		A2-OX-5	0.0927094	0.161546	0.00128173	0.149156
WT	0.00974201	0.492369	0.131363	0.0149425		A2-OX-7	8	6	7	6		A2-OX-7	0.0322174	0.000424504	0.0462023	0.0143798
WT	-0.0201908	0.462726	0.176174	0.0595038		A2-OX-2	8	8	8	8		A2-OX-2	0.000781233	5.54826e-05	0.346067	0.000336251
WT	0.0369469	0.48987	0.274609	0.0491852		hsfa3-1	8	8	8	8		hsfa3-1	0.187576	0.0625656	0.541585	0.355831
WT	0.0223562	0.41907	0.117066	0.0123664		hsfa3-3	8	8	8	8		hsfa3-3	0.00254935	0.0012104	0.00023745	0.499783
hsfa2-1	0.056955	0.377764	0.0415956	0.0669576		hsfa2-1 x hsfa3-1	8	8	8	8		hsfa2-1 hsfa3-1	0.0292613	0.0312129	5.9828e-06	0.00312433
hsfa2-1	-0.0496209	0.306043	-0.0145042	-0.0184917
hsfa2-1	0.121017	0.439045	0.117981	0.0655924
hsfa2-1	0.0667752	0.421493	0.16884	0.057373
hsfa2-1	0.03677	0.102404	-0.0470661	0.0758164
hsfa2-1	0.0171262	0.0884532	0.0123773	0.0574372
hsfa2-1	0.0649839	0.402571	0.133867	0.0379597
hsfa2-1	0.0458762		-0.00457374
hsfa2-3	0.0440794	0.463025	0.0197021	0.197902
hsfa2-3	0.0271611	0.496216	-0.0159104	0.00963609
hsfa2-3	0.070377	0.420275	-0.00725015	0.0462092
hsfa2-3	0.04558	0.627738	0.0307274	-0.210972
hsfa2-3	0.0995681	0.62308	0.0487301	-0.00697624
hsfa2-3	0.104747	0.65698	0.0396173	-0.00551883
hsfa2-3	0.0223207	0.545861	-0.0129816	-0.0632148
hsfa2-3	0.146871		-0.00102536	-0.033323
A2-OX-5	0.0737899	0.530356	0.0107724	0.0459177
A2-OX-5	0.0585524	0.433511	0.0675493	0.0457515
A2-OX-5	0.0397499	0.51993	0.0729794	-0.00855639
A2-OX-5	0.093339	0.577186	0.0813806	0.00582046
A2-OX-5	-0.0175369	0.464147	0.0650269	-0.0384972
A2-OX-5	0.0372947	0.474554	0.0467274	0.00749701
A2-OX-5	0.06424	0.410314	0.0934926	0.0253556
A2-OX-5	0.0347384	0.437328	0.03049	0.0177561
A2-OX-7	0.190059	0.400554	1.15215	0.0780567
A2-OX-7	0.19437	0.991595	0.388792	0.0550009
A2-OX-7	0.271874	0.471018	0.901522	0.0590221
A2-OX-7	0.390233
A2-OX-7	0.389631	0.902323	0.379756	0.0511264
A2-OX-7	0.703539	0.5863	0.733901	0.11789
A2-OX-7	0.455883	0.876898	2.68937	0.13614
A2-OX-7	0.455193		0.473905
A2-OX-2	0.310143	0.69165	0.250871	0.221584
A2-OX-2	0.463262	0.592241	0.320573	0.182009
A2-OX-2	0.359992	0.842335	0.211283	0.0895174
A2-OX-2	0.274847	0.84834	0.175242	0.173206
A2-OX-2	0.36887	0.518135	0.171506	0.0728
A2-OX-2	0.489016	0.730939	0.221434	0.136929
A2-OX-2	0.134814	0.489861	0.169077	0.229403
A2-OX-2	0.273937	0.622596	0.23908	0.129253
hsfa3-1	0.0809563	0.421852	0.134784	0.11249
hsfa3-1	0.0554886	0.441648	0.259759	0.122789
hsfa3-1	0.028211	0.497982	0.122721	0.0426549
hsfa3-1	0.113668	0.472841	0.100332	0.0662469
hsfa3-1	0.0140693	0.557345	0.197474	0.0125908
hsfa3-1	0.0996021	1.59621	0.12416	0.000646051
hsfa3-1	0.0773615	0.562158	0.133784	0.0319836
hsfa3-1	0.0134147	0.394517	0.26137	0.000122622
hsfa3-3	0.124521	0.679644	-0.0143375	0.00471351
hsfa3-3	0.106041	0.496375	0.00497518	0.0325965
hsfa3-3	0.0790233	0.531185	0.0322414	0.0672857
hsfa3-3	0.0581695	0.626933	0.026978	0.00808867
hsfa3-3	0.110205	0.526004	0.00976188	0.0165075
hsfa3-3	0.120807	0.552158	0.0156474	0.0436565
hsfa3-3	0.0674751	0.563412	0.0104403	0.0322018
hsfa3-3	0.0544646	0.522055	0.0210536	0.1345
a2Xa3	0.113282	0.491426	-0.0300623	0.00340711
a2Xa3	0.0998513	0.644636	0.0218268	0.00630777
a2Xa3	-0.0471575	0.489976	-0.0228687	0.000126316
a2Xa3	0.0974571	0.528471	0.015223	-0.0136732
a2Xa3	0.134035	0.740352	-0.0690726	0.0215548
a2Xa3	0.0349024	0.478788	-0.12795	-0.0125173
a2Xa3	0.139752	0.459942	-0.0941755	0.0147736
a2Xa3	0.105643	0.421306	-0.136774	-0.00349465

## Sheet: Figure_5
Figure 5h
p values (KS-test)	A. thaliana	Barley 2022	Barley 2025
A. thaliana	1	5.484667e-08	5.495748e-09
Barley 2022	5.484667e-08	1	5.651455e-01
Barley 2025	5.495748e-09	5.651455e-01	1

## Sheet: Figure 6
Figure 6b							Figure 6d								Figure 6e
Category	Condition	Term	Count	%	P.Value (FDR corrected)		Category	Condition	Term	Count	%	P.Value (FDR corrected)			p values KS-test
Upregulated	T	response to heat	34	2.8	6.7e-27		Downregulated	T	regulation of DNA-templated transcription	117	6.7	1.3e-07			[1] 1 --- Exp 2 WT PT/N down --- TvsN
Upregulated	T	protein folding	43	3.6	8.4e-24		Downregulated	T	chlorophyll biosynthetic process	9	0.5	0.011			WT hsfa2 hsfa3 hsfa2hsfa3
Upregulated	T	protein complex oligomerization	19	1.6	3.4e-19		Downregulated	T	response to auxin	17	1	0.039			WT 1.000000e+00 1.030504e-14 3.640560e-08 2.359376e-16
Upregulated	T	response to hydrogen peroxide	20	1.7	1.1e-16		Downregulated	T	transmembrane transport	45	2.6	0.044			hsfa2 1.030504e-14 1.000000e+00 1.036148e-05 1.028677e-05
Upregulated	T	response to salt stress	26	2.2	3.6e-14		Downregulated	PT	regulation of DNA-templated transcription	148	7.3	1.2e-13			hsfa3 3.640560e-08 1.036148e-05 1.000000e+00 4.863947e-03
Upregulated	T	protein refolding	19	1.6	2.8e-11		Downregulated	PT	response to auxin	24	1.2	4.1e-05			hsfa2hsfa3 2.359376e-16 1.028677e-05 4.863947e-03 1.000000e+00
Upregulated	T	chaperone cofactor-dependent protein refolding	16	1.3	7.1e-08		Downregulated	PT	response to other organism	56	2.8	0.0011			[1] 2 --- Exp 2 WT PT/N down --- PTvsN
Upregulated	T	cellular response to heat	12	1	3.1e-06		Downregulated	PT	protein phosphorylation	109	5.4	0.0051			WT hsfa2 hsfa3 hsfa2hsfa3
Upregulated	T	cellular response to unfolded protein	10	0.8	8.3e-06		Downregulated	PT	defense response to other organism	42	2.1	0.0058			WT 1.000000e+00 7.736965e-58 5.088762e-40 2.297539e-84
Upregulated	T	protein stabilization	9	0.7	3.6e-05		Downregulated	PT	leaf senescence	9	0.4	0.012			hsfa2 7.736965e-58 1.000000e+00 1.475404e-13 1.171294e-06
Upregulated	T	response to abscisic acid	13	1.1	0.0022		Downregulated	PT	response to hormone	11	0.5	0.018			hsfa3 5.088762e-40 1.475404e-13 1.000000e+00 5.173758e-27
Upregulated	T	endoplasmic reticulum unfolded protein response	7	0.6	0.016		Downregulated	PT	transmembrane transport	50	2.5	0.02			hsfa2hsfa3 2.297539e-84 1.171294e-06 5.173758e-27 1.000000e+00
Upregulated	T	mRNA splicing, via spliceosome	15	1.2	0.023										[1] 3 --- Exp 2 WT PT/N down --- PTvsT
Upregulated	PT	response to heat	34	2.7	2.8e-26										WT hsfa2 hsfa3 hsfa2hsfa3
Upregulated	PT	protein folding	42	3.4	5e-22										WT 1.000000e+00 7.295412e-24 7.614691e-12 1.631142e-86
Upregulated	PT	protein complex oligomerization	19	1.5	7.8e-19										hsfa2 7.295412e-24 1.000000e+00 5.796913e-07 9.048027e-24
Upregulated	PT	response to hydrogen peroxide	20	1.6	2.6e-16										hsfa3 7.614691e-12 5.796913e-07 1.000000e+00 4.148065e-39
Upregulated	PT	response to salt stress	25	2	1.1e-12										hsfa2hsfa3 1.631142e-86 9.048027e-24 4.148065e-39 1.000000e+00
Upregulated	PT	protein refolding	20	1.6	4.4e-12										[1] 4 --- Exp 1 WT PT/N down --- Tvs N
Upregulated	PT	chaperone cofactor-dependent protein refolding	16	1.3	1.3e-07										WT hsfa2 hsfa3
Upregulated	PT	cellular response to heat	12	1	5e-06										WT 1.000000e+00 4.303479e-09 8.108523e-58
Upregulated	PT	cellular response to unfolded protein	10	0.8	1.3e-05										hsfa2 4.303479e-09 1.000000e+00 3.514278e-87
Upregulated	PT	mRNA splicing, via spliceosome	15	1.2	0.047										hsfa3 8.108523e-58 3.514278e-87 1.000000e+00
															[1] 5 --- Exp 1 WT PT/N down --- PTvsN
															WT hsfa2 hsfa3
															WT 1.000000e+00 1.846682e-68 4.091255e-198
															hsfa2 1.846682e-68 1.000000e+00 2.669351e-36
															hsfa3 4.091255e-198 2.669351e-36 1.000000e+00
															[1] 6 --- Exp 1 WT PT/N down --- PTvsT
															WT hsfa2 hsfa3
															WT 1.000000e+00 2.989292e-68 9.638329e-32
															hsfa2 2.989292e-68 1.000000e+00 6.061920e-09
															hsfa3 9.638329e-32 6.061920e-09 1.000000e+00
															[1] 7 --- Exp 2 WT PT/N up --- TvsN
															WT hsfa2 hsfa3 hsfa2hsfa3
															WT 1.0000000000 0.01142091 0.0003234476 0.030474173
															hsfa2 0.0114209143 1.00000000 0.0213478209 0.739297991
															hsfa3 0.0003234476 0.02134782 1.0000000000 0.002896121
															hsfa2hsfa3 0.0304741734 0.73929799 0.0028961208 1.000000000
															[1] 8 --- Exp 2 WT PT/N up --- PTvsN
															WT hsfa2 hsfa3 hsfa2hsfa3
															WT 1.000000e+00 2.166976e-17 2.409888e-31 1.201130e-18
															hsfa2 2.166976e-17 1.000000e+00 3.840880e-05 6.723660e-01
															hsfa3 2.409888e-31 3.840880e-05 1.000000e+00 5.567625e-05
															hsfa2hsfa3 1.201130e-18 6.723660e-01 5.567625e-05 1.000000e+00
															[1] 9 --- Exp 2 WT PT/N up --- PTvsT
															WT hsfa2 hsfa3 hsfa2hsfa3
															WT 1.000000e+00 1.772591e-16 4.198199e-44 5.354337e-40
															hsfa2 1.772591e-16 1.000000e+00 2.166976e-17 1.284852e-13
															hsfa3 4.198199e-44 2.166976e-17 1.000000e+00 2.710859e-02
															hsfa2hsfa3 5.354337e-40 1.284852e-13 2.710859e-02 1.000000e+00
															[1] 10 --- Exp 1 WT PT/N up --- TvsN
															WT hsfa2 hsfa3
															WT 1.000000e+00 4.002311e-05 0.009576804
															hsfa2 4.002311e-05 1.000000e+00 0.041407094
															hsfa3 9.576804e-03 4.140709e-02 1.000000000
															[1] 11 --- Exp 1 WT PT/N up --- PTvsN
															WT hsfa2 hsfa3
															WT 1.000000e+00 9.267081e-38 8.096225e-49
															hsfa2 9.267081e-38 1.000000e+00 9.343408e-02
															hsfa3 8.096225e-49 9.343408e-02 1.000000e+00
															[1] 12 --- Exp 1 WT PT/N up --- PTvsT
															WT hsfa2 hsfa3
															WT 1.000000e+00 1.029336e-42 2.611712e-49
															hsfa2 1.029336e-42 1.000000e+00 1.855889e-05
															hsfa3 2.611712e-49 1.855889e-05 1.000000e+00

## Sheet: Figure_7
Figure 7a																Figure 7b							Figure 7c													Figure 7d									Figure 7f
		HvHSFA2			Housekeeping genes
		Ct values - 7HG0717290			Ct values - 6HG0593680			Ct values - 3HG0265800			Ct values - 6HG0574880												Biological replicate	Treatment	Genotype	Dry weight			WT			A2-OX #7						WT			A2-OX #7				Biological replicate	Treatment	Genotype	Dry weight
		Replicate 1	Replicate 2	Replicate 3	Replicate 1	Replicate 2	Replicate 3	Replicate 1	Replicate 2	Replicate 3	Replicate 1	Replicate 2	Replicate 3										R1	NHS	WT	0.4861		Counts (n)	Replicate 1	Replicate 2	Replicate 3	Replicate 1	Replicate 2	Replicate 3		Counts (n)		Replicate 1	Replicate 2	Replicate 3	Replicate 1	Replicate 2	Replicate 3		R1	NHS	WT	0.426
	GP	30.03	29.5567	30.2133	29.0533	28.8633	29.3433	25.9333	26.0933	26.18	28.2233	28.4867	28.6267										R1	NHS	WT	0.7123		NHS	19	19	19	18	12	13		NHS	Alive	19	19	19	17	12	12		R1	NHS	WT	0.325
HSFA2-HA Ox	#2	23.3233	23.58	24.55	33.5067	34.11	35.01	33.16	32.2233	32.4833	34.195	34.8233	35.52										R1	NHS	WT	0.6013		HS	20	20	17	15	16	18			Dead	0	0	0	1	0	1		R1	NHS	WT	0.424
	#4	26.3167	23.58	34.36	32.79	32.925	34.52	30.75	30.8133	31.8	32.2267	32.04	35.465										R1	NHS	WT	0.5818		aTT	20	18	19	18	19	16		HS	Alive	0	0	1	14	12	17		R1	NHS	WT	0.232
	#5	32.6233	32.28	31.4767	29.9433	29.2867	29.88	27.3433	27.28	27.46	29.4767	29.4833	28.87										R1	NHS	WT	0.4769		maTT 2d	20	19	18	16	18	20			Dead	20	20	17	2	4	1		R1	NHS	WT	0.197
	#7	21.7467	21.6067	21.5867	29.7167	30.04	30.41	27.05	27.0833	26.18	28.6067	28.5733	28.7667										R1	NHS	WT	0.5725		maTT 3d	18	19	18	16	16	18		aTT	Alive	20	18	19	18	19	16		R1	NHS	WT	0.646
																							R1	NHS	WT	0.539											Dead	0	0	0	0	0	0		R1	NHS	WT	0.481
		Ct values normalized on Housekeeping genes																					R1	NHS	WT	0.527		Sum of replicates (n)								maTT 2d	Alive	15	19	7	15	18	20		R1	NHS	WT	0.36
		Replicate 1	Replicate 2	Replicate 3	Average	Std.Error	Pvalue (vs GP)																R1	NHS	WT	0.5152			WT	A2-OX#7							Dead	5	0	11	1	0	0		R1	NHS	WT	0.442
	GP	0.204004	0.298909	0.22324	0.242051	0.0289663																	R1	NHS	WT	0.5791		NHS	57	43						maTT 3d	Alive	12	13	4	15	15	18		R1	NHS	WT	0.479
HSFA2-HA Ox	#2	1258.27	1127.48	883.924	1089.89	109.686	0.000576538																R1	NHS	WT	0.6092		HS	57	49							Dead	6	6	14	1	0	0		R1	NHS	WT	0.402
	#4	48.6901	325.409	0.741405	124.947	101.182	0.28526																R1	NHS	WT	0.5868		aTT	57	53															R1	NHS	WT	0.52
	#5	0.0768281	0.08266	0.149685	0.103058	0.0233743	0.509167																R1	NHS	WT	0.6302		maTT 2d	57	54							WT			A2-OX #7					R1	NHS	A2-OX #2	0.116
	#7	104.772	124.404	116.611	115.262	5.70719	3.57826e-05																R1	NHS	WT	0.5041		maTT 3d	55	50						%Survival	Replicate 1	Replicate 2	Replicate 3	Replicate 1	Replicate 2	Replicate 3			R1	NHS	A2-OX #2	0.148
																							R1	NHS	WT	0.7054										NHS	1	1	1	0.944444	1	0.923077			R1	NHS	A2-OX #2	0.148
		Fold change (normalized on GP)																					R2	NHS	WT	0.9124										HS	0	0	0.0555556	0.875	0.75	0.944444			R1	NHS	A2-OX #2	0.12
		Replicate 1	Replicate 2	Replicate 3	Average	Std.Error																	R2	NHS	WT	0.851		p-value	GP vs A2-OX #7							aTT	1	1	1	1	1	1			R1	NHS	A2-OX #2	0.15
	GP	1	1	1	1	0																	R2	NHS	WT	0.4881		NHS	< 2.2e-16							maTT 2d	0.75	1	0.388889	0.9375	1	1			R1	NHS	A2-OX #2	0.11
HSFA2-HA Ox	#2	6167.87	3771.99	3959.52	4633.13	769.276																	R2	NHS	WT	0.4513		HS	1.617e-09							maTT 3d	0.666667	0.684211	0.222222	0.9375	1	1			R1	NHS	A2-OX #2	0.105
	#4	238.673	1088.66	3.32111	443.55	329.631																	R2	NHS	WT	0.3809		aTT	< 2.2e-16																R1	NHS	A2-OX #2	0.108
	#5	0.376602	0.276539	0.670511	0.441217	0.11823																	R2	NHS	WT	0.6454		maTT 2d	0.508							Counts for Fisher test									R1	NHS	A2-OX #2	0.112
	#7	513.58	416.194	522.356	484.043	34.0192																	R2	NHS	WT	0.5364		maTT 3d	2.967e-10							Genotype	Treatment	Alive	Dead						R1	NHS	A2-OX #2	0.109
																							R2	NHS	WT	0.5749										Golden Promise	NHS	57	0						R1	HS	WT	0.012
																							R2	NHS	WT	0.4335										Golden Promise	HS	1	57						R1	HS	WT	0.012
																							R2	NHS	WT	0.5348										Golden Promise	aTT	57	0						R1	HS	WT	0.013
																							R2	NHS	WT	0.6603										Golden Promise	maTT 2d	41	16						R1	HS	WT	0.014
																							R2	NHS	WT	0.6042										Golden Promise	maTT 3d	29	26						R1	HS	WT	0.006
																							R2	NHS	WT	0.5951										HSFA2-3HA #7	NHS	41	2						R1	HS	WT	0.013
																							R2	NHS	WT	0.5318										HSFA2-3HA #7	HS	43	7						R1	HS	WT	0.012
																							R2	NHS	WT	0.7148										HSFA2-3HA #7	aTT	53	0						R1	HS	WT	0.02
																							R2	NHS	WT	0.5687										HSFA2-3HA #7	maTT 2d	53	1						R1	HS	WT	0.018
																							R2	NHS	WT	0.514										HSFA2-3HA #7	maTT 3d	48	1						R1	HS	WT	0.017
																							R2	NHS	WT	0.5083																			R1	HS	WT	0.016
																							R2	NHS	WT	0.5753																			R1	HS	WT	0.007
																							R3	NHS	WT	0.5206																			R1	HS	WT	0.009
																							R3	NHS	WT	0.6442										p-value	GP vs A2-OX #7								R1	HS	WT	0.009
																							R3	NHS	WT	0.4762										NHS	0.1824								R1	HS	WT	0.009
																							R3	NHS	WT	0.4918										HS	< 2.2e-16								R1	HS	A2-OX #2	0.048
																							R3	NHS	WT	0.5617										aTT	1								R1	HS	A2-OX #2	0.032
																							R3	NHS	WT	0.4851										maTT 2d	9.907e-05								R1	HS	A2-OX #2	0.041
																							R3	NHS	WT	0.5814										maTT 3d	4.228e-08								R1	HS	A2-OX #2	0.054
																							R3	NHS	WT	0.5526																			R1	HS	A2-OX #2	0.059
																							R3	NHS	WT	0.4989																			R1	HS	A2-OX #2	0.045
																							R3	NHS	WT	0.242																			R1	HS	A2-OX #2	0.047
																							R3	NHS	WT	0.4918																			R1	HS	A2-OX #2	0.03
																							R3	NHS	WT	0.5776																			R1	HS	A2-OX #2	0.061
																							R3	NHS	WT	0.5206																			R1	HS	A2-OX #2	0.024
																							R3	NHS	WT	0.5037																			R1	HS	A2-OX #2	0.026
																							R3	NHS	WT	0.4686																			R1	HS	A2-OX #2	0.066
																							R3	NHS	WT	0.5895																			R1	HS	A2-OX #2	0.021
																							R3	NHS	WT	0.4067																			R1	HS	A2-OX #2	0.015
																							R3	NHS	WT	0.4448																			R1	HS	A2-OX #2	0.073
																							R3	NHS	WT	0.5053																			R1	HS	A2-OX #2	0.053
																							R1	NHS	A2-OX #7	0.2534																			R1	HS	A2-OX #2	0.034
																							R1	NHS	A2-OX #7	0.327																			R1	HS	A2-OX #2	0.082
																							R1	NHS	A2-OX #7	0.3081																			R1	aTT	WT	0.279
																							R1	NHS	A2-OX #7	0.3328																			R1	aTT	WT	0.281
																							R1	NHS	A2-OX #7	0.4612																			R1	aTT	WT	0.257
																							R1	NHS	A2-OX #7	0.2578																			R1	aTT	WT	0.293
																							R1	NHS	A2-OX #7	0.2959																			R1	aTT	WT	0.325
																							R1	NHS	A2-OX #7	0.3034																			R1	aTT	WT	0.338
																							R1	NHS	A2-OX #7	0.3614																			R1	aTT	WT	0.304
																							R1	NHS	A2-OX #7	0.4172																			R1	aTT	WT	0.408
																							R1	NHS	A2-OX #7	0.325																			R1	aTT	WT	0.205
																							R1	NHS	A2-OX #7	0.3868																			R1	aTT	WT	0.199
																							R1	NHS	A2-OX #7	0.3427																			R1	aTT	WT	0.058
																							R1	NHS	A2-OX #7	0.2142																			R1	aTT	WT	0.254
																							R1	NHS	A2-OX #7	0.3286																			R1	aTT	WT	0.351
																							R1	NHS	A2-OX #7	0.2671																			R1	aTT	WT	0.231
																							R1	NHS	A2-OX #7	0.3424																			R1	aTT	WT	0.313
																							R1	NHS	A2-OX #7	0.0042																			R1	aTT	A2-OX #2	0.082
																							R2	NHS	A2-OX #7	0.3755																			R1	aTT	A2-OX #2	0.097
																							R2	NHS	A2-OX #7	0.3406																			R1	aTT	A2-OX #2	0.081
																							R2	NHS	A2-OX #7	0.2725																			R1	aTT	A2-OX #2	0.087
																							R2	NHS	A2-OX #7	0.2811																			R1	aTT	A2-OX #2	0.132
																							R2	NHS	A2-OX #7	0.3527																			R1	aTT	A2-OX #2	0.015
																							R2	NHS	A2-OX #7	0.3388																			R1	aTT	A2-OX #2	0.104
																							R2	NHS	A2-OX #7	0.3172																			R1	aTT	A2-OX #2	0.094
																							R2	NHS	A2-OX #7	0.253																			R1	aTT	A2-OX #2	0.093
																							R2	NHS	A2-OX #7	0.4222																			R1	aTT	A2-OX #2	0.017
																							R2	NHS	A2-OX #7	0.2997																			R1	aTT	A2-OX #2	0.035
																							R2	NHS	A2-OX #7	0.2903																			R1	aTT	A2-OX #2	0.103
																							R2	NHS	A2-OX #7	0.2805																			R1	aTT	A2-OX #2	0.092
																							R3	NHS	A2-OX #7	0.4084																			R1	aTT	A2-OX #2	0.081
																							R3	NHS	A2-OX #7	0.3559																			R1	aTT	A2-OX #2	0.144
																							R3	NHS	A2-OX #7	0.3661																			R1	maTT 2d	WT	0.213
																							R3	NHS	A2-OX #7	0.2508																			R1	maTT 2d	WT	0.14
																							R3	NHS	A2-OX #7	0.4604																			R1	maTT 2d	WT	0.122
																							R3	NHS	A2-OX #7	0.3182																			R1	maTT 2d	WT	0.149
																							R3	NHS	A2-OX #7	0.3573																			R1	maTT 2d	WT	0.16
																							R3	NHS	A2-OX #7	0.3714																			R1	maTT 2d	WT	0.2
																							R3	NHS	A2-OX #7	0.2947																			R1	maTT 2d	WT	0.187
																							R3	NHS	A2-OX #7	0.4982																			R1	maTT 2d	WT	0.086
																							R3	NHS	A2-OX #7	0.394																			R1	maTT 2d	WT	0.107
																							R3	NHS	A2-OX #7	0.2514																			R1	maTT 2d	WT	0.132
																							R3	NHS	A2-OX #7	0.0101																			R1	maTT 2d	WT	0.084
																							R1	HS	WT	0.0115																			R1	maTT 2d	WT	0.146
																							R1	HS	WT	0.009																			R1	maTT 2d	A2-OX #2	0.108
																							R1	HS	WT	0.0154																			R1	maTT 2d	A2-OX #2	0.072
																							R1	HS	WT	0.0229																			R1	maTT 2d	A2-OX #2	0.094
																							R1	HS	WT	0.0167																			R1	maTT 2d	A2-OX #2	0.082
																							R1	HS	WT	0.0093																			R1	maTT 2d	A2-OX #2	0.097
																							R1	HS	WT	0.0139																			R1	maTT 2d	A2-OX #2	0.073
																							R1	HS	WT	0.0153																			R1	maTT 2d	A2-OX #2	0.022
																							R1	HS	WT	0.0173																			R1	maTT 2d	A2-OX #2	0.065
																							R1	HS	WT	0.013																			R1	maTT 2d	A2-OX #2	0.066
																							R1	HS	WT	0.0225																			R1	maTT 2d	A2-OX #2	0.089
																							R1	HS	WT	0.0049																			R1	maTT 2d	A2-OX #2	0.07
																							R1	HS	WT	0.0126																			R1	maTT 2d	A2-OX #2	0.065
																							R1	HS	WT	0.0192																			R1	maTT 2d	A2-OX #2	0.055
																							R1	HS	WT	0.0122																			R1	maTT 2d	A2-OX #2	0.077
																							R1	HS	WT	0.0208																			R1	maTT 2d	A2-OX #2	0.121
																							R1	HS	WT	0.0118																			R1	maTT 2d	A2-OX #2	0.046
																							R1	HS	WT	0.0118																			R1	maTT 3d	WT	0.015
																							R1	HS	WT	0.0154																			R1	maTT 3d	WT	0.024
																							R1	HS	WT	0.01																			R1	maTT 3d	WT	0.06
																							R2	HS	WT	0.0184																			R1	maTT 3d	WT	0.033
																							R2	HS	WT	0.0195																			R1	maTT 3d	WT	0.034
																							R2	HS	WT	0.0188																			R1	maTT 3d	WT	0.05
																							R2	HS	WT	0.0298																			R1	maTT 3d	WT	0.025
																							R2	HS	WT	0.0147																			R1	maTT 3d	WT	0.073
																							R2	HS	WT	0.0154																			R1	maTT 3d	WT	0.005
																							R2	HS	WT	0.011																			R1	maTT 3d	WT	0.047
																							R2	HS	WT	0.0207																			R1	maTT 3d	WT	0.045
																							R2	HS	WT	0.0118																			R1	maTT 3d	WT	0.011
																							R2	HS	WT	0.0144																			R1	maTT 3d	A2-OX #2	0.049
																							R2	HS	WT	0.013																			R1	maTT 3d	A2-OX #2	0.038
																							R2	HS	WT	0.0098																			R1	maTT 3d	A2-OX #2	0.044
																							R2	HS	WT	0.0204																			R1	maTT 3d	A2-OX #2	0.059
																							R2	HS	WT	0.0112																			R1	maTT 3d	A2-OX #2	0.004
																							R2	HS	WT	0.0113																			R1	maTT 3d	A2-OX #2	0.017
																							R2	HS	WT	0.0066																			R1	maTT 3d	A2-OX #2	0.039
																							R2	HS	WT	0.0128																			R1	maTT 3d	A2-OX #2	0.004
																							R2	HS	WT	0.0124																			R1	maTT 3d	A2-OX #2	0.01
																							R2	HS	WT	0.0111																			R1	maTT 3d	A2-OX #2	0.029
																							R2	HS	WT	0.0117																			R1	maTT 3d	A2-OX #2	0.043
																							R3	HS	WT	0.0094																			R1	maTT 3d	A2-OX #2	0.041
																							R3	HS	WT	0.0055																			R1	maTT 3d	A2-OX #2	0.044
																							R3	HS	WT	0.0191																			R1	maTT 3d	A2-OX #2	0.034
																							R3	HS	WT	0.0078																			R1	maTT 3d	A2-OX #2	0.006
																							R3	HS	WT	0.0128																			R1	maTT 3d	A2-OX #2	0.008
																							R3	HS	WT	0.021																			R1	maTT 3d	A2-OX #2	0.059
																							R3	HS	WT	0.0074																			R2	NHS	WT	0.304
																							R3	HS	WT	0.0127																			R2	NHS	WT	0.279
																							R3	HS	WT	0.0015																			R2	NHS	WT	0.239
																							R3	HS	WT	0.0167																			R2	NHS	WT	0.395
																							R3	HS	WT	0.0025																			R2	NHS	WT	0.302
																							R3	HS	WT	0.0144																			R2	NHS	WT	0.31
																							R3	HS	WT	0.0131																			R2	NHS	WT	0.265
																							R3	HS	WT	0.0096																			R2	NHS	WT	0.332
																							R3	HS	WT	0.0109																			R2	NHS	WT	0.358
																							R3	HS	WT	0.0139																			R2	NHS	WT	0.375
																							R3	HS	WT	0.0698																			R2	NHS	WT	0.308
																							R1	HS	A2-OX #7	0.1728																			R2	NHS	WT	0.314
																							R1	HS	A2-OX #7	0.0924																			R2	NHS	WT	0.363
																							R1	HS	A2-OX #7	0.1642																			R2	NHS	WT	0.304
																							R1	HS	A2-OX #7	0.1208																			R2	NHS	WT	0.35
																							R1	HS	A2-OX #7	0.0182																			R2	NHS	A2-OX #2	0.107
																							R1	HS	A2-OX #7	0.0621																			R2	NHS	A2-OX #2	0.116
																							R1	HS	A2-OX #7	0.0109																			R2	NHS	A2-OX #2	0.082
																							R1	HS	A2-OX #7	0.0043																			R2	NHS	A2-OX #2	0.119
																							R1	HS	A2-OX #7	0.2187																			R2	NHS	A2-OX #2	0.071
																							R1	HS	A2-OX #7	0.0868																			R2	NHS	A2-OX #2	0.108
																							R1	HS	A2-OX #7	0.1562																			R2	NHS	A2-OX #2	0.108
																							R1	HS	A2-OX #7	0.0936																			R2	NHS	A2-OX #2	0.098
																							R1	HS	A2-OX #7	0.604																			R2	NHS	A2-OX #2	0.136
																							R1	HS	A2-OX #7	0.0241																			R2	NHS	A2-OX #2	0.139
																							R1	HS	A2-OX #7	0.1024																			R2	NHS	A2-OX #2	0.149
																							R2	HS	A2-OX #7	0.1388																			R2	NHS	A2-OX #2	0.142
																							R2	HS	A2-OX #7	0.1527																			R2	NHS	A2-OX #2	0.112
																							R2	HS	A2-OX #7	0.0834																			R2	HS	WT	0.013
																							R2	HS	A2-OX #7	0.1382																			R2	HS	WT	0.012
																							R2	HS	A2-OX #7	0.1419																			R2	HS	WT	0.008
																							R2	HS	A2-OX #7	0.0759																			R2	HS	WT	0.008
																							R2	HS	A2-OX #7	0.0832																			R2	HS	WT	0.018
																							R2	HS	A2-OX #7	0.1012																			R2	HS	WT	0.02
																							R2	HS	A2-OX #7	0.1201																			R2	HS	WT	0.004
																							R2	HS	A2-OX #7	0.2228																			R2	HS	WT	0.022
																							R2	HS	A2-OX #7	0.1278																			R2	HS	WT	0.003
																							R2	HS	A2-OX #7	0.0881																			R2	HS	WT	0.009
																							R2	HS	A2-OX #7	0.0204																			R2	HS	WT	0.008
																							R2	HS	A2-OX #7	0.0107																			R2	HS	WT	0.007
																							R2	HS	A2-OX #7	0.0069																			R2	HS	WT	0.003
																							R2	HS	A2-OX #7	0.0081																			R2	HS	WT	0.005
																							R3	HS	A2-OX #7	0.1888																			R2	HS	WT	0.001
																							R3	HS	A2-OX #7	0.2745																			R2	HS	WT	0.001
																							R3	HS	A2-OX #7	0.1894																			R2	HS	WT	0.002
																							R3	HS	A2-OX #7	0.2839																			R2	HS	A2-OX #2	0.063
																							R3	HS	A2-OX #7	0.2086																			R2	HS	A2-OX #2	0.046
																							R3	HS	A2-OX #7	0.1712																			R2	HS	A2-OX #2	0.032
																							R3	HS	A2-OX #7	0.1893																			R2	HS	A2-OX #2	0.06
																							R3	HS	A2-OX #7	0.1425																			R2	HS	A2-OX #2	0.09
																							R3	HS	A2-OX #7	0.1168																			R2	HS	A2-OX #2	0.06
																							R3	HS	A2-OX #7	0.2058																			R2	HS	A2-OX #2	0.051
																							R3	HS	A2-OX #7	0.1689																			R2	HS	A2-OX #2	0.012
																							R3	HS	A2-OX #7	0.1061																			R2	HS	A2-OX #2	0.035
																							R3	HS	A2-OX #7	0.1555																			R2	HS	A2-OX #2	0.001
																							R3	HS	A2-OX #7	0.0398																			R2	HS	A2-OX #2	0.036
																							R3	HS	A2-OX #7	0.0499																			R2	HS	A2-OX #2	0.008
																							R3	HS	A2-OX #7	0.0142																			R2	HS	A2-OX #2	0.022
																							R3	HS	A2-OX #7	0.0262																			R2	HS	A2-OX #2	0.042
																							R3	HS	A2-OX #7	0.0178																			R2	HS	A2-OX #2	0.015
																							R1	aTT	WT	0.2651																			R2	HS	A2-OX #2	0.007
																							R1	aTT	WT	0.447																			R2	HS	A2-OX #2	0.005
																							R1	aTT	WT	0.4584																			R2	HS	A2-OX #2	0.002
																							R1	aTT	WT	0.4082																			R2	aTT	WT	0.201
																							R1	aTT	WT	0.2857																			R2	aTT	WT	0.312
																							R1	aTT	WT	0.4592																			R2	aTT	WT	0.253
																							R1	aTT	WT	0.4101																			R2	aTT	WT	0.15
																							R1	aTT	WT	0.4985																			R2	aTT	WT	0.213
																							R1	aTT	WT	0.4486																			R2	aTT	WT	0.248
																							R1	aTT	WT	0.3985																			R2	aTT	WT	0.263
																							R1	aTT	WT	0.4259																			R2	aTT	WT	0.243
																							R1	aTT	WT	0.5248																			R2	aTT	WT	0.4
																							R1	aTT	WT	0.4501																			R2	aTT	WT	0.346
																							R1	aTT	WT	0.4515																			R2	aTT	WT	0.329
																							R1	aTT	WT	0.4275																			R2	aTT	WT	0.312
																							R1	aTT	WT	0.2784																			R2	aTT	WT	0.326
																							R1	aTT	WT	0.3758																			R2	aTT	A2-OX #2	0.079
																							R1	aTT	WT	0.3508																			R2	aTT	A2-OX #2	0.142
																							R1	aTT	WT	0.4462																			R2	aTT	A2-OX #2	0.084
																							R1	aTT	WT	0.4444																			R2	aTT	A2-OX #2	0.109
																							R2	aTT	WT	0.6651																			R2	aTT	A2-OX #2	0.075
																							R2	aTT	WT	0.5756																			R2	aTT	A2-OX #2	0.065
																							R2	aTT	WT	0.4225																			R2	aTT	A2-OX #2	0.131
																							R2	aTT	WT	0.5135																			R2	aTT	A2-OX #2	0.063
																							R2	aTT	WT	0.5345																			R2	aTT	A2-OX #2	0.09
																							R2	aTT	WT	0.4876																			R2	aTT	A2-OX #2	0.099
																							R2	aTT	WT	0.5541																			R2	aTT	A2-OX #2	0.117
																							R2	aTT	WT	0.4992																			R2	aTT	A2-OX #2	0.084
																							R2	aTT	WT	0.3611																			R2	aTT	A2-OX #2	0.12
																							R2	aTT	WT	0.4064																			R2	aTT	A2-OX #2	0.093
																							R2	aTT	WT	0.6177																			R2	aTT	A2-OX #2	0.089
																							R2	aTT	WT	0.626																			R2	maTT 2d	WT	0.083
																							R2	aTT	WT	0.5381																			R2	maTT 2d	WT	0.121
																							R2	aTT	WT	0.5412																			R2	maTT 2d	WT	0.101
																							R2	aTT	WT	0.58																			R2	maTT 2d	WT	0.116
																							R2	aTT	WT	0.3699																			R2	maTT 2d	WT	0.123
																							R2	aTT	WT	0.6331																			R2	maTT 2d	WT	0.152
																							R2	aTT	WT	0.0255																			R2	maTT 2d	WT	0.13
																							R3	aTT	WT	0.327																			R2	maTT 2d	WT	0.099
																							R3	aTT	WT	0.3419																			R2	maTT 2d	WT	0.129
																							R3	aTT	WT	0.3726																			R2	maTT 2d	WT	0.118
																							R3	aTT	WT	0.3003																			R2	maTT 2d	WT	0.189
																							R3	aTT	WT	0.5073																			R2	maTT 2d	WT	0.134
																							R3	aTT	WT	0.4582																			R2	maTT 2d	WT	0.176
																							R3	aTT	WT	0.3828																			R2	maTT 2d	WT	0.198
																							R3	aTT	WT	0.5313																			R2	maTT 2d	A2-OX #2	0.049
																							R3	aTT	WT	0.4392																			R2	maTT 2d	A2-OX #2	0.101
																							R3	aTT	WT	0.4071																			R2	maTT 2d	A2-OX #2	0.066
																							R3	aTT	WT	0.3587																			R2	maTT 2d	A2-OX #2	0.108
																							R3	aTT	WT	0.4401																			R2	maTT 2d	A2-OX #2	0.058
																							R3	aTT	WT	0.4213																			R2	maTT 2d	A2-OX #2	0.054
																							R3	aTT	WT	0.3744																			R2	maTT 2d	A2-OX #2	0.079
																							R3	aTT	WT	0.4991																			R2	maTT 2d	A2-OX #2	0.046
																							R3	aTT	WT	0.3913																			R2	maTT 2d	A2-OX #2	0.061
																							R3	aTT	WT	0.5002																			R2	maTT 2d	A2-OX #2	0.006
																							R3	aTT	WT	0.4101																			R2	maTT 2d	A2-OX #2	0.068
																							R3	aTT	WT	0.4765																			R2	maTT 2d	A2-OX #2	0.084
																							R1	aTT	A2-OX #7	0.2391																			R2	maTT 3d	WT	0.095
																							R1	aTT	A2-OX #7	0.36																			R2	maTT 3d	WT	0.058
																							R1	aTT	A2-OX #7	0.2226																			R2	maTT 3d	WT	0.064
																							R1	aTT	A2-OX #7	0.3179																			R2	maTT 3d	WT	0.113
																							R1	aTT	A2-OX #7	0.2677																			R2	maTT 3d	WT	0.071
																							R1	aTT	A2-OX #7	0.2711																			R2	maTT 3d	WT	0.06
																							R1	aTT	A2-OX #7	0.1401																			R2	maTT 3d	WT	0.087
																							R1	aTT	A2-OX #7	0.2073																			R2	maTT 3d	WT	0.024
																							R1	aTT	A2-OX #7	0.2021																			R2	maTT 3d	WT	0.032
																							R1	aTT	A2-OX #7	0.2052																			R2	maTT 3d	WT	0.044
																							R1	aTT	A2-OX #7	0.2265																			R2	maTT 3d	WT	0.075
																							R1	aTT	A2-OX #7	0.232																			R2	maTT 3d	WT	0.04
																							R1	aTT	A2-OX #7	0.1638																			R2	maTT 3d	WT	0.082
																							R1	aTT	A2-OX #7	0.2239																			R2	maTT 3d	WT	0.038
																							R1	aTT	A2-OX #7	0.2401																			R2	maTT 3d	WT	0.071
																							R1	aTT	A2-OX #7	0.2479																			R2	maTT 3d	WT	0.07
																							R1	aTT	A2-OX #7	0.2652																			R2	maTT 3d	WT	0.081
																							R1	aTT	A2-OX #7	0.2755																			R2	maTT 3d	A2-OX #2	0.1
																							R2	aTT	A2-OX #7	0.183																			R2	maTT 3d	A2-OX #2	0.057
																							R2	aTT	A2-OX #7	0.2554																			R2	maTT 3d	A2-OX #2	0.057
																							R2	aTT	A2-OX #7	0.2728																			R2	maTT 3d	A2-OX #2	0.061
																							R2	aTT	A2-OX #7	0.219																			R2	maTT 3d	A2-OX #2	0.064
																							R2	aTT	A2-OX #7	0.1977																			R2	maTT 3d	A2-OX #2	0.059
																							R2	aTT	A2-OX #7	0.2356																			R2	maTT 3d	A2-OX #2	0.045
																							R2	aTT	A2-OX #7	0.183																			R2	maTT 3d	A2-OX #2	0.089
																							R2	aTT	A2-OX #7	0.2719																			R2	maTT 3d	A2-OX #2	0.116
																							R2	aTT	A2-OX #7	0.2906																			R2	maTT 3d	A2-OX #2	0.124
																							R2	aTT	A2-OX #7	0.2832																			R2	maTT 3d	A2-OX #2	0.075
																							R2	aTT	A2-OX #7	0.2322																			R2	maTT 3d	A2-OX #2	0.045
																							R2	aTT	A2-OX #7	0.2708																			R2	maTT 3d	A2-OX #2	0.071
																							R2	aTT	A2-OX #7	0.1617																			R2	maTT 3d	A2-OX #2	0.08
																							R2	aTT	A2-OX #7	0.2251																			R2	maTT 3d	A2-OX #2	0.029
																							R2	aTT	A2-OX #7	0.2357																			R2	maTT 3d	A2-OX #2	0.086
																							R2	aTT	A2-OX #7	0.2922																			R3	NHS	WT	0.275
																							R2	aTT	A2-OX #7	0.3726																			R3	NHS	WT	0.418
																							R2	aTT	A2-OX #7	0.2676																			R3	NHS	WT	0.209
																							R2	aTT	A2-OX #7	0.3512																			R3	NHS	WT	0.376
																							R3	aTT	A2-OX #7	0.2588																			R3	NHS	WT	0.441
																							R3	aTT	A2-OX #7	0.258																			R3	NHS	WT	0.324
																							R3	aTT	A2-OX #7	0.3575																			R3	NHS	WT	0.404
																							R3	aTT	A2-OX #7	0.2532																			R3	NHS	WT	0.405
																							R3	aTT	A2-OX #7	0.3469																			R3	NHS	WT	0.351
																							R3	aTT	A2-OX #7	0.1197																			R3	NHS	WT	0.366
																							R3	aTT	A2-OX #7	0.2019																			R3	NHS	WT	0.412
																							R3	aTT	A2-OX #7	0.3178																			R3	NHS	WT	0.4
																							R3	aTT	A2-OX #7	0.249																			R3	NHS	WT	0.259
																							R3	aTT	A2-OX #7	0.2019																			R3	NHS	WT	0.323
																							R3	aTT	A2-OX #7	0.2675																			R3	NHS	WT	0.21
																							R3	aTT	A2-OX #7	0.3255																			R3	NHS	A2-OX #2	0.119
																							R3	aTT	A2-OX #7	0.2891																			R3	NHS	A2-OX #2	0.093
																							R3	aTT	A2-OX #7	0.1573																			R3	NHS	A2-OX #2	0.125
																							R3	aTT	A2-OX #7	0.3021																			R3	NHS	A2-OX #2	0.106
																							R3	aTT	A2-OX #7	0.1982																			R3	NHS	A2-OX #2	0.118
																							R1	maTT 2d	WT	0.087																			R3	NHS	A2-OX #2	0.118
																							R1	maTT 2d	WT	0.2556																			R3	NHS	A2-OX #2	0.096
																							R1	maTT 2d	WT	0.1613																			R3	NHS	A2-OX #2	0.096
																							R1	maTT 2d	WT	0.1512																			R3	NHS	A2-OX #2	0.096
																							R1	maTT 2d	WT	0.1517																			R3	NHS	A2-OX #2	0.101
																							R1	maTT 2d	WT	0.1686																			R3	NHS	A2-OX #2	0.029
																							R1	maTT 2d	WT	0.2429																			R3	NHS	A2-OX #2	0.078
																							R1	maTT 2d	WT	0.2342																			R3	NHS	A2-OX #2	0.06
																							R1	maTT 2d	WT	0.2003																			R3	NHS	A2-OX #2	0.106
																							R1	maTT 2d	WT	0.0548																			R3	NHS	A2-OX #2	0.095
																							R1	maTT 2d	WT	0.0607																			R3	HS	WT	0.013
																							R1	maTT 2d	WT	0.1772																			R3	HS	WT	0.011
																							R1	maTT 2d	WT	0.1979																			R3	HS	WT	0.016
																							R1	maTT 2d	WT	0.1326																			R3	HS	WT	0.009
																							R1	maTT 2d	WT	0.1244																			R3	HS	WT	0.01
																							R1	maTT 2d	WT	0.0131																			R3	HS	WT	0.016
																							R1	maTT 2d	WT	0.0151																			R3	HS	WT	0.013
																							R1	maTT 2d	WT	0.0039																			R3	HS	WT	0.012
																							R1	maTT 2d	WT	0.013																			R3	HS	WT	0.01
																							R1	maTT 2d	WT	0.0134																			R3	HS	WT	0.011
																							R2	maTT 2d	WT	0.1799																			R3	HS	WT	0.014
																							R2	maTT 2d	WT	0.2423																			R3	HS	WT	0.01
																							R2	maTT 2d	WT	0.1529																			R3	HS	WT	0.01
																							R2	maTT 2d	WT	0.1045																			R3	HS	WT	0.011
																							R2	maTT 2d	WT	0.1518																			R3	HS	WT	0.009
																							R2	maTT 2d	WT	0.1885																			R3	HS	A2-OX #2	0.062
																							R2	maTT 2d	WT	0.2492																			R3	HS	A2-OX #2	0.041
																							R2	maTT 2d	WT	0.1544																			R3	HS	A2-OX #2	0.078
																							R2	maTT 2d	WT	0.3577																			R3	HS	A2-OX #2	0.047
																							R2	maTT 2d	WT	0.2556																			R3	HS	A2-OX #2	0.059
																							R2	maTT 2d	WT	0.2056																			R3	HS	A2-OX #2	0.008
																							R2	maTT 2d	WT	0.2116																			R3	HS	A2-OX #2	0.04
																							R2	maTT 2d	WT	0.223																			R3	HS	A2-OX #2	0.064
																							R2	maTT 2d	WT	0.1622																			R3	HS	A2-OX #2	0.06
																							R2	maTT 2d	WT	0.1715																			R3	HS	A2-OX #2	0.072
																							R2	maTT 2d	WT	0.1908																			R3	HS	A2-OX #2	0.047
																							R2	maTT 2d	WT	0.236																			R3	HS	A2-OX #2	0.002
																							R2	maTT 2d	WT	0.1176																			R3	HS	A2-OX #2	0.003
																							R2	maTT 2d	WT	0.2838																			R3	HS	A2-OX #2	0.052
																							R3	maTT 2d	WT	0.0163																			R3	aTT	WT	0.244
																							R3	maTT 2d	WT	0.0239																			R3	aTT	WT	0.089
																							R3	maTT 2d	WT	0.197																			R3	aTT	WT	0.122
																							R3	maTT 2d	WT	0.1336																			R3	aTT	WT	0.15
																							R3	maTT 2d	WT	0.1223																			R3	aTT	WT	0.242
																							R3	maTT 2d	WT	0.0513																			R3	aTT	WT	0.1
																							R3	maTT 2d	WT	0.1681																			R3	aTT	WT	0.215
																							R3	maTT 2d	WT	0.0198																			R3	aTT	WT	0.028
																							R3	maTT 2d	WT	0.0059																			R3	aTT	WT	0.169
																							R3	maTT 2d	WT	0.0072																			R3	aTT	WT	0.127
																							R3	maTT 2d	WT	0.0158																			R3	aTT	WT	0.162
																							R3	maTT 2d	WT	0.0039																			R3	aTT	WT	0.227
																							R3	maTT 2d	WT	0.0057																			R3	aTT	WT	0.153
																							R3	maTT 2d	WT	0.0073																			R3	aTT	WT	0.244
																							R3	maTT 2d	WT	0.0052																			R3	aTT	WT	0.208
																							R3	maTT 2d	WT	0.0093																			R3	aTT	A2-OX #2	0.112
																							R3	maTT 2d	WT	0.0059																			R3	aTT	A2-OX #2	0.083
																							R3	maTT 2d	WT	0.0045																			R3	aTT	A2-OX #2	0.065
																							R1	maTT 2d	A2-OX #7	0.1607																			R3	aTT	A2-OX #2	0.103
																							R1	maTT 2d	A2-OX #7	0.1843																			R3	aTT	A2-OX #2	0.085
																							R1	maTT 2d	A2-OX #7	0.1755																			R3	aTT	A2-OX #2	0.093
																							R1	maTT 2d	A2-OX #7	0.1394																			R3	aTT	A2-OX #2	0.079
																							R1	maTT 2d	A2-OX #7	0.1869																			R3	aTT	A2-OX #2	0.08
																							R1	maTT 2d	A2-OX #7	0.0773																			R3	aTT	A2-OX #2	0.074
																							R1	maTT 2d	A2-OX #7	0.0909																			R3	aTT	A2-OX #2	0.1
																							R1	maTT 2d	A2-OX #7	0.1463																			R3	aTT	A2-OX #2	0.094
																							R1	maTT 2d	A2-OX #7	0.1335																			R3	maTT 2d	WT	0.12
																							R1	maTT 2d	A2-OX #7	0.1624																			R3	maTT 2d	WT	0.107
																							R1	maTT 2d	A2-OX #7	0.0967																			R3	maTT 2d	WT	0.073
																							R1	maTT 2d	A2-OX #7	0.1088																			R3	maTT 2d	WT	0.055
																							R1	maTT 2d	A2-OX #7	0.1719																			R3	maTT 2d	WT	0.089
																							R1	maTT 2d	A2-OX #7	0.1842																			R3	maTT 2d	WT	0.081
																							R1	maTT 2d	A2-OX #7	0.18																			R3	maTT 2d	WT	0.188
																							R1	maTT 2d	A2-OX #7	0.0011																			R3	maTT 2d	WT	0.018
																							R2	maTT 2d	A2-OX #7	0.1526																			R3	maTT 2d	WT	0.016
																							R2	maTT 2d	A2-OX #7	0.1541																			R3	maTT 2d	WT	0.021
																							R2	maTT 2d	A2-OX #7	0.1928																			R3	maTT 2d	WT	0.063
																							R2	maTT 2d	A2-OX #7	0.1131																			R3	maTT 2d	WT	0.101
																							R2	maTT 2d	A2-OX #7	0.2281																			R3	maTT 2d	WT	0.059
																							R2	maTT 2d	A2-OX #7	0.1798																			R3	maTT 2d	WT	0.023
																							R2	maTT 2d	A2-OX #7	0.1288																			R3	maTT 2d	WT	0.06
																							R2	maTT 2d	A2-OX #7	0.1447																			R3	maTT 2d	A2-OX #2	0.038
																							R2	maTT 2d	A2-OX #7	0.1295																			R3	maTT 2d	A2-OX #2	0.062
																							R2	maTT 2d	A2-OX #7	0.0999																			R3	maTT 2d	A2-OX #2	0.076
																							R2	maTT 2d	A2-OX #7	0.1979																			R3	maTT 2d	A2-OX #2	0.07
																							R2	maTT 2d	A2-OX #7	0.093																			R3	maTT 2d	A2-OX #2	0.046
																							R2	maTT 2d	A2-OX #7	0.1137																			R3	maTT 2d	A2-OX #2	0.049
																							R2	maTT 2d	A2-OX #7	0.1695																			R3	maTT 2d	A2-OX #2	0.061
																							R2	maTT 2d	A2-OX #7	0.1145																			R3	maTT 2d	A2-OX #2	0.066
																							R2	maTT 2d	A2-OX #7	0.1491																			R3	maTT 2d	A2-OX #2	0.064
																							R2	maTT 2d	A2-OX #7	0.1117																			R3	maTT 2d	A2-OX #2	0.06
																							R2	maTT 2d	A2-OX #7	0.2109																			R3	maTT 2d	A2-OX #2	0.055
																							R3	maTT 2d	A2-OX #7	0.1438																			R3	maTT 2d	A2-OX #2	0.063
																							R3	maTT 2d	A2-OX #7	0.1703																			R3	maTT 2d	A2-OX #2	0.059
																							R3	maTT 2d	A2-OX #7	0.1438																			R3	maTT 2d	A2-OX #2	0.038
																							R3	maTT 2d	A2-OX #7	0.0859																			R3	maTT 2d	A2-OX #2	0.037
																							R3	maTT 2d	A2-OX #7	0.1929																			R3	maTT 3d	WT	0.01
																							R3	maTT 2d	A2-OX #7	0.0956																			R3	maTT 3d	WT	0.011
																							R3	maTT 2d	A2-OX #7	0.0534																			R3	maTT 3d	WT	0.014
																							R3	maTT 2d	A2-OX #7	0.2127																			R3	maTT 3d	WT	0.011
																							R3	maTT 2d	A2-OX #7	0.1954																			R3	maTT 3d	WT	0.008
																							R3	maTT 2d	A2-OX #7	0.0449																			R3	maTT 3d	WT	0.009
																							R3	maTT 2d	A2-OX #7	0.1297																			R3	maTT 3d	WT	0.008
																							R3	maTT 2d	A2-OX #7	0.1399																			R3	maTT 3d	WT	0.012
																							R3	maTT 2d	A2-OX #7	0.1855																			R3	maTT 3d	WT	0.013
																							R3	maTT 2d	A2-OX #7	0.1877																			R3	maTT 3d	WT	0.008
																							R3	maTT 2d	A2-OX #7	0.0962																			R3	maTT 3d	WT	0.008
																							R3	maTT 2d	A2-OX #7	0.0728																			R3	maTT 3d	WT	0.006
																							R3	maTT 2d	A2-OX #7	0.1161																			R3	maTT 3d	WT	0.009
																							R3	maTT 2d	A2-OX #7	0.0229																			R3	maTT 3d	WT	0.008
																							R3	maTT 2d	A2-OX #7	0.0418																			R3	maTT 3d	WT	0.007
																							R3	maTT 2d	A2-OX #7	0.0298																			R3	maTT 3d	A2-OX #2	0.041
																							R1	maTT 3d	WT	0.0748																			R3	maTT 3d	A2-OX #2	0.064
																							R1	maTT 3d	WT	0.1213																			R3	maTT 3d	A2-OX #2	0.018
																							R1	maTT 3d	WT	0.18																			R3	maTT 3d	A2-OX #2	0.048
																							R1	maTT 3d	WT	0.0632																			R3	maTT 3d	A2-OX #2	0.037
																							R1	maTT 3d	WT	0.0261																			R3	maTT 3d	A2-OX #2	0.03
																							R1	maTT 3d	WT	0.01																			R3	maTT 3d	A2-OX #2	0.064
																							R1	maTT 3d	WT	0.013																			R3	maTT 3d	A2-OX #2	0.031
																							R1	maTT 3d	WT	0.0119																			R3	maTT 3d	A2-OX #2	0.039
																							R1	maTT 3d	WT	0.1639																			R3	maTT 3d	A2-OX #2	0.009
																							R1	maTT 3d	WT	0.071																			R3	maTT 3d	A2-OX #2	0.069
																							R1	maTT 3d	WT	0.0901																			R3	maTT 3d	A2-OX #2	0.065
																							R1	maTT 3d	WT	0.1036																			R3	maTT 3d	A2-OX #2	0.052
																							R1	maTT 3d	WT	0.0393																			R3	maTT 3d	A2-OX #2	0.067
																							R1	maTT 3d	WT	0.0235
																							R1	maTT 3d	WT	0.0232
																							R1	maTT 3d	WT	0.0168
																							R1	maTT 3d	WT	0.0174
																							R1	maTT 3d	WT	0.0168
																							R2	maTT 3d	WT	0.1757
																							R2	maTT 3d	WT	0.0479
																							R2	maTT 3d	WT	0.0866
																							R2	maTT 3d	WT	0.0266
																							R2	maTT 3d	WT	0.0748
																							R2	maTT 3d	WT	0.2639
																							R2	maTT 3d	WT	0.1832
																							R2	maTT 3d	WT	0.0633
																							R2	maTT 3d	WT	0.0782
																							R2	maTT 3d	WT	0.1155
																							R2	maTT 3d	WT	0.0827
																							R2	maTT 3d	WT	0.1209
																							R2	maTT 3d	WT	0.0822
																							R2	maTT 3d	WT	0.0335
																							R2	maTT 3d	WT	0.0209
																							R2	maTT 3d	WT	0.0173
																							R2	maTT 3d	WT	0.0174
																							R2	maTT 3d	WT	0.0149
																							R2	maTT 3d	WT	0.0157
																							R3	maTT 3d	WT	0.0054
																							R3	maTT 3d	WT	0.0057
																							R3	maTT 3d	WT	0.0125
																							R3	maTT 3d	WT	0.0039
																							R3	maTT 3d	WT	0.0065
																							R3	maTT 3d	WT	0.0074
																							R3	maTT 3d	WT	0.0021
																							R3	maTT 3d	WT	0.0043
																							R3	maTT 3d	WT	0.0076
																							R3	maTT 3d	WT	0.0179
																							R3	maTT 3d	WT	0.0039
																							R3	maTT 3d	WT	0.0157
																							R3	maTT 3d	WT	0.0048
																							R3	maTT 3d	WT	0.0242
																							R3	maTT 3d	WT	0.0785
																							R3	maTT 3d	WT	0.0867
																							R3	maTT 3d	WT	0.0803
																							R3	maTT 3d	WT	0.0555
																							R1	maTT 3d	A2-OX #7	0.1822
																							R1	maTT 3d	A2-OX #7	0.1131
																							R1	maTT 3d	A2-OX #7	0.1162
																							R1	maTT 3d	A2-OX #7	0.0664
																							R1	maTT 3d	A2-OX #7	0.0731
																							R1	maTT 3d	A2-OX #7	0.0655
																							R1	maTT 3d	A2-OX #7	0.0865
																							R1	maTT 3d	A2-OX #7	0.1414
																							R1	maTT 3d	A2-OX #7	0.1138
																							R1	maTT 3d	A2-OX #7	0.1259
																							R1	maTT 3d	A2-OX #7	0.1413
																							R1	maTT 3d	A2-OX #7	0.0681
																							R1	maTT 3d	A2-OX #7	0.0837
																							R1	maTT 3d	A2-OX #7	0.139
																							R1	maTT 3d	A2-OX #7	0.088
																							R1	maTT 3d	A2-OX #7	0.0079
																							R2	maTT 3d	A2-OX #7	0.1361
																							R2	maTT 3d	A2-OX #7	0.1743
																							R2	maTT 3d	A2-OX #7	0.1762
																							R2	maTT 3d	A2-OX #7	0.1322
																							R2	maTT 3d	A2-OX #7	0.1992
																							R2	maTT 3d	A2-OX #7	0.2002
																							R2	maTT 3d	A2-OX #7	0.0954
																							R2	maTT 3d	A2-OX #7	0.1611
																							R2	maTT 3d	A2-OX #7	0.1668
																							R2	maTT 3d	A2-OX #7	0.172
																							R2	maTT 3d	A2-OX #7	0.2165
																							R2	maTT 3d	A2-OX #7	0.032
																							R2	maTT 3d	A2-OX #7	0.1581
																							R2	maTT 3d	A2-OX #7	0.1232
																							R2	maTT 3d	A2-OX #7	0.1158
																							R2	maTT 3d	A2-OX #7	0.1638
																							R3	maTT 3d	A2-OX #7	0.1171
																							R3	maTT 3d	A2-OX #7	0.1457
																							R3	maTT 3d	A2-OX #7	0.1317
																							R3	maTT 3d	A2-OX #7	0.1212
																							R3	maTT 3d	A2-OX #7	0.1499
																							R3	maTT 3d	A2-OX #7	0.0538
																							R3	maTT 3d	A2-OX #7	0.1563
																							R3	maTT 3d	A2-OX #7	0.0809
																							R3	maTT 3d	A2-OX #7	0.1356
																							R3	maTT 3d	A2-OX #7	0.1308
																							R3	maTT 3d	A2-OX #7	0.1565
																							R3	maTT 3d	A2-OX #7	0.1433
																							R3	maTT 3d	A2-OX #7	0.0732
																							R3	maTT 3d	A2-OX #7	0.1105
																							R3	maTT 3d	A2-OX #7	0.1404
																							R3	maTT 3d	A2-OX #7	0.0846
																							R3	maTT 3d	A2-OX #7	0.1155
																							R3	maTT 3d	A2-OX #7	0.1118
[truncated: 18 more columns]

## Sheet: Supplemental_Figure_S1
Figure S1
RaxML Bipartitions file:
((VitviHsfA9:0.38674741966619158307,((GlymaHsfA9b:0.05760697476623680841,GlymaHsfA9a:0.03072848651331564276):0.40771676282726515561[100],(ArathHSFA9:0.07478262419056881660,CapruHsfA9:0.12102056307814849923):1.12406209226891951047[100]):0.28372549237976768532[98]):0.06620338834192428246[59],((((OrysaHsfA7a:0.16338466811521137889,((ZeamaHsfA7a:0.14166666711450770499,SorbiHsfA7a:0.050738901948911126…
NOTE: All starting protein sequences are available in Supplementary Table S1. Proteins were aligned using MAFFT version 7.45 with the --auto option and trimmed using trimAl version 1.2 with the -gt 0.4 option. Phylogenies were inferred using RAxML version 8.2.11 with the PROTGAMMAAUTO model and -# autoMRE for automatic bootstrapping.

## Sheet: Supplemental_Figure_S2
Figure S2
RaxML Bipartitions file:
(ArathHSFA3:0.04554372572745436082,((((BradiHsf20:0.12654058481976920847,(Horvu2HG0134940:0.03345193803094497625,(TraesCS2B02G232000:0.09679914665978235633,(TraesCS2A02G204500:0.02963583958242017868,TraesCS2D02G211400:0.02305310041491390877):0.00554490108994617689[49]):0.01604196215138764536[96]):0.11122248995681750794[96]):0.07721223217580934495[91],(OrysaHsfA3:0.12978077223210587876,(ZeamaHsfA3…
NOTE: All starting protein sequences are available in Supplementary Table S1. Proteins were aligned using MAFFT version 7.45 with the --auto option and trimmed using trimAl version 1.2 with the -gt 0.4 option. Phylogenies were inferred using RAxML version 8.2.11 with the PROTGAMMAAUTO model and -# autoMRE for automatic bootstrapping.

## Sheet: Supplemental_Figure_S4
Figure S4
			Ct values					Ct values normalized on Housekeeping genes
			Replicate 1	Replicate 2	Replicate 3	Replicate 4	Replicate 5	Replicate 1	Replicate 2	Replicate 3	Replicate 4	Replicate 5	Average	Std.Error	Pvalue (vs GP)
HvHSFA2	Golden Promise	NHS	36.745	36.47	35.505	36.155	32.63	0.000312493	0.000134406	0.00232715	0.000913624	0.0011261	0.000962755	0.000387277
		0h	25.67	27.5833	24.41	21.285	22.3433	0.300988	0.114317	0.593231	1.34257	0.907869	0.651795	0.218875
		2h	26.51	28.3167	25.1	22.68	27.775	0.219997	0.0229823	0.0616395	0.540862	0.0805546	0.185207	0.0949313
		4h	31.17	30.76	30.5367	30.59	29.83	0.0183185	0.00416731	0.00472472	0.00891908	0.0226921	0.0117643	0.00372652
	hsfa3-1	NHS	37.195	33.5067	34.125	30.75	26.705	0.000451565	0.000746393	0.00156158	0.0120161	0.0784726	0.0186497	0.0151104	0.3068
		0h	25.61	26.98	28.9167	22.79	22.4367	0.421096	0.0625963	0.122333	1.92964	0.271266	0.561387	0.347673	0.8323
		2h	23.8767	30.83	26.0333	25.0867	25.27	0.0274785	0.0110485	0.00692806	0.0924617	0.203768	0.068337	0.0371793	0.3017
		4h	30.6633	29.2733	30.1733	31.8533	31.695	0.0059071	0.0449494	0.00982042	0.00364045	0.0115711	0.0151777	0.00757335	0.7003
			Ct values					Ct values normalized on Housekeeping genes
			Replicate 1	Replicate 2	Replicate 3	Replicate 4	Replicate 5	Replicate 1	Replicate 2	Replicate 3	Replicate 4	Replicate 5	Average	Std.Error	Pvalue (vs GP)
HvHSFA3	Golden Promise	NHS	28.96	27.3333	31.49	30.265	26.6867	0.0689221	0.0756538	0.0376235	0.0541794	0.0692947	0.0611347	0.00685268
		0h	25.6267	27.4767	22.84	23.125	26.445	0.310166	0.123089	1.76133	0.37501	0.0528808	0.524495	0.314769
		2h	22.29	19.65	18.5	17.835	22.87	4.09981	9.33942	5.9794	15.5445	2.41347	7.47532	2.32208
		4h	24.69	22.98	22.9033	24.65	25.06	1.63517	0.915945	0.938077	0.547568	0.619138	0.931181	0.192408
	hsfa2-1	NHS	27.56	27.0167	27.91	26.5333	32.6467	0.0811462	0.190929	0.060139	0.168404	0.061687	0.112461	0.0279134	0.141
		0h	26.4633	26.0767	24.9233	30.09	25.355	0.132026	0.15883	1.01006	0.0431349	0.00346003	0.269503	0.187296	0.5104
		2h	22.17	18.7167	19.8733	25.28	19.45	6.99666	16.9384	5.53617	0.154071	7.05619	7.33629	2.7131	0.9584
		4h	17.4867	24.8467	22.8567	23.8067	21.18	7.96925	0.580575	1.26673	0.698178	2.11811	2.52657	1.38757	0.3161
			Ct values - Housekeeping genes
			Replicate 1	Replicate 2	Replicate 3	Replicate 4	Replicate 5
6HG0593680	Golden Promise	NHS	24.0867	22.76	25.7567	24.755	20.69
		0h	22.5667	23.1667	22.7567	21.44	21.9067
		2h	23.6267	21.9567	20.3867	21.565	24.1733
		4h	24.495	21.8767	21.96	22.705	23.56
	hsfa2-1	NHS	22.8567	23.64	22.74	22.15	28.5067
		0h	22.13	21.87	23.4367	21.5	18.305
		2h	23.66	21.4833	21.1933	23.935	21.7633
		4h	19.3733	22.88	21.7733	22.38	21.465
	hsfa3-1	NHS	24.9267	22.0267	23.7767	23.69	21.995
		0h	23.0833	20.9067	23.9933	21.265	21.495
		2h	17.71	23.0433	17.6767	21.15	21.655
		4h	21.8967	23.55	22.1667	23.55	21.855
3HG0265800	Golden Promise	NHS	23.9867	22.4467	25.95	25.5667	22.95
		0h	22.7267	22.9867	22.43	17.61	20.22
		2h	22.63	21.6667	19.79	18.995	23.535
		4h	23.7367	21.5667	21.44	22.395	22.11
	hsfa2-1	NHS	22.8033	23.3333	22.66	23.26	27.7867
		0h	22.1367	22.3433	23.9533	26.215	15.475
		2h	24.1633	21.5467	21.0267	19.795	21.12
		4h	19.56	22.5933	22.03	20.85	21.2233
	hsfa3-1	NHS	25.0367	22.2267	23.8933	23.9933	22.225
		0h	23.39	22.33	25.2567	23.76	21.0033
		2h	17.6867	23.48	18.2133	18.675	21.64
		4h	22.06	23.68	22.5333	23.31	25.69
6HG0574880	Golden Promise	NHS	27.23	25.62	28.5667	27.855	24.8667
		0h	26.52	27.21	25.7833	26.08	24.485
		2h	26.72	24.9967	23.0633	24.82	24.715
		4h	27.9667	25.1167	25.0333	26.2433	27.435
	hsfa2-1	NHS	26.15	26.91	26.1633	26.48	29.59
		0h	26.36	26.0533	27.4233	28.95	17.76
		2h	27.1067	25.3667	24.8067	24.015	23.9233
		4h	22.51	26.7133	25.79	26.635	24.1
	hsfa3-1	NHS	28.2833	25.1033	26.7367	25.43	24.88
		0h	26.6133	25.71	28.4067	26.19	19.165
		2h	20.6767	26.4667	20.69	25.13	25.63
		4h	25.8233	27.1633	25.81	24.395	28.24

[truncated: 4 more sheets: Supplemental_Figure_S6, Supplemental_Figure_S7, Supplemental_Figure_S8, Supplemental_Figure_S9]
